# Supplementary material for: Retinoic acid signaling is directly activated in cardiomyocytes and protects mouse hearts from apoptosis after myocardial infarction
Source: eLife. 2021 Oct 8;10:e68280. doi: 10.7554/eLife.68280 (PMC8530512; doi:10.7554/eLife.68280)
Supplement: Supplementary file 1. — RNA sequencing data has been uploaded to the public functional genomics data repository gene expression omnibus (GSE161429). [file elife-68280-supp1.xlsx]

## Sheet: Sheet1
Differential expression analysis of primary cardiomyocytes treated with all trans retinoic acid in culture.
See Da Silva et al.
primary E18.5 cardiomyocytes treated with 100 nM atRA or DMSO as a control
Libraries were prepared on a Beckman Fxp Automation system, using the Illumina TruSeq stranded polyA chemistry kit
Sequences were aligned to the mouse mm10 reference genome with Burrows-Wheeler Aligner (bwa) version 0.7.12-r104
Statistical analysis	Deseq2
No Fc cut-off
Samples	all trans retinoic acid treated	Control samples
	Ra1	Ctl1
	Ra2	Ctl2
	Ra3	Ctl3
	Ra4	Ctl4

## Sheet: 10.loci_summary.tsv
Differentially expressed genes sorted by p-Value (genes with p<0.05 are shown in red)
Symbol	GeneId	ContigAccn	Chromosome	Strand	Start	End	Length	#exons	p-value	adj. p-value	log2(fold change)	Fold Change	Regulation	#reads treat1	#reads treat2	#reads treat3	#reads treat4	#reads ctrl1	#reads ctrl2	#reads ctrl3	#reads ctrl4	NE treat1	NE treat2	NE treat3	NE treat4	NE ctrl1	NE ctrl2	NE ctrl3	NE ctrl4	mean NE(treat)	stddev NE(treat)	mean NE(ctrl)	stddev NE(ctrl)	RPKM treat1	RPKM treat2	RPKM treat3	RPKM treat4	RPKM ctrl1	RPKM ctrl2	RPKM ctrl3	RPKM ctrl4	mean RPKM(treat)	stddev RPKM(treat)	mean RPKM(ctrl)	stddev RPKM(ctrl)
AK140978	0	NC_000080	chr14	+	16432960	16435261	2302	1	1.18e-31	2.59e-27	3.25	9.51366	up	200	246	192	232	19	16	30	18	0.02759	0.03642	0.03334	0.03856	0.00302	0.00188	0.00409	0.00364	0.03398	0.00413	0.00316	0.00083	2.84247	3.79322	3.45137	3.99399	0.30812	0.19	0.40986	0.37419	3.52026	0.43677	0.32054	0.08374
Rarb	218772	NC_000080	chr14	-	16430839	17082331	7848	12	2.81e-20	3.09e-16	3.13	8.75435	up	1312	1493	1235	1473	123	80	246	80	0.05525	0.0683	0.06596	0.07545	0.00593	0.00284	0.01006	0.00497	0.06624	0.00724	0.00595	0.00262	5.46948	6.75273	6.51184	7.4382	0.58508	0.27866	0.98582	0.48782	6.54306	0.70689	0.58435	0.25688
Hic1	15248	NC_000077	chr11	-	75164565	75170255	4516	4	3.51e-19	2.57e-15	1.46	2.75108	up	1486	1635	1178	1060	462	571	692	346	0.11032	0.13194	0.11075	0.09549	0.03916	0.03545	0.04961	0.03768	0.11213	0.01299	0.04048	0.00544	10.7655	12.8512	10.7941	9.30199	3.81904	3.45646	4.81921	3.6665	10.9282	1.2636	3.9403	0.52351
Cyp26b1	232174	NC_000072	chr6	-	84571414	84593908	8322	9	1.36e-16	7.45e-13	3.94	15.3482	up	13694	29072	3282	7777	444	708	180	112	0.55214	1.27284	0.16757	0.38087	0.02039	0.02383	0.00699	0.0066	0.59335	0.41528	0.01445	0.00775	53.8361	124.001	16.3195	37.0346	1.99169	2.32571	0.68025	0.64405	57.7978	40.4665	1.41043	0.75764
Iqck	434232	NC_000073	chr7	+	118855752	118972652	6746	11	3.16e-14	1.39e-10	1.1	2.14355	up	258	279	229	250	116	163	141	92	0.01278	0.01506	0.01439	0.01511	0.00657	0.00673	0.00678	0.0067	0.01434	0.00094	0.0067	8e-05	1.25125	1.46803	1.4047	1.46865	0.64192	0.66053	0.65735	0.65264	1.39816	0.08871	0.65311	0.00704
Gprc5b	64297	NC_000073	chr7	-	118972040	118995211	4525	4	1.3e-13	4.51e-10	1.12	2.17347	up	2002	2485	1723	2025	962	1195	1183	730	0.14793	0.19938	0.16119	0.18178	0.08116	0.0739	0.08426	0.0792	0.17257	0.01962	0.07963	0.00377	14.4749	19.4933	15.7566	17.735	7.93639	7.21936	8.22223	7.72029	16.865	1.91089	7.77457	0.36667
Slc16a12	240638	NC_000085	chr19	-	34668401	34748269	5375	10	1.44e-13	4.51e-10	1.87	3.65533	up	400	300	480	472	101	153	131	85	0.02494	0.02033	0.03798	0.03579	0.00721	0.00799	0.00789	0.0078	0.02976	0.00735	0.00772	0.0003	2.43474	1.98117	3.69537	3.48007	0.70147	0.77815	0.76651	0.75678	2.89784	0.71235	0.75073	0.02943
Pcdh10	18526	NC_000069	chr3	+	45378398	45435623	15888	7	2.27e-11	6.24e-08	2.65	6.27667	up	200	215	130	194	31	18	41	4	0.00422	0.00493	0.00346	0.00496	0.00075	0.00031	0.00083	0.00012	0.00439	0.00061	0.0005	0.0003	0.41184	0.48034	0.33859	0.4839	0.07284	0.03097	0.08116	0.01205	0.42867	0.05941	0.04926	0.02869
Fam178a	226151	NC_000085	chr19	+	44918505	44983787	8292	22	1.96e-10	4.72e-07	0.9	1.86607	up	2972	3464	2213	2539	1603	2322	1610	1005	0.1194	0.15088	0.11243	0.12362	0.07334	0.07785	0.06237	0.05917	0.12658	0.01459	0.06818	0.00767	11.7263	14.8285	11.0438	12.1347	7.21674	7.65513	6.10646	5.80011	12.4333	1.43673	6.69461	0.76506
Col15a1	12819	NC_000070	chr4	+	47207633	47313167	6905	47	2.14e-10	4.72e-07	-1.43	0.371131	down	755	622	366	503	1410	1688	1900	1560	0.03574	0.03203	0.02221	0.0289	0.0762	0.0671	0.08688	0.10861	0.02972	0.00497	0.0847	0.01548	3.57729	3.19746	2.19338	2.88688	7.62293	6.6828	8.65393	10.8116	2.96375	0.50755	8.44282	1.53506
5730575I04Rik	70649	NC_000068	chr2	+	115768002	115770012	2011	1	4.18e-09	8.36e-06	2	4	up	57	82	32	41	13	20	10	6	0.00953	0.01488	0.00676	0.00832	0.00248	0.00279	0.00161	0.00147	0.00987	0.00305	0.00209	0.00056	0.92733	1.44737	0.65847	0.80797	0.24132	0.27187	0.15639	0.14278	0.96028	0.29691	0.20309	0.0548
Cyp26a1	13082	NC_000085	chr19	+	37697808	37701536	1781	7	4.86e-09	8.92e-06	2.57	5.93809	up	32	23	62	57	4	7	7	3	0.00598	0.00469	0.01478	0.01301	0.00086	0.0011	0.00127	0.00083	0.00962	0.00435	0.00102	0.00018	0.58784	0.4584	1.44053	1.26834	0.08384	0.10744	0.12361	0.08061	0.93878	0.42258	0.09888	0.01764
Cd38	12494	NC_000071	chr5	+	43868553	43912375	3890	8	7.64e-09	1.24e-05	1.9	3.73213	up	2387	4805	1521	1738	522	666	927	453	0.2036	0.44579	0.16403	0.18007	0.05086	0.0474	0.07618	0.05669	0.24837	0.11484	0.05778	0.01113	20.0758	43.8452	16.1799	17.7061	5.00942	4.6803	7.49469	5.57286	24.4518	11.2825	5.68932	1.0901
ENSMUSG00000073230	0	NC_000086	chrX	-	45786326	45786560	235	1	7.86e-09	1.24e-05	1.03	2.04202	up	116	121	105	110	50	83	69	38	0.14936	0.16906	0.16969	0.17131	0.07375	0.08973	0.08458	0.07376	0.16486	0.00898	0.08045	0.00694	16.1496	18.2766	18.4892	18.5502	7.94271	9.65516	9.23431	7.7383	17.8664	0.99639	8.64262	0.81899
Dbn1	56320	NC_000079	chr13	-	55473428	55488163	4567	14	8.86e-09	1.3e-05	0.45	1.36604	up	3670	3411	2649	2840	2575	3161	2633	1642	0.26146	0.26406	0.23961	0.24596	0.20953	0.18892	0.18211	0.17187	0.25277	0.01028	0.18811	0.01378	26.2909	26.5112	24.002	24.644	21.0481	18.921	18.1319	17.2057	25.362	1.0664	18.8267	1.41897
Stx1a	20907	NC_000071	chr5	+	135023482	135051104	2744	11	1.05e-08	1.44e-05	0.99	1.98618	up	930	831	570	842	457	602	394	275	0.11213	0.10902	0.08705	0.12301	0.0626	0.06077	0.04601	0.04847	0.1078	0.01306	0.05446	0.0073	11.0884	10.7497	8.5958	12.1605	6.21725	5.99738	4.51581	4.79599	10.6486	1.29456	5.38161	0.73655
Lrch2	210297	NC_000086	chrX	-	147470375	147554103	8189	23	3.83e-08	4.96e-05	1.01	2.01391	up	815	719	554	634	428	501	365	178	0.0327	0.03129	0.02817	0.03085	0.0195	0.01684	0.01396	0.0105	0.03075	0.00164	0.0152	0.00335	3.2561	3.11657	2.79946	3.06819	1.9511	1.67246	1.4018	1.0402	3.06008	0.16553	1.51639	0.33661
Twist2	13345	NC_000067	chr1	+	91801461	91848028	3174	2	8.04e-08	9.83e-05	1.44	2.71321	up	207	118	89	156	59	51	58	39	0.0218	0.01353	0.01179	0.01999	0.00708	0.00448	0.00588	0.00605	0.01678	0.00421	0.00587	0.00093	2.13371	1.31963	1.16032	1.94779	0.69392	0.43925	0.5747	0.58801	1.64036	0.40964	0.57397	0.09046
Ptger4	19219	NC_000081	chr15	-	5206661	5244187	6648	5	9.14e-08	0.000106	-0.69	0.619854	down	208	178	164	164	266	391	369	233	0.01047	0.00975	0.0104	0.00994	0.01524	0.01647	0.0179	0.01722	0.01014	0.0003	0.01671	0.00099	1.02363	0.9504	1.02082	0.97763	1.49368	1.60781	1.74566	1.67724	0.99312	0.03067	1.6311	0.09311
Msantd3	66665	NC_000070	chr4	+	48539832	48565892	6108	7	1.14e-07	0.000125	0.57	1.48452	up	949	811	676	687	600	643	631	389	0.05213	0.04832	0.04702	0.04574	0.03753	0.02952	0.03343	0.03124	0.0483	0.00239	0.03293	0.003	5.08321	4.71303	4.57977	4.4574	3.66707	2.87781	3.24903	3.04776	4.70835	0.23455	3.21042	0.29458
Aldh3a1	11670	NC_000077	chr11	+	61207537	61218421	2251	14	1.22e-07	0.000127	-2.28	0.205898	down	15	13	9	25	45	217	96	129	0.00219	0.00194	0.00169	0.00442	0.00758	0.02667	0.01364	0.02788	0.00256	0.00109	0.01894	0.00861	0.21802	0.205	0.16545	0.44014	0.74628	2.63532	1.34128	2.74248	0.25715	0.10741	1.86634	0.84988
Tmem179	104885	NC_000078	chr12	-	112500184	112511172	2386	4	2.41e-07	0.000241	1.36	2.56685	up	66	102	59	65	25	36	40	17	0.00928	0.01554	0.01052	0.0111	0.00396	0.00421	0.00544	0.00351	0.01161	0.00236	0.00428	0.00072	0.90499	1.51743	1.02324	1.07961	0.39114	0.41246	0.52725	0.34096	1.13132	0.23166	0.41795	0.06823
3930401B19Rik	77570	NC_000079	chr13	+	55184771	55186647	1877	1	5.99e-07	0.000573	2.18	4.53154	up	7707	6076	7039	4559	1673	769	1675	174	1.37897	1.17968	1.59426	0.98992	0.34123	0.11495	0.28885	0.04559	1.28571	0.22507	0.19765	0.12134	134.336	114.903	155.182	96.2563	33.2735	11.1998	28.0656	4.43623	125.169	21.9441	19.2438	11.8176
Cfl2	12632	NC_000078	chr12	-	54858815	54862887	3460	4	8.04e-07	0.000737	0.51	1.42405	up	5813	5413	4199	4892	3838	4955	3752	2834	0.56225	0.56904	0.51454	0.5746	0.42415	0.40086	0.35049	0.40232	0.55511	0.02383	0.39446	0.02701	54.9661	55.5316	50.2187	56.0318	41.4091	39.1487	34.1044	39.197	54.1871	2.32194	38.4648	2.67796
Wdr92	103784	NC_000077	chr11	+	17182107	17235200	6531	12	1.05e-06	0.000925	0.53	1.44393	up	1227	1110	1111	885	819	1046	872	535	0.06129	0.05995	0.07041	0.05376	0.04638	0.04356	0.04158	0.0387	0.06135	0.00595	0.04255	0.0028	6.14661	6.03284	7.03931	5.37016	4.68135	4.37826	4.19914	3.92016	6.14723	0.59429	4.29473	0.27654
Tgm2	21817	NC_000068	chr2	-	158116402	158146436	4608	14	1.13e-06	0.000956	1.63	3.09513	up	13707	15626	19742	23940	5873	5611	9666	2782	0.99439	1.23011	1.81425	2.10777	0.48577	0.33975	0.67605	0.29589	1.53663	0.44476	0.44937	0.14856	97.3197	120.369	177.286	205.89	47.5789	33.2872	65.9717	28.8918	150.216	43.3626	43.9324	14.479
AK037052/Slc16a12	0	NC_000085	chr19	-	34665244	34667440	2197	1	1.38e-06	0.00113	1.8	3.4822	up	50	50	87	92	21	15	23	14	0.00765	0.00831	0.01683	0.0171	0.00367	0.00192	0.00339	0.00314	0.01247	0.0045	0.00303	0.00067	0.74458	0.80783	1.63864	1.65952	0.35683	0.18664	0.32925	0.30495	1.21264	0.43707	0.29442	0.06488
Ace	11421	NC_000077	chr11	+	105967945	105989964	5287	25	2.34e-06	0.00184	-1.19	0.438303	down	460	496	315	388	646	1564	1034	1025	0.02875	0.03375	0.02496	0.02952	0.04616	0.08166	0.06212	0.0938	0.02925	0.00312	0.07093	0.01823	2.84655	3.33005	2.46545	2.90835	4.56131	8.0868	6.15084	9.27778	2.8876	0.30663	7.01918	1.80529
Gda	14544	NC_000085	chr19	-	21391307	21473445	9354	16	2.63e-06	0.00194	1.5	2.82843	up	537	400	323	308	195	144	168	41	0.01904	0.01536	0.01449	0.01324	0.00787	0.00425	0.00575	0.00216	0.01553	0.00216	0.00501	0.00209	1.87823	1.51789	1.4289	1.3049	0.77822	0.42084	0.56485	0.20976	1.53248	0.21347	0.49342	0.20733
AK132033	0	NC_000068	chr2	-	23012823	23014153	1331	1	2.65e-06	0.00194	2.2	4.59479	up	2202	2204	5137	4277	650	374	1081	107	0.55639	0.60468	1.64243	1.3119	0.18735	0.07907	0.26331	0.03974	1.02885	0.46361	0.14237	0.0883	54.1265	58.7776	159.708	127.346	18.2306	7.68145	25.5429	3.84712	99.9896	45.0459	13.8255	8.57352
Ppp1r3a	140491	NC_000072	chr6	-	14713822	14755274	7120	4	2.87e-06	0.00204	1.97	3.91768	up	1074	718	2031	1902	218	206	561	231	0.05049	0.03662	0.12067	0.10862	0.01172	0.0081	0.02539	0.01596	0.0791	0.03613	0.01529	0.00646	4.93509	3.5795	11.8039	10.5866	1.14299	0.79093	2.47803	1.55261	7.72626	3.52827	1.49114	0.63032
Smad3	17127	NC_000075	chr9	-	63646766	63757994	9108	14	3.41e-06	0.00234	0.73	1.65864	up	4342	4071	2798	3254	2740	3069	2292	1333	0.15982	0.16234	0.13017	0.14522	0.11509	0.09439	0.08127	0.07194	0.14939	0.01288	0.09067	0.0162	15.5969	15.8656	12.7122	14.1585	11.2304	9.21135	7.91434	7.00385	14.5833	1.26027	8.83998	1.58746
Fam169b	434197	NC_000073	chr7	+	68273839	68363089	7510	12	3.88e-06	0.00259	-1.58	0.334482	down	20	14	13	10	37	63	42	59	0.0009	0.00068	0.00074	0.00054	0.00187	0.00235	0.00179	0.00387	0.00072	0.00013	0.00247	0.00084	0.08713	0.06617	0.07163	0.05277	0.18392	0.22932	0.17589	0.37596	0.06943	0.01231	0.24127	0.08039
Adamts8	30806	NC_000075	chr9	+	30942562	30963838	4613	9	4.03e-06	0.00261	2.26	4.78991	up	231	465	1088	1847	69	140	219	76	0.01674	0.03657	0.09996	0.16297	0.00573	0.0085	0.01528	0.00812	0.07906	0.05737	0.00941	0.00355	1.63832	3.57806	9.7598	15.8675	0.55838	0.82965	1.49308	0.78842	7.71091	5.5831	0.91738	0.34808
Fam13b	225358	NC_000084	chr18	-	34440571	34523046	13853	26	4.76e-06	0.00299	0.24	1.18099	up	4023	3634	2935	3070	2974	4161	3324	2156	0.09616	0.09412	0.08882	0.08903	0.08121	0.08304	0.07663	0.07555	0.09203	0.00319	0.07911	0.00311	9.50117	9.3115	8.76718	8.78251	8.01427	8.21114	7.54641	7.44791	9.09059	0.32283	7.80493	0.31746
Cep85l	100038725	NC_000076	chr10	-	53276799	53380701	4947	16	5.24e-06	0.00313	0.64	1.55833	up	259	200	202	174	128	192	175	91	0.01729	0.01433	0.01718	0.01412	0.00981	0.01082	0.01139	0.00894	0.01573	0.00151	0.01024	0.00094	1.71289	1.43505	1.68968	1.3939	0.96591	1.06098	1.11255	0.8803	1.55788	0.14437	1.00493	0.08913
Por	18984	NC_000071	chr5	+	135670033	135735326	4021	19	5.26e-06	0.00313	0.91	1.87905	up	4005	3541	4068	3529	2557	2904	2358	1103	0.32559	0.31264	0.41963	0.34786	0.23596	0.19663	0.18515	0.131	0.35143	0.04134	0.18719	0.03751	32.5866	31.2587	41.8642	34.7809	23.739	19.743	18.4431	13.1272	35.1226	4.09044	18.7631	3.79428
Gm10700	100038748	NC_000075	chr9	-	30940202	30944774	4573	1	5.69e-06	0.0033	2.2	4.59479	up	39	58	156	252	15	28	25	9	0.00281	0.00454	0.01431	0.02227	0.00125	0.00172	0.00172	0.00097	0.01098	0.00785	0.00142	0.00032	0.27902	0.4502	1.41162	2.18385	0.12245	0.16738	0.17193	0.09418	1.08117	0.7692	0.13899	0.0323
Tsku	244152	NC_000073	chr7	-	98350668	98361393	3171	6	5.84e-06	0.0033	0.69	1.61328	up	2132	1764	1200	1323	1206	1361	1017	666	0.22572	0.20247	0.16109	0.17002	0.14569	0.1203	0.10385	0.10343	0.18983	0.02582	0.11832	0.01721	21.9969	19.7461	15.6596	16.5344	14.1977	11.7331	10.0867	10.051	18.4842	2.53534	11.5171	1.69026
Nyap1	243300	NC_000071	chr5	-	137729899	137741614	5837	8	6.41e-06	0.00353	0.85	1.8025	up	405	430	325	439	275	302	256	136	0.02307	0.02669	0.0233	0.03033	0.01787	0.01433	0.01412	0.01133	0.02585	0.00296	0.01441	0.00232	2.27005	2.61491	2.30404	2.98057	1.75877	1.41438	1.37935	1.11501	2.54239	0.28646	1.41688	0.22882
Trank1	320429	NC_000075	chr9	+	111311590	111395775	16289	25	7.59e-06	0.00407	1.91	3.75809	up	23	11	14	19	3	3	5	3	0.00046	0.00025	0.00036	0.00047	7e-05	5e-05	0.0001	9e-05	0.00038	9e-05	8e-05	2e-05	0.0462	0.02397	0.03557	0.04623	0.00688	0.00503	0.00965	0.00881	0.03799	0.00919	0.00759	0.00179
Gm29371	102635830	NC_000067	chr1	+	87080171	87096418	885	2	7.79e-06	0.00408	2.23	4.69134	up	104	98	253	212	26	10	48	3	0.0395	0.04041	0.12168	0.09777	0.01128	0.00318	0.01759	0.00167	0.07484	0.0359	0.00843	0.00643	3.84469	3.93062	11.8297	9.49328	1.09672	0.30889	1.70577	0.16222	7.27457	3.48632	0.8184	0.62351
1200015M12Rik	71739	NC_000085	chr19	+	3084178	3087406	3229	1	9.22e-06	0.00472	1.77	3.41054	up	1482	1010	2318	1870	584	347	714	153	0.15428	0.11395	0.30536	0.23615	0.06934	0.03015	0.07168	0.02334	0.20244	0.07396	0.04863	0.02203	15.0159	11.1028	29.7058	22.9508	6.75167	2.93772	6.9543	2.26753	19.6938	7.18569	4.72781	2.13955
Agfg2	231801	NC_000071	chr5	-	137650463	137684806	4524	13	1.17e-05	0.00587	0.9	1.86607	up	1276	1945	1220	1213	643	1239	927	505	0.09377	0.15462	0.11339	0.10816	0.0539	0.07585	0.06571	0.05425	0.11749	0.02261	0.06243	0.00909	9.22782	15.2607	11.1592	10.6258	5.30585	7.48683	6.44437	5.34193	11.5684	2.24542	6.14475	0.89989
1200003I10Rik	71719	NC_000080	chr14	-	44546193	44549485	3293	1	1.24e-05	0.00598	1.97	3.91768	up	688	571	1234	797	221	113	310	34	0.07015	0.0632	0.15918	0.09867	0.02571	0.00959	0.03049	0.00508	0.0978	0.03785	0.01772	0.01064	6.83546	6.15493	15.5067	9.59159	2.50534	0.93807	2.96069	0.4941	9.52217	3.687	1.72455	1.03323
Itih2	16425	NC_000068	chr2	-	10094591	10131396	3337	24	1.25e-05	0.00598	1.08	2.11404	up	95	152	114	127	50	89	73	38	0.00938	0.01613	0.0141	0.01501	0.00562	0.00722	0.00706	0.00548	0.01366	0.00257	0.00634	0.0008	0.9314	1.61684	1.41366	1.50824	0.55935	0.72909	0.688	0.54495	1.36753	0.26186	0.63035	0.0797
A73048049H05Rik	74516	NC_000072	chr6	+	92816478	92847176	11143	5	1.34e-05	0.00622	2.09	4.25748	up	321	365	711	1005	37	54	210	82	0.00963	0.01186	0.02698	0.03663	0.00127	0.00135	0.00608	0.00356	0.02128	0.0111	0.00307	0.00197	0.94248	1.1627	2.64036	3.57427	0.12396	0.13248	0.59271	0.35216	2.07995	1.08192	0.30033	0.192
Lrrc32	434215	NC_000073	chr7	+	98489301	98501831	4137	5	1.39e-05	0.00622	1.42	2.67586	up	7178	5781	6390	12639	2789	3948	2372	2689	0.58197	0.50877	0.6559	1.24448	0.25825	0.26742	0.18552	0.31981	0.74778	0.29145	0.25775	0.04786	56.7661	49.6016	63.9162	121.074	25.1669	26.088	18.0324	31.1053	72.8395	28.3044	25.0982	4.66359
G630016G05Rik	654793	NC_000068	chr2	+	116064743	116085911	10153	5	1.41e-05	0.00622	0.84	1.79005	up	246	292	231	223	148	182	200	77	0.00814	0.01042	0.00959	0.00891	0.00556	0.00501	0.00637	0.00372	0.00927	0.00084	0.00517	0.00096	0.79271	1.02086	0.94148	0.87043	0.54417	0.49003	0.61953	0.36293	0.90637	0.08449	0.50416	0.09362
Shisa3	330096	NC_000071	chr5	+	67607882	67623552	4754	4	1.41e-05	0.00622	2.12	4.34694	up	44	45	182	34	11	10	19	6	0.00305	0.00332	0.01616	0.00282	0.00088	0.00055	0.00126	0.00051	0.00634	0.00567	0.0008	0.0003	0.30281	0.33599	1.58419	0.28343	0.08638	0.0575	0.12569	0.0604	0.62661	0.55318	0.08249	0.02736
Rasl10b	276952	NC_000077	chr11	+	83409137	83421039	4010	6	1.68e-05	0.00723	1.46	2.75108	up	180	129	289	195	73	83	106	33	0.01506	0.0117	0.03056	0.0198	0.00699	0.00581	0.00851	0.00406	0.01928	0.00712	0.00634	0.00163	1.46859	1.14189	2.98229	1.92714	0.67959	0.56583	0.83135	0.39382	1.87998	0.69486	0.61765	0.15991
Trabd2b	666048	NC_000070	chr4	+	114406194	114615098	8729	9	1.84e-05	0.0078	-1.4	0.378929	down	313	324	403	471	764	1311	1310	1367	0.012	0.01353	0.01958	0.02193	0.03344	0.04207	0.04847	0.07685	0.01676	0.00412	0.05021	0.01628	1.17314	1.31753	1.91045	2.13836	3.26735	4.1057	4.71987	7.49434	1.63487	0.40104	4.89682	1.58583
5730471H19Rik	632764	NC_000068	chr2	-	156830710	156832923	2214	1	1.92e-05	0.00797	0.71	1.6358	up	608	475	391	429	371	349	347	178	0.09229	0.07819	0.07508	0.0791	0.06425	0.04433	0.05085	0.03966	0.08117	0.00659	0.04977	0.00926	8.98456	7.61543	7.30794	7.67898	6.25551	4.30921	4.92919	3.84744	7.89673	0.64354	4.83534	0.90532
Nlgn1	192167	NC_000069	chr3	-	25426215	26333677	16528	12	2.01e-05	0.00813	1.66	3.16017	up	35	44	45	56	12	7	23	9	0.0007	0.00097	0.00116	0.00137	0.00028	0.00012	0.00045	0.00027	0.00105	0.00025	0.00028	0.00012	0.06928	0.0945	0.11266	0.13427	0.0271	0.01158	0.04377	0.02606	0.10268	0.02387	0.02713	0.0114
Sytl5	236643	NC_000086	chrX	+	9747557	9999353	9835	29	2.03e-05	0.00813	1.8	3.4822	up	544	580	721	1125	319	281	105	62	0.01844	0.02128	0.03085	0.04618	0.01234	0.0079	0.00342	0.00309	0.02919	0.01083	0.00669	0.00378	1.80965	2.0933	3.03359	4.53317	1.21083	0.78105	0.33577	0.30168	2.86743	1.06307	0.65733	0.37133
Cyp7b1	13123	NC_000069	chr3	-	18071950	18243893	2434	7	2.11e-05	0.00829	2.19	4.56305	up	118	109	632	311	19	26	90	12	0.01615	0.01618	0.10998	0.05151	0.003	0.003	0.01195	0.00243	0.04845	0.03834	0.0051	0.00396	1.58611	1.58959	10.7447	5.06365	0.29141	0.29201	1.16291	0.23593	4.746	3.74274	0.49557	0.38596
Smad1	17125	NC_000074	chr8	-	79338395	79399530	9661	9	2.19e-05	0.00845	0.41	1.32869	up	1215	1234	988	904	834	1197	1009	553	0.04175	0.04592	0.0429	0.03775	0.0327	0.03428	0.03329	0.02785	0.04208	0.00293	0.03203	0.00248	4.11458	4.5339	4.23185	3.70826	3.22263	3.38705	3.28467	2.73926	4.14715	0.29599	3.1584	0.24901
AK149411	0	NC_000079	chr13	-	68232867	68234060	1194	1	2.27e-05	0.0086	1.89	3.70635	up	205	181	546	330	76	61	130	20	0.05762	0.05529	0.19427	0.11275	0.02443	0.01421	0.03515	0.00824	0.10498	0.05645	0.02051	0.01025	5.61721	5.38087	18.9227	10.953	2.37616	1.39661	3.42423	0.8016	10.2185	5.49722	1.99965	0.99626
Htr5b	15564	NC_000067	chr1	-	121509758	121529312	3044	3	2.55e-05	0.00942	2.11	4.31691	up	17	18	49	33	4	1	9	2	0.00188	0.00216	0.00685	0.00443	0.0005	9e-05	0.00093	0.00032	0.00383	0.002	0.00046	0.00031	0.18272	0.2099	0.66611	0.42963	0.04905	0.00898	0.09299	0.03144	0.37209	0.19489	0.04562	0.03082
AK046026	0	NC_000075	chr9	-	30954087	31031205	3062	3	2.57e-05	0.00942	2.14	4.40762	up	46	90	238	398	12	21	50	19	0.00491	0.01029	0.03203	0.05124	0.00138	0.00193	0.00506	0.00302	0.02462	0.01842	0.00285	0.00141	0.4915	1.04332	3.21638	5.15112	0.1463	0.18748	0.51356	0.29695	2.47558	1.85035	0.28607	0.14241
Irs2	384783	NC_000074	chr8	-	10986961	11008458	4043	2	2.9e-05	0.0105	0.42	1.33793	up	856	842	653	694	565	800	739	395	0.071	0.07582	0.06861	0.06977	0.05327	0.0555	0.05899	0.04789	0.0713	0.00274	0.05391	0.00403	6.92693	7.39242	6.68352	6.80267	5.21689	5.40923	5.74862	4.67544	6.95139	0.26878	5.26254	0.38877
Cdsn	386463	NC_000083	chr17	+	35543082	35557180	2776	3	3.14e-05	0.0112	-1.23	0.426317	down	62	27	33	51	128	110	156	77	0.00753	0.00355	0.00506	0.00746	0.01768	0.01114	0.01821	0.01362	0.0059	0.00168	0.01516	0.00292	0.73071	0.34524	0.49192	0.72807	1.7213	1.08324	1.76737	1.3274	0.57398	0.16383	1.47483	0.28346
AK004581	0	NC_000078	chr12	+	108865486	108869427	3942	1	3.31e-05	0.0116	0.77	1.70527	up	731	680	403	664	418	488	386	263	0.06017	0.06119	0.04229	0.06618	0.03953	0.03372	0.03085	0.03202	0.05746	0.00905	0.03403	0.00334	6.06697	6.12309	4.23043	6.67537	3.95846	3.38417	3.0796	3.19278	5.77397	0.92233	3.40375	0.33826
AK144027	0	NC_000068	chr2	-	23033259	23037249	3991	1	3.91e-05	0.0134	1.85	3.605	up	42	17	33	37	14	7	6	1	0.00354	0.00155	0.0035	0.00378	0.00135	0.00049	0.00049	0.00012	0.00309	0.0009	0.00061	0.00045	0.3443	0.1512	0.34216	0.3674	0.13095	0.04795	0.04728	0.01199	0.30127	0.0872	0.05954	0.04372
Abi1	11308	NC_000068	chr2	-	22939989	23040241	4117	12	4.35e-05	0.0147	0.66	1.58008	up	3954	3856	3428	3475	3060	3130	2467	1495	0.31499	0.332	0.3452	0.33424	0.27793	0.208	0.1891	0.17435	0.33161	0.01082	0.21235	0.0397	31.4215	33.2456	34.4553	33.4501	27.7464	20.7832	18.8457	17.3776	33.1431	1.09436	21.1882	3.97437
Rprd1b	70470	NC_000068	chr2	+	158028489	158132297	6507	10	4.6e-05	0.0153	0.65	1.56917	up	1703	1799	1749	1805	1144	1520	1520	778	0.08679	0.09964	0.11229	0.11127	0.06674	0.0649	0.07489	0.05831	0.1025	0.01034	0.06621	0.00591	8.56258	9.81361	11.1226	10.9931	6.56314	6.38576	7.34659	5.72174	10.123	1.03523	6.50431	0.57866
Wars	22375	NC_000078	chr12	-	108860030	108894174	3460	12	6.08e-05	0.02	0.82	1.76541	up	3240	3006	1817	3149	1905	2220	1545	1110	0.31026	0.31208	0.22078	0.36605	0.20815	0.17806	0.14291	0.15646	0.30229	0.05213	0.1714	0.02465	30.6365	30.8384	21.7307	36.0679	20.5535	17.5399	14.0435	15.3524	29.8184	5.15208	16.8723	2.4652
AK075710	0	NC_000079	chr13	-	21764550	21767823	3274	1	6.18e-05	0.02	1.89	3.70635	up	2233	2049	5615	4057	767	523	1518	147	0.22898	0.22814	0.72932	0.50539	0.08976	0.04473	0.15021	0.02212	0.42296	0.2099	0.0767	0.04893	22.3142	22.2148	70.9687	49.1078	8.74547	4.36689	14.582	2.14866	41.1514	20.4072	7.46075	4.74744
Gm42384	105247255	NC_000073	chr7	+	48742575	48743410	777	2	8.07e-05	0.0257	1.98	3.94493	up	48	50	120	102	8	8	35	2	0.02076	0.02348	0.06532	0.05323	0.00374	0.00275	0.01462	0.00127	0.0407	0.01909	0.00559	0.00528	2.02112	2.28416	6.39081	5.20239	0.38436	0.28146	1.41668	0.12318	3.97462	1.87211	0.55142	0.50815
AK143128	0	NC_000083	chr17	+	66015478	66018174	2697	1	9.73e-05	0.0306	1.86	3.63008	up	2058	2013	4838	3458	611	380	1482	130	0.2562	0.27209	0.76275	0.5228	0.08673	0.03952	0.17795	0.02363	0.45346	0.20753	0.08196	0.06008	24.9652	26.4936	74.2302	50.8122	8.4572	3.8517	17.2819	2.3067	44.1253	20.1805	7.97437	5.83055
Rhbdd2	215160	NC_000071	chr5	+	135632618	135646448	7775	5	0.000104	0.0323	0.4	1.31951	up	762	708	607	567	514	727	639	322	0.03286	0.03306	0.0331	0.02967	0.02527	0.02615	0.02639	0.02039	0.03217	0.00145	0.02455	0.00244	3.20646	3.2323	3.23061	2.89006	2.46791	2.55613	2.58478	1.98191	3.13986	0.14458	2.39768	0.24388
AK035396	0	NC_000080	chr14	+	32115643	32117499	1857	1	0.000112	0.0343	2.04	4.11246	up	1395	1356	5431	6061	314	183	1239	81	0.25239	0.26631	1.24415	1.33153	0.06466	0.0276	0.216	0.02149	0.7736	0.5152	0.08244	0.07886	24.5772	25.9195	121.022	129.347	6.31225	2.69394	20.9837	2.08739	75.2164	50.0569	8.01933	7.65731
AK144717	0	NC_000085	chr19	-	4062439	4066103	3665	1	0.000127	0.0378	1.56	2.94854	up	2321	2004	3726	2629	1166	784	1262	195	0.21274	0.19918	0.43238	0.2924	0.12184	0.06004	0.11147	0.02624	0.28418	0.09268	0.0799	0.03882	20.7192	19.409	42.0692	28.4276	11.8766	5.84779	10.8295	2.54619	27.6562	9.00653	7.77501	3.78178
4931406P16Rik	233103	NC_000073	chr7	-	34236707	34313575	7545	17	0.000127	0.0378	0.71	1.6358	up	6621	9123	6289	6893	3776	6279	6109	3194	0.29385	0.43947	0.35333	0.3716	0.19122	0.23298	0.26155	0.20798	0.36456	0.05193	0.22343	0.02655	28.7101	42.9197	34.492	36.2054	18.6827	22.75	25.4644	20.2584	35.5818	5.0656	21.7889	2.57022
Bcas1	76960	NC_000068	chr2	-	170344714	170427911	7751	18	0.000134	0.039	1.53	2.88786	up	16	15	21	18	5	5	9	3	0.00069	0.00071	0.00115	0.00095	0.00025	0.00018	0.00038	0.00019	0.00088	0.00019	0.00025	8e-05	0.06754	0.06869	0.11211	0.09203	0.02408	0.01763	0.03652	0.01852	0.08509	0.01841	0.02419	0.00754
Kcnh1	16510	NC_000067	chr1	+	192190362	192510159	7775	12	0.000135	0.039	1.48	2.78949	up	61	38	48	88	13	22	36	10	0.00264	0.00178	0.00262	0.00461	0.00064	0.00079	0.0015	0.00063	0.00291	0.00104	0.00089	0.00036	0.25668	0.17348	0.25547	0.44855	0.06242	0.07735	0.14562	0.06155	0.28354	0.10106	0.08674	0.03457
ENSMUSG00000083547	0	NC_000068	chr2	-	12421627	12422026	400	1	0.000142	0.0406	0.64	1.55833	up	148	107	94	90	76	86	83	55	0.12436	0.09762	0.09955	0.09152	0.07289	0.06043	0.06716	0.0678	0.10326	0.01254	0.06707	0.00443	12.1052	9.49516	9.72442	8.91675	7.09284	5.87744	6.52591	6.5801	10.0604	1.21672	6.51907	0.43147
AK088091	0	NC_000072	chr6	-	41198233	41201843	3611	1	0.000149	0.042	1.62	3.07375	up	2572	2316	4460	3138	1219	798	1498	191	0.23919	0.23381	0.52391	0.35457	0.12935	0.06198	0.13409	0.0261	0.33787	0.11775	0.08788	0.04567	23.3031	22.7661	51.1097	34.4389	12.6021	6.04122	13.0469	2.53125	32.9045	11.4973	8.55537	4.44862
Smg6	103677	NC_000077	chr11	-	75161380	75164507	3128	1	0.000151	0.042	0.78	1.71713	up	630	737	673	710	351	481	590	312	0.06736	0.08568	0.09123	0.09225	0.04291	0.04307	0.06086	0.04901	0.08413	0.01	0.04896	0.0073	6.58938	8.36333	8.90316	8.9953	4.18897	4.20366	5.9321	4.77329	8.21279	0.96787	4.77451	0.70865
Apol7d	100042814	NC_000067	chr1	+	71652837	71662843	2026	6	0.000153	0.042	-0.63	0.646176	down	2367	1870	1422	1750	3298	3237	3963	1985	0.39257	0.33655	0.29847	0.35236	0.62391	0.44846	0.63361	0.48256	0.34499	0.03374	0.54714	0.08258	38.2234	32.7628	29.044	34.2312	60.7684	43.677	61.5188	46.8868	33.5654	3.28742	53.2127	8.01603
Gm42367	105247233	NC_000070	chr4	+	144085715	144104054	4977	2	0.000167	0.0454	1.64	3.11666	up	45	48	117	85	13	20	41	10	0.00304	0.00352	0.01001	0.00697	0.001	0.00113	0.00267	0.00099	0.00589	0.00282	0.00145	0.00071	0.29581	0.34234	0.97278	0.67682	0.09751	0.10985	0.25908	0.09615	0.57194	0.27415	0.14065	0.06859
BC106179	320099	NC_000082	chr16	-	23219010	23225884	5127	4	0.000172	0.0461	0.98	1.97247	up	130	151	68	70	52	76	47	42	0.00847	0.01071	0.0056	0.00554	0.00383	0.00409	0.00297	0.004	0.00758	0.00216	0.00372	0.00044	0.82957	1.04542	0.54883	0.54108	0.37862	0.40523	0.28831	0.39203	0.74123	0.2106	0.36605	0.04586
Abcd2	26874	NC_000081	chr15	-	91145871	91192504	6237	10	0.000179	0.0474	1.06	2.08493	up	69	68	51	44	26	25	47	16	0.00371	0.00397	0.00347	0.00288	0.0016	0.00113	0.00243	0.00126	0.00351	0.0004	0.0016	0.00051	0.36195	0.387	0.33837	0.27958	0.15562	0.10958	0.237	0.12276	0.34173	0.03979	0.15624	0.04955
Uap1	107652	NC_000067	chr1	-	170141938	170174971	4270	15	0.000194	0.0509	-0.36	0.779165	down	1146	938	744	715	1240	1621	1229	837	0.08815	0.0783	0.07263	0.067	0.10906	0.10446	0.09136	0.0942	0.07652	0.00781	0.09977	0.00725	8.78067	7.79747	7.21009	6.63593	10.8408	10.3778	9.05206	9.38052	7.60604	0.79283	9.91278	0.72484
Masp1	17174	NC_000082	chr16	-	23451785	23521073	8003	19	0.000208	0.0536	1.17	2.25012	up	3889	4795	2944	6497	2189	3406	1441	1413	0.16238	0.21743	0.15575	0.32903	0.10414	0.11881	0.0579	0.08637	0.21615	0.06943	0.0918	0.0227	15.8985	21.2674	15.2223	32.1724	10.2108	11.6343	5.66284	8.44926	21.1402	6.78644	8.9893	2.2274
Gm12758	100126229	NC_000073	chr7	+	34233293	34240207	5259	2	0.000209	0.0536	0.68	1.60214	up	2999	4033	2970	2995	1695	3052	2746	1468	0.19024	0.27703	0.23816	0.23063	0.12268	0.1618	0.16783	0.13656	0.23402	0.0308	0.14722	0.01839	18.6571	27.221	23.3695	22.5693	12.0319	15.8647	16.4218	13.3583	22.9542	3.04101	14.4192	1.79753
4930414N06Rik	73894	NC_000085	chr19	-	44972117	44984550	610	3	0.000224	0.0567	0.7	1.6245	up	79	79	55	68	45	59	50	32	0.03878	0.04147	0.0352	0.04108	0.02483	0.02469	0.02389	0.02224	0.03913	0.00249	0.02391	0.00103	4.2371	4.59701	3.73103	4.41777	2.75391	2.64406	2.57788	2.51044	4.24573	0.32326	2.62157	0.08983
4930534I15Rik	75169	NC_000068	chr2	+	23026514	23027394	881	1	0.000232	NA	1.98	3.94493	up	5	7	7	6	0	0	2	0	0.00191	0.0029	0.00338	0.00278	0	0	0.00074	0	0.00274	0.00053	0.00018	0.00032	0.18568	0.28203	0.32879	0.2699	0	0	0.0714	0	0.2666	0.05163	0.01785	0.03092
Gm34746	102638104	NC_000070	chr4	+	117699075	117704020	1472	3	0.000242	0.0603	1.86	3.63008	up	107	82	298	246	28	21	82	5	0.02427	0.02005	0.08569	0.06802	0.007	0.00394	0.01799	0.00154	0.04951	0.02809	0.00762	0.00629	2.37819	1.97735	8.3773	6.62294	0.7101	0.39	1.75198	0.16255	4.83894	2.73618	0.75366	0.60832
P3h2	210530	NC_000082	chr16	-	25959288	26105784	3721	17	0.000244	0.0603	1.29	2.44528	up	852	1429	1224	2350	464	730	627	545	0.07542	0.13672	0.1369	0.25116	0.04684	0.05424	0.05344	0.07023	0.15005	0.06353	0.05619	0.0086	7.49119	13.6317	13.6119	25.0283	4.65506	5.36306	5.29945	7.00917	14.9408	6.33906	5.58169	0.86945
AK085179	0	NC_000083	chr17	+	75267740	75271051	3312	1	0.000251	NA	1.78	3.43426	up	15	7	6	9	2	2	2	1	0.00152	0.00077	0.00077	0.00111	0.00023	0.00017	0.0002	0.00015	0.00104	0.00031	0.00019	3e-05	0.14817	0.07502	0.07496	0.10769	0.02254	0.01651	0.01899	0.01445	0.10146	0.03009	0.01812	0.00301
Lrrc75b	192734	NC_000076	chr10	-	75550119	75561469	5810	5	0.000255	0.0624	-1.22	0.429283	down	154	279	140	136	281	933	382	419	0.00885	0.01751	0.0102	0.00954	0.0185	0.04507	0.0213	0.03553	0.01153	0.00349	0.0301	0.01079	0.86719	1.70454	0.99712	0.92766	1.8055	4.3899	2.06781	3.45118	1.12413	0.33824	2.9286	1.0501
Cplx2	12890	NC_000079	chr13	+	54371349	54383917	4928	4	0.000264	0.0639	0.64	1.55833	up	1465	1417	974	1067	810	1348	931	430	0.09963	0.10466	0.08396	0.08823	0.0629	0.07669	0.06104	0.04292	0.09412	0.00836	0.06089	0.01201	9.72608	10.2065	8.17869	8.5806	6.13594	7.47771	5.94158	4.17568	9.17297	0.82366	5.93273	1.17426
Meis2	17536	NC_000068	chr2	-	115861264	116067555	15233	21	0.000269	0.064	0.7	1.6245	up	2369	3201	2041	1919	1444	2265	1932	848	0.05096	0.0748	0.05564	0.05016	0.03543	0.0407	0.04011	0.02674	0.05789	0.00998	0.03574	0.00559	5.08804	7.45897	5.54438	4.99245	3.53874	4.06473	3.98882	2.66404	5.77096	0.99664	3.56408	0.55717
ENSMUSG00000063816	0	NC_000086	chrX	-	46455887	46456294	408	1	0.00027	0.064	0.67	1.59107	up	102	86	78	60	50	73	65	33	0.08393	0.07663	0.08119	0.0598	0.04694	0.04983	0.05125	0.03983	0.07539	0.00937	0.04696	0.0044	8.1792	7.48198	7.91098	5.82794	4.57485	4.89116	5.01045	3.87064	7.35003	0.91328	4.58677	0.44304
Mbd1	17190	NC_000084	chr18	+	74267608	74282734	6411	17	0.00031	0.0725	1.17	2.25012	up	2718	3447	4568	4395	1427	1924	2934	893	0.14004	0.19275	0.29862	0.27456	0.08414	0.08285	0.1458	0.06726	0.22649	0.06349	0.09501	0.03007	13.8706	19.0851	29.4846	27.168	8.30931	8.20406	14.3932	6.66585	22.4021	6.2583	9.39311	2.9592
AK029441	0	NC_000068	chr2	+	75638593	75641276	2684	1	0.000313	0.0725	1.54	2.90795	up	3240	2508	4218	2986	1615	767	1399	197	0.40538	0.34034	0.66817	0.45353	0.23066	0.08021	0.16878	0.03615	0.46685	0.12297	0.12895	0.07569	39.4942	33.1683	65.0309	44.0891	22.4624	7.812	16.393	3.51248	45.4456	11.9538	12.545	7.36801
AK132458	0	NC_000070	chr4	+	144908800	144912550	3751	1	0.000326	0.0748	1.88	3.68075	up	20	16	67	56	3	2	16	3	0.0018	0.00156	0.0076	0.00609	0.00031	0.00015	0.00137	0.00039	0.00426	0.00264	0.00056	0.00048	0.17444	0.15141	0.73913	0.59165	0.02986	0.01458	0.13415	0.03827	0.41416	0.25672	0.05421	0.04693
Gper1	76854	NC_000071	chr5	+	139422972	139427800	2716	3	0.00035	0.079	-1.62	0.325335	down	22	8	10	15	52	28	54	88	0.00272	0.00107	0.00157	0.00225	0.00732	0.0029	0.00645	0.01596	0.0019	0.00063	0.00816	0.0048	0.26501	0.10455	0.15236	0.21887	0.71473	0.28182	0.6253	1.55054	0.1852	0.06141	0.7931	0.46621
Ttll11	74410	NC_000068	chr2	-	35751226	35979913	5774	13	0.000353	0.079	1.1	2.14355	up	345	293	203	440	121	187	126	156	0.02	0.01837	0.01495	0.03098	0.00802	0.00905	0.00706	0.01326	0.02107	0.006	0.00935	0.00237	1.95485	1.80123	1.45484	3.01995	0.7823	0.88535	0.6863	1.29294	2.05772	0.58432	0.91172	0.23108
Olfml2a	241327	NC_000068	chr2	+	38926713	38963753	5602	9	0.000356	0.079	-1.24	0.423373	down	222	197	61	100	412	633	241	311	0.0133	0.01277	0.00462	0.00727	0.02811	0.03163	0.01391	0.02717	0.00949	0.00367	0.02521	0.00673	1.29653	1.24825	0.45059	0.70743	2.7455	3.08894	1.353	2.65673	0.9257	0.35879	2.46104	0.65978
St6galnac5	26938	NC_000069	chr3	-	152817081	152982246	6002	6	0.000361	0.0794	-1.7	0.307786	down	10	4	3	2	18	61	18	9	0.00056	0.00024	0.00021	0.00014	0.00114	0.00285	0.00098	0.00074	0.00029	0.00016	0.00143	0.00083	0.05451	0.02366	0.02068	0.01321	0.11195	0.27783	0.09432	0.07176	0.02802	0.01576	0.13897	0.08143
Lmna	16905	NC_000069	chr3	-	88480147	88509956	5838	13	0.000373	0.0807	-0.59	0.664343	down	8166	5911	4517	5588	9869	13169	8444	7746	0.45712	0.35929	0.32032	0.37949	0.62939	0.61491	0.45611	0.6363	0.37906	0.04984	0.58418	0.07434	45.7632	35.9398	32.0171	37.9329	63.1067	61.6649	45.4891	63.4955	37.9132	5.00703	58.4391	7.5077
Plekhg1	213783	NC_000076	chr10	+	3740251	3967303	10201	24	0.000374	0.0807	1.23	2.34567	up	680	1294	599	864	458	652	229	164	0.02235	0.04614	0.02495	0.0345	0.01713	0.01791	0.00727	0.00785	0.03198	0.00934	0.01254	0.00499	2.18091	4.50267	2.42985	3.35656	1.67606	1.74725	0.70602	0.76936	3.1175	0.91185	1.22467	0.48815
Zfp820	75424	NC_000083	chr17	-	21816876	21846022	6729	6	0.000397	0.0848	0.51	1.42405	up	180	194	144	166	131	163	142	87	0.00897	0.0105	0.00911	0.01006	0.00747	0.00678	0.0068	0.00634	0.00966	0.00064	0.00685	0.0004	0.87517	1.02336	0.88554	0.97765	0.72675	0.6622	0.66368	0.61873	0.94043	0.06232	0.66784	0.03851
Aqp1	11826	NC_000072	chr6	+	55336299	55348555	2760	4	0.000412	0.0871	-0.94	0.521233	down	1677	1267	1120	1322	3287	4607	1674	2166	0.20271	0.16611	0.17182	0.19442	0.45365	0.46546	0.19549	0.38452	0.18377	0.01522	0.37478	0.10803	19.879	16.2947	16.7921	18.9822	44.4587	45.6309	19.0752	37.556	17.987	1.48845	36.6802	10.6222
Csn3	12994	NC_000071	chr5	+	87925575	87932665	4156	5	0.000434	0.0906	1.93	3.81055	up	145	95	8	35	10	1	0	0	0.01127	0.00807	0.00078	0.00332	0.00092	7e-05	0	0	0.00586	0.00407	0.00025	0.00039	1.14147	0.81138	0.07965	0.33375	0.08982	0.00658	0	0	0.59156	0.41208	0.0241	0.03804
Exoc6b	75914	NC_000072	chr6	-	84618486	85070259	16806	24	0.000436	0.0906	0.77	1.70527	up	1705	1732	2175	2208	1216	1629	1458	772	0.03325	0.03668	0.05372	0.05236	0.02705	0.02653	0.02747	0.02202	0.044	0.00913	0.02577	0.00219	3.31918	3.65815	5.35538	5.20665	2.70107	2.64976	2.72845	2.19828	4.38484	0.90568	2.56939	0.21611
Hipk2	15258	NC_000072	chr6	-	38687512	38876190	16169	18	0.000449	0.0923	0.59	1.50525	up	5089	4550	4291	5291	3722	3819	3630	2530	0.1054	0.10234	0.11253	0.13307	0.08803	0.06619	0.07252	0.07684	0.11333	0.01198	0.0759	0.00796	10.2972	9.98865	10.9817	12.9682	8.5933	6.45678	7.06068	7.48802	11.0589	1.1594	7.39969	0.78047
Frzb	20378	NC_000068	chr2	-	80411970	80447625	3237	6	0.000461	0.0933	0.95	1.93187	up	2627	3166	1754	3001	1057	1490	1489	1430	0.26853	0.35195	0.22789	0.37415	0.12377	0.12775	0.14755	0.21522	0.30563	0.05971	0.15357	0.03671	26.5515	34.7174	22.4224	36.7407	12.1899	12.5833	14.4669	21.1409	30.108	5.8514	15.0952	3.59499
D730001M18Rik	78576	NC_000071	chr5	+	30206665	30207341	677	1	0.000463	0.0933	1.63	3.09513	up	258	216	341	234	98	66	112	6	0.12781	0.11578	0.21378	0.14041	0.05539	0.02715	0.05358	0.00423	0.14944	0.03815	0.03509	0.02103	12.4681	11.3251	20.8431	13.6978	5.40386	2.66505	5.20299	0.42412	14.5835	3.71006	3.424	2.04083
Fam78b	226610	NC_000067	chr1	+	167001417	167091302	6325	3	0.000467	0.0933	0.76	1.69349	up	144	126	87	78	79	77	82	35	0.00765	0.00724	0.00584	0.00503	0.00478	0.00342	0.00419	0.00273	0.00644	0.00106	0.00378	0.00077	0.74486	0.70711	0.56919	0.48872	0.46627	0.3328	0.40773	0.26481	0.62747	0.10341	0.3679	0.07603
Tsc22d1	21807	NC_000080	chr14	+	76414961	76507766	13969	10	0.00048	0.0951	0.64	1.55833	up	7724	7964	8433	7022	4677	6624	7446	3340	0.18395	0.20565	0.25461	0.20266	0.12712	0.13191	0.17086	0.11655	0.21172	0.02612	0.13661	0.02054	18.0904	20.2369	24.9811	19.9214	12.4988	12.963	16.7641	11.4422	20.8075	2.54523	13.417	2.00949
Olr1	108078	NC_000072	chr6	-	129485246	129507165	3570	8	0.000508	0.0999	1.39	2.62079	up	770	570	188	324	254	214	90	66	0.07158	0.0575	0.02218	0.03666	0.02715	0.01676	0.00806	0.009	0.04698	0.01896	0.01524	0.00766	7.05657	5.66742	2.17914	3.59667	2.65602	1.63868	0.79286	0.88472	4.62495	1.87342	1.49307	0.74734
Dhrs3	20148	NC_000070	chr4	+	144892609	144928209	5207	8	0.000519	0.1	1.76	3.38698	up	2761	3556	8047	7580	293	443	2818	739	0.17514	0.24418	0.64472	0.58325	0.02122	0.02324	0.17188	0.06879	0.41182	0.20479	0.07128	0.06112	17.348	24.2411	63.9502	57.6906	2.10062	2.32576	17.0207	6.79182	40.8075	20.2819	7.05972	6.04763
Vwa3a	233813	NC_000073	chr7	+	120735693	120805742	9956	35	0.000519	0.1	1.86	3.63008	up	6	9	62	27	2	2	6	3	0.00019	0.0003	0.00256	0.00107	8e-05	6e-05	0.00017	0.00015	0.00103	0.00095	0.00012	5e-05	0.01972	0.03209	0.25769	0.10747	0.0075	0.00549	0.01895	0.01442	0.10424	0.09475	0.01159	0.00539
1810056I18Rik	78488	NC_000078	chr12	-	108893298	108893509	212	1	0.000565	NA	1.89	3.70635	up	3	6	2	5	0	0	0	0	0.00417	0.01033	0.00402	0.00963	0	0	0	0	0.00704	0.00295	0	0	0.46297	1.0046	0.39038	0.93467	0	0	0	0	0.69815	0.27381	0	0
AK131730	0	NC_000080	chr14	-	76503972	76505868	1897	1	0.000625	0.12	0.75	1.68179	up	1256	1373	1474	1319	718	988	1268	561	0.21189	0.25043	0.31647	0.26916	0.13718	0.13841	0.2047	0.1378	0.26199	0.03763	0.15452	0.02897	21.6617	25.691	32.1533	27.5551	14.1294	14.2377	21.0221	14.1522	26.7653	3.77011	15.8853	2.96596
Wnt16	93735	NC_000072	chr6	+	22288165	22298522	7590	5	0.000698	0.132	-1.44	0.368567	down	38	70	35	62	75	288	122	249	0.00167	0.00335	0.00196	0.00334	0.00379	0.01063	0.0052	0.01608	0.00258	0.00077	0.00892	0.00486	0.1638	0.32737	0.19082	0.32372	0.36888	1.03729	0.50552	1.56995	0.25143	0.07474	0.87041	0.47484
Slc29a1	63959	NC_000083	chr17	-	45585200	45599608	4711	16	0.000727	0.137	-1.01	0.496546	down	1083	1514	769	1077	1780	4397	1781	2352	0.07407	0.11164	0.06674	0.08897	0.13807	0.25081	0.1172	0.23564	0.08535	0.01716	0.18543	0.05851	7.52119	11.4075	6.75474	9.05996	14.105	25.5148	11.8898	23.8921	8.68585	1.77715	18.8504	5.933
Piezo2	667742	NC_000084	chr18	-	63010213	63387307	14792	56	0.000769	0.143	1.35	2.54912	up	2490	1133	3109	3400	1029	575	1473	615	0.05496	0.02715	0.08673	0.09104	0.02594	0.01063	0.03145	0.01986	0.06497	0.0259	0.02197	0.00772	5.50736	2.71883	8.6974	9.10911	2.5969	1.06265	3.13184	1.98965	6.50817	2.59414	2.19526	0.7687
Nid1	18073	NC_000079	chr13	+	13437602	13512275	6892	20	0.000772	0.143	0.7	1.6245	up	35841	46065	26528	43759	22798	33394	24867	19294	1.72665	2.41	1.61872	2.56132	1.25392	1.34503	1.15488	1.36393	2.07917	0.41177	1.27944	0.08308	170.14	237.249	159.278	251.62	123.486	132.456	113.475	133.97	204.572	40.3686	125.847	8.18983
AK148250	0	NC_000079	chr13	-	13474343	13482405	1209	2	0.000849	0.156	0.76	1.69349	up	682	907	520	898	434	604	484	374	0.18112	0.26321	0.17318	0.29153	0.1325	0.13665	0.12388	0.14546	0.22726	0.05118	0.13462	0.00777	18.4556	26.6293	17.7981	29.4357	13.4008	13.6571	12.5905	14.8039	23.0797	5.05657	13.6131	0.79226
Neu3	50877	NC_000073	chr7	-	99811434	99828525	4856	6	0.000866	0.157	1.16	2.23457	up	327	323	466	606	146	244	329	99	0.02261	0.02413	0.04068	0.05073	0.01153	0.01406	0.02186	0.01004	0.03454	0.01173	0.01437	0.00456	2.20313	2.36103	3.97103	4.94559	1.12238	1.3736	2.13079	0.97563	3.37019	1.14273	1.4006	0.44495
Neu3	73910	NC_000076	chr10	+	26695312	26918648	7565	20	0.00087	0.157	0.75	1.68179	up	1140	1462	1142	824	588	950	1043	398	0.04955	0.06886	0.06296	0.04352	0.02926	0.0346	0.04377	0.02534	0.05622	0.01014	0.03324	0.00691	4.93023	6.85989	6.24673	4.3166	2.90158	3.43292	4.33609	2.5177	5.58836	1.01252	3.29707	0.68225
Insr	16337	NC_000074	chr8	-	3150922	3279649	13699	22	0.000893	0.16	0.8	1.7411	up	2460	2551	3102	3451	1612	2214	2370	1151	0.05907	0.06681	0.09464	0.10099	0.04437	0.04464	0.05515	0.04065	0.08038	0.01779	0.0462	0.0054	5.87513	6.60998	9.37019	9.98343	4.39281	4.41813	5.44105	4.02083	7.95968	1.75015	4.5682	0.52791
St6gal1	20440	NC_000082	chr16	+	23224728	23360350	5570	15	0.00092	0.163	0.83	1.77769	up	1914	1987	853	1188	936	1036	692	704	0.11474	0.12935	0.0647	0.08636	0.0641	0.05203	0.04003	0.06203	0.09879	0.02502	0.05455	0.00954	11.2424	12.6625	6.33708	8.4525	6.27317	5.08457	3.90728	6.04849	9.67362	2.45042	5.32838	0.9341
Dcdc5	329482	NC_000068	chr2	+	106038218	106408603	14715	40	0.000924	NA	1.76	3.38698	up	6	5	23	11	2	2	3	0	0.00013	0.00012	0.00065	0.00031	5e-05	3e-05	7e-05	0	0.0003	0.00021	4e-05	3e-05	0.01334	0.01206	0.06468	0.02962	0.00507	0.00372	0.00641	0	0.02993	0.02123	0.0038	0.00239
Cbr2	12409	NC_000077	chr11	-	120729485	120732114	1331	8	0.000961	0.169	-1.36	0.389582	down	75	127	97	169	179	753	266	436	0.01811	0.03354	0.02977	0.04938	0.04951	0.15243	0.06218	0.15312	0.0327	0.01118	0.10431	0.04867	1.84355	3.38691	3.01571	5.03191	5.02044	15.4656	6.28531	15.6761	3.31952	1.14101	10.6119	4.97966
Nrip1	268903	NC_000082	chr16	-	76287400	76374195	18208	6	0.000977	0.17	0.55	1.46409	up	1638	1388	900	940	908	942	1073	589	0.0302	0.02775	0.02099	0.02104	0.0191	0.0145	0.01903	0.0159	0.025	0.00407	0.01713	0.002	2.94322	2.70586	2.04539	2.04592	1.86162	1.41429	1.85336	1.54804	2.4351	0.39838	1.66933	0.19404
Gm4524	100043571	NC_000082	chr16	+	25950435	25960356	8206	2	0.000981	0.17	1.25	2.37841	up	403	735	698	1278	232	392	330	316	0.01647	0.03267	0.03614	0.06352	0.01082	0.01341	0.01301	0.01896	0.0372	0.01691	0.01405	0.003	1.60674	3.17932	3.51981	6.17196	1.05541	1.30588	1.26475	1.84283	3.61946	1.64088	1.36722	0.29056
Fap	14089	NC_000068	chr2	-	62500936	62575508	5761	28	0.00102	0.175	1.66	3.16017	up	191	53	371	311	47	14	98	36	0.01064	0.00331	0.02618	0.02119	0.00295	0.00065	0.00527	0.00288	0.01533	0.00892	0.00294	0.00163	1.08469	0.32656	2.66484	2.13937	0.30456	0.06643	0.535	0.29904	1.55387	0.90877	0.30126	0.16568
Zfp618	72701	NC_000070	chr4	+	62965555	63139709	9524	21	0.00103	0.176	0.51	1.42405	up	637	541	462	540	475	560	379	261	0.02223	0.02055	0.02033	0.02296	0.01901	0.01631	0.0128	0.01337	0.02152	0.00111	0.01537	0.00249	2.18822	2.01631	2.00733	2.24697	1.86183	1.60738	1.25154	1.31145	2.11471	0.10501	1.50805	0.24468
B630019A10Rik	100043541	NC_000082	chr16	+	23175288	23224446	2407	3	0.00104	0.177	0.97	1.95884	up	45	49	29	25	16	22	17	20	0.00629	0.00741	0.00507	0.0042	0.00251	0.00249	0.00229	0.0041	0.00574	0.00122	0.00285	0.00073	0.61166	0.7226	0.49856	0.41161	0.24815	0.24986	0.22212	0.39763	0.56111	0.11715	0.27944	0.06912
AK143660	0	NC_000083	chr17	+	45588520	45592840	2014	6	0.0011	0.183	-1	0.5	down	427	632	277	461	731	1742	752	951	0.06806	0.10876	0.05619	0.08871	0.1326	0.2323	0.11562	0.2216	0.08043	0.02007	0.17553	0.05191	6.93648	11.1387	5.69136	9.07121	13.5495	23.6449	11.7431	22.597	8.20945	2.07874	17.8836	5.28912
Lmo1	109594	NC_000073	chr7	-	109138565	109175343	1695	5	0.0011	0.183	0.92	1.89212	up	90	67	61	82	56	58	39	16	0.01772	0.01429	0.01532	0.01949	0.01262	0.00957	0.00734	0.00465	0.0167	0.00203	0.00855	0.00293	1.73718	1.40308	1.48921	1.9172	1.23335	0.93542	0.72363	0.45173	1.63667	0.20317	0.83603	0.28638
Best3	382427	NC_000076	chr10	+	116986314	117025687	6421	10	0.00114	0.189	-0.95	0.517632	down	37	22	17	23	62	55	45	49	0.00194	0.00125	0.00113	0.00146	0.00367	0.00241	0.00223	0.00375	0.00145	0.00031	0.00302	0.0007	0.18853	0.12162	0.10956	0.14195	0.36046	0.23416	0.22041	0.36519	0.14042	0.03009	0.29506	0.06796
Ttyh2	117160	NC_000077	chr11	+	114675431	114720984	3746	14	0.00116	0.19	0.7	1.6245	up	979	691	753	997	677	664	543	380	0.08596	0.06589	0.08396	0.1065	0.06789	0.04877	0.04616	0.04915	0.08558	0.01439	0.05299	0.00868	8.55039	6.5477	8.31808	10.5475	6.74664	4.84562	4.55885	4.85451	8.49093	1.41767	5.25141	0.87143
Rab3c	67295	NC_000079	chr13	-	110054187	110281041	12295	9	0.00117	0.191	-1.77	0.293209	down	2	1	3	1	5	3	31	37	5e-05	3e-05	0.0001	3e-05	0.00016	7e-05	0.00082	0.00147	5e-05	3e-05	0.00063	0.00056	0.00532	0.00289	0.0101	0.00322	0.01518	0.00667	0.0793	0.14401	0.00538	0.00288	0.06129	0.0554
1110007C09Rik	68480	NC_000079	chr13	-	49202950	49216067	846	6	0.0012	0.193	-0.6	0.659754	down	623	544	545	525	714	1268	898	836	0.23724	0.22562	0.26172	0.24274	0.30787	0.40367	0.33173	0.46872	0.24183	0.01304	0.378	0.06314	24.0929	22.8248	26.6577	24.5931	31.5061	40.9731	33.3833	47.2896	24.5421	1.38104	38.288	6.29064
Rbp1	19659	NC_000075	chr9	+	98422961	98446575	2652	4	0.00123	0.198	1.14	2.20381	up	6356	8677	8925	12757	2538	3936	5609	4238	0.78744	1.16597	1.40106	1.918	0.35837	0.40773	0.66718	0.76774	1.31812	0.40973	0.55025	0.17183	78.4118	116.138	139.261	190.633	35.726	40.5724	66.5174	76.4746	131.111	40.6532	54.8226	17.1269
Arhgef37	328967	NC_000084	chr18	-	61493625	61537044	6290	16	0.00124	0.198	-1.06	0.479632	down	32	60	33	26	52	124	100	90	0.00164	0.00339	0.00213	0.0016	0.00317	0.00546	0.00509	0.00703	0.00219	0.00072	0.00519	0.00137	0.16644	0.33859	0.2171	0.16381	0.30862	0.53892	0.5	0.68473	0.22148	0.07087	0.50807	0.13417
Tnn	329278	NC_000067	chr1	-	160085029	160153692	5929	22	0.00126	NA	-1.69	0.309927	down	0	4	1	1	16	17	6	5	0	0.00025	7e-05	7e-05	0.00103	0.0008	0.00033	0.00042	0.0001	9e-05	0.00064	0.00028	0	0.02395	0.00698	0.00668	0.10074	0.07838	0.03183	0.04036	0.0094	0.00885	0.06283	0.02804
Mpp6	56524	NC_000072	chr6	+	50110241	50198598	5913	16	0.00131	0.207	1.33	2.51403	up	850	610	2178	2106	616	644	624	331	0.04721	0.03696	0.15389	0.14239	0.03914	0.02993	0.03336	0.0271	0.09511	0.05331	0.03238	0.00449	4.70308	3.66185	15.2421	14.1148	3.88901	2.97733	3.31894	2.67886	9.43046	5.27597	3.21604	0.44973
2410039M03Rik	70019	NC_000073	chr7	+	11478208	11479567	928	2	0.00135	0.213	1.62	3.07375	up	34	29	70	34	6	6	26	1	0.01223	0.0114	0.03211	0.01489	0.00248	0.00182	0.00906	0.00053	0.01766	0.00844	0.00347	0.0033	1.19868	1.10925	3.12137	1.45196	0.24136	0.17675	0.88115	0.05157	1.72031	0.81861	0.33771	0.32109
Slc47a1	67473	NC_000077	chr11	-	61343400	61378781	3809	21	0.00136	0.213	1.19	2.28153	up	111	80	214	130	40	93	81	32	0.00969	0.00754	0.02366	0.01372	0.00403	0.00673	0.00688	0.00405	0.01365	0.00619	0.00542	0.00138	0.95342	0.74552	2.32487	1.35256	0.39203	0.66745	0.6688	0.40204	1.34409	0.60682	0.53258	0.13559
Gm33228	102636049	NC_000084	chr18	+	26007556	26071336	1045	4	0.0014	0.217	1.73	3.31728	up	87	71	123	245	8	7	63	1	0.02788	0.02432	0.04984	0.09521	0.00272	0.00171	0.01935	0.00047	0.04931	0.02824	0.00606	0.00771	2.72379	2.41168	4.87062	9.29124	0.28579	0.18312	1.89604	0.04579	4.82433	2.74721	0.60268	0.75156
Lpar3	65086	NC_000069	chr3	+	146220961	146286214	2494	3	0.00141	0.217	1.56	2.94854	up	52	32	144	135	13	14	48	18	0.00701	0.00468	0.02458	0.0221	0.002	0.00158	0.00625	0.00356	0.01459	0.00883	0.00335	0.00183	0.68215	0.45544	2.38925	2.14517	0.19459	0.15346	0.6053	0.34539	1.418	0.85734	0.32469	0.17707
ENSMUSG00000085547	0	NC_000068	chr2	-	90358171	90383161	876	7	0.00143	0.219	0.86	1.81504	up	44	31	26	29	22	22	17	13	0.01586	0.01259	0.01211	0.01239	0.00911	0.00652	0.00578	0.00689	0.01324	0.00152	0.00707	0.00124	1.64331	1.25613	1.22819	1.31195	0.93753	0.68654	0.61033	0.71018	1.35989	0.16639	0.73615	0.12198
AK075763	0	NC_000071	chr5	-	43909217	43909885	388	3	0.00145	NA	1.65	3.13834	up	5	7	8	7	1	1	3	0	0.00433	0.00658	0.00869	0.00737	0.00099	0.00067	0.00251	0	0.00674	0.00158	0.00104	0.00092	0.42161	0.64039	0.85321	0.71497	0.09621	0.07046	0.24317	0	0.65755	0.15616	0.10246	0.08854
Cadm1	54725	NC_000075	chr9	+	47530173	47857637	12581	12	0.00146	0.221	-0.52	0.697372	down	825	778	679	430	1007	1464	1080	718	0.02179	0.0223	0.0227	0.01381	0.03026	0.03227	0.02746	0.02769	0.02015	0.00367	0.02942	0.00198	2.14541	2.19504	2.23332	1.35449	2.988	3.18109	2.6998	2.73111	1.98207	0.36367	2.9	0.19708
Paqr8	74229	NC_000067	chr1	+	20890606	20939650	5571	6	0.00158	0.238	0.52	1.43396	up	915	760	738	826	507	692	738	489	0.05516	0.04977	0.05632	0.06045	0.03489	0.03488	0.04292	0.04319	0.05543	0.00381	0.03897	0.00409	5.37352	4.84238	5.48175	5.87585	3.39736	3.39565	4.16626	4.20054	5.39338	0.36898	3.78995	0.39363
Tub	22141	NC_000073	chr7	+	108950338	109034460	8430	15	0.00162	0.242	1.33	2.51403	up	30	46	78	84	11	25	30	21	0.0012	0.00198	0.00394	0.00405	0.0005	0.00083	0.00115	0.00122	0.00279	0.00123	0.00093	0.00029	0.11643	0.19369	0.38288	0.39489	0.04871	0.08107	0.11192	0.11921	0.27197	0.12014	0.09023	0.02792
Gm14420	628308	NC_000068	chr2	+	177464733	177479194	4673	4	0.00164	0.244	1.21	2.31338	up	247	260	385	551	91	174	271	98	0.0177	0.02031	0.03506	0.04806	0.00747	0.01045	0.01876	0.01034	0.03028	0.01221	0.01175	0.00422	1.72931	1.97495	3.40926	4.67283	0.72696	1.01789	1.82388	1.0036	2.94659	1.18531	1.14308	0.40981
Mpzl2	14012	NC_000075	chr9	-	45051424	45055344	3921	1	0.00166	0.245	1.16	2.23457	up	999	692	909	913	629	224	489	174	0.08523	0.064	0.09827	0.09474	0.06132	0.01593	0.04028	0.02176	0.08556	0.01333	0.03482	0.01774	8.33565	6.26452	9.59318	9.22779	5.98853	1.56171	3.92225	2.12365	8.35529	1.29087	3.39904	1.73072
Dcbld2	73379	NC_000082	chr16	+	58408426	58469745	10911	15	0.00171	0.25	0.58	1.49485	up	9987	7095	6088	7975	5812	5469	6351	4263	0.30393	0.23455	0.23467	0.29459	0.20173	0.13924	0.18647	0.19029	0.26694	0.03249	0.17943	0.02387	29.9462	23.0816	23.089	28.9661	19.8851	13.7023	18.3063	18.6974	26.2707	3.2042	17.6478	2.35095
Comp	12845	NC_000074	chr8	+	70373548	70382066	3034	20	0.00173	0.253	-1.67	0.314253	down	1	4	4	5	11	7	29	46	0.00011	0.00048	0.00056	0.00066	0.00135	0.00065	0.00299	0.00729	0.00045	0.00021	0.00307	0.00258	0.01078	0.0468	0.05456	0.06531	0.13535	0.06307	0.30061	0.72556	0.04436	0.02047	0.30615	0.257
Dnase1l1	69537	NC_000086	chrX	-	74273217	74282337	2246	7	0.00181	0.262	-0.5	0.707107	down	184	206	160	162	218	415	290	200	0.02695	0.03304	0.03007	0.02873	0.03653	0.05116	0.04123	0.04306	0.0297	0.00222	0.04299	0.00528	2.68027	3.25564	2.94785	2.85844	3.62338	5.05112	4.0608	4.26138	2.93555	0.2084	4.24917	0.51729
Mpzl2	14012	NC_000075	chr9	+	45040291	45054043	6882	5	0.00189	0.271	1.16	2.23457	up	1433	956	1277	1310	876	299	707	259	0.06901	0.05017	0.07791	0.07664	0.04824	0.01203	0.03284	0.01827	0.06843	0.01108	0.02785	0.01399	6.81244	4.93085	7.67842	7.54363	4.75178	1.1877	3.23093	1.801	6.74134	1.09598	2.74285	1.37655
Fzd5	14367	NC_000067	chr1	-	64730558	64737751	6915	2	0.00191	0.273	-0.55	0.68302	down	616	662	396	450	701	1353	800	591	0.02994	0.03491	0.02433	0.02655	0.03889	0.05493	0.03747	0.04209	0.02893	0.00399	0.04335	0.00689	2.91447	3.39816	2.36973	2.57896	3.78436	5.34878	3.63849	4.09001	2.81533	0.38857	4.21541	0.67433
Ppp1r12b	329251	NC_000067	chr1	-	134754658	134955965	15418	31	0.00198	0.281	0.68	1.60214	up	3945	3133	4025	4410	2856	2746	3129	1730	0.08561	0.07375	0.11062	0.11618	0.07073	0.04984	0.06548	0.05506	0.09654	0.01748	0.06028	0.00825	8.37124	7.21292	10.8027	11.3353	6.91507	4.8688	6.38265	5.36967	9.43056	1.69935	5.88405	0.8073
Cpne8	66871	NC_000081	chr15	-	90487481	90680800	7773	23	0.00212	0.299	1.07	2.09943	up	1184	632	1371	1188	730	439	693	255	0.04992	0.02892	0.07338	0.06103	0.03521	0.01557	0.02813	0.01582	0.05331	0.01635	0.02368	0.00837	4.9835	2.88607	7.29868	6.05692	3.50591	1.54392	2.80393	1.56993	5.30629	1.61978	2.35592	0.83671
Ankrd44	329154	NC_000067	chr1	-	54645340	54926733	15352	31	0.00222	0.312	0.78	1.71713	up	817	901	870	1278	462	892	690	437	0.0175	0.02093	0.02354	0.03318	0.01134	0.01599	0.01428	0.01374	0.02379	0.00583	0.01384	0.00166	1.74112	2.08324	2.34504	3.29906	1.12342	1.58836	1.41354	1.36222	2.36712	0.57911	1.37189	0.16615
Adgra2	70693	NC_000071	chr5	-	49959951	50059006	8118	23	0.00233	0.324	0.25	1.18921	up	1685	1497	1324	1407	1330	1747	1431	939	0.06819	0.06589	0.06783	0.06914	0.06158	0.05923	0.05578	0.05585	0.06776	0.00118	0.05811	0.00244	6.79081	6.54563	6.74892	6.86861	6.11602	5.88293	5.54388	5.53536	6.73849	0.11934	5.76955	0.24427
Ptpn21	24000	NC_000078	chr12	-	98676741	98737618	7585	20	0.00234	0.324	0.35	1.27456	up	2268	2011	1534	1888	1726	1934	1738	1119	0.09915	0.09544	0.08495	0.10044	0.08618	0.07086	0.07325	0.07188	0.09499	0.00608	0.07554	0.0062	9.78269	9.41098	8.36884	9.86439	8.49477	6.97028	7.20639	7.05999	9.35673	0.59541	7.43286	0.61886
2006-09-01	56526	NC_000086	chrX	-	36911272	36991794	11234	14	0.00237	0.325	0.51	1.42405	up	928	822	508	486	454	606	599	369	0.0271	0.02605	0.01881	0.01712	0.01507	0.01481	0.01681	0.01574	0.02227	0.00436	0.01561	0.00077	2.70262	2.59726	1.87122	1.71445	1.50865	1.47465	1.67693	1.57189	2.22139	0.43372	1.55803	0.07701
Polr3k	67005	NC_000068	chr2	+	181864337	181870830	3124	3	0.00242	0.33	0.31	1.23971	up	943	796	792	693	732	913	745	457	0.1012	0.09273	0.1076	0.09032	0.08977	0.0819	0.07723	0.07196	0.09796	0.00688	0.08021	0.00654	9.87579	9.04442	10.4908	8.79116	8.74715	7.98931	7.50013	7.00059	9.55055	0.67505	7.80929	0.64451
ENSMUSG00000083650	0	NC_000068	chr2	-	23019131	23019667	537	1	0.00243	NA	1.54	2.90795	up	9	4	8	6	2	2	1	1	0.00564	0.00272	0.00634	0.00456	0.00143	0.00105	0.0006	0.00092	0.00481	0.00137	0.001	0.0003	0.54833	0.2644	0.61647	0.44279	0.13903	0.10181	0.05857	0.08912	0.468	0.13284	0.09713	0.02885
Best1	24115	NC_000085	chr19	-	9985008	10001653	2341	12	0.00244	0.331	-0.46	0.726986	down	208	179	168	115	238	351	277	155	0.0289	0.02695	0.02923	0.01942	0.03817	0.04109	0.037	0.03181	0.02612	0.00397	0.03702	0.00336	2.90692	2.71413	2.96964	1.9468	3.79526	4.09879	3.72136	3.16854	2.63437	0.40798	3.69599	0.33576
Acvr1c	269275	NC_000068	chr2	-	58267453	58357896	10026	11	0.00249	NA	1.5	2.82843	up	5	13	10	9	4	1	2	2	0.00017	0.00047	0.00042	0.00037	0.00015	3e-05	6e-05	0.0001	0.00036	0.00011	8e-05	4e-05	0.01632	0.04603	0.04127	0.03557	0.01489	0.00273	0.00627	0.00955	0.0348	0.01129	0.00836	0.00448
Plat	18791	NC_000074	chr8	+	22757727	22782848	5667	12	0.0025	0.338	0.75	1.68179	up	2962	3346	3975	4335	1922	2794	3097	1665	0.17059	0.20932	0.29001	0.30332	0.12624	0.1344	0.17223	0.14012	0.24331	0.05528	0.14325	0.01744	17.1003	20.9581	29.0255	30.3151	12.661	13.4779	17.1874	14.0602	24.3498	5.51151	14.3466	1.7138
Mylk2	228785	NC_000068	chr2	+	152911276	152923068	4048	13	0.00255	0.342	-0.85	0.554785	down	47	26	33	28	55	72	107	42	0.00387	0.00231	0.00347	0.0028	0.00505	0.00493	0.00847	0.00497	0.00311	0.0006	0.00585	0.00151	0.37986	0.22799	0.33734	0.27412	0.50721	0.48623	0.83132	0.49652	0.30483	0.05817	0.58032	0.1451
Art2a-ps	11871	NC_000073	chr7	-	101552453	101560865	1257	4	0.00256	NA	1.63	3.09513	up	7	4	1	2	0	0	0	0	0.00187	0.00116	0.00034	0.00065	0	0	0	0	0.001	0.00058	0	0	0.18219	0.11295	0.03292	0.06305	0	0	0	0	0.09778	0.0565	0	0
Chrna6	11440	NC_000074	chr8	-	27403212	27413944	2906	6	0.00265	NA	1.65	3.13834	up	2	3	6	7	0	0	0	1	0.00023	0.00038	0.00088	0.00098	0	0	0	0.00017	0.00062	0.00032	4e-05	7e-05	0.02252	0.03664	0.08544	0.09546	0	0	0	0.01647	0.06001	0.03104	0.00412	0.00713
Fjx1	14221	NC_000068	chr2	-	102449366	102452499	3134	1	0.00266	0.355	0.76	1.69349	up	374	219	289	342	197	209	166	173	0.03989	0.02542	0.0392	0.04434	0.02409	0.01871	0.01705	0.02717	0.03721	0.00709	0.02176	0.00407	3.9043	2.48041	3.81588	4.32465	2.34657	1.82304	1.66584	2.64166	3.63131	0.69172	2.11928	0.39304
Pparg	19016	NC_000072	chr6	+	115360879	115490404	3287	15	0.00268	0.355	1.07	2.09943	up	183	245	75	107	80	128	47	34	0.01835	0.02672	0.00944	0.0131	0.00919	0.01054	0.00451	0.00492	0.0169	0.00649	0.00729	0.00262	1.82147	2.64573	0.94419	1.29005	0.90857	1.06453	0.4497	0.495	1.67536	0.64149	0.72945	0.26343
Atoh8	71093	NC_000072	chr6	-	72206174	72235780	2713	4	0.00274	0.361	-0.79	0.578344	down	575	634	609	532	662	1328	1467	1086	0.07114	0.0846	0.09506	0.07968	0.09344	0.13693	0.17481	0.19661	0.08262	0.00865	0.15045	0.03923	6.93408	8.29503	9.28888	7.77116	9.10909	13.3813	17.0061	19.1562	8.07229	0.8538	14.6632	3.81338
Spon2	100689	NC_000071	chr5	-	33198171	33218455	3369	8	0.00277	0.362	1.58	2.9897	up	9605	11408	21107	34840	1046	742	9586	3740	0.94627	1.21964	2.63191	4.16954	0.11782	0.06099	0.91087	0.541	2.24184	1.2837	0.40767	0.34467	93.2755	120.195	259.251	409.827	11.5904	6.02077	89.4869	53.1251	220.637	126.089	40.0558	33.8486
Thsd7b	210417	NC_000067	chr1	+	129273302	130219278	21972	35	0.00279	0.363	-1.39	0.381565	down	1	7	5	4	9	17	22	17	1e-05	0.00011	0.0001	7e-05	0.00016	0.0002	0.00032	0.00038	7e-05	4e-05	0.00027	9e-05	0.00149	0.01131	0.00942	0.00721	0.01529	0.02115	0.03149	0.03703	0.00736	0.00369	0.02624	0.00851
Grm8	14823	NC_000072	chr6	-	27275119	28135837	10945	15	0.00286	0.37	1.59	3.01049	up	7	6	57	56	6	5	9	4	0.00022	0.0002	0.00218	0.00208	0.00021	0.00013	0.00027	0.00018	0.00117	0.00096	0.0002	5e-05	0.02092	0.01946	0.2155	0.20277	0.02046	0.01249	0.02586	0.01749	0.11466	0.09458	0.01908	0.00484
Fam32a	67922	NC_000074	chr8	+	72219730	72223775	2009	4	0.00296	0.381	0.25	1.18921	up	2043	1884	1472	1376	1580	1900	1664	1013	0.3408	0.34058	0.31041	0.27862	0.30114	0.26492	0.26761	0.24761	0.3176	0.02568	0.27032	0.01938	33.2705	33.2874	30.3196	27.1433	29.3592	25.8537	26.0493	24.1301	31.0052	2.53596	26.3481	1.89207
Pfkfb3	170768	NC_000068	chr2	-	11471430	11554077	7888	22	0.00302	0.387	0.45	1.36604	up	1739	1730	1246	1196	1229	1487	1401	618	0.07303	0.07893	0.06614	0.06098	0.05892	0.05237	0.05658	0.03797	0.06977	0.0068	0.05146	0.00813	7.2128	7.78498	6.53652	6.00881	5.81636	5.1534	5.58592	3.74931	6.88578	0.67204	5.07625	0.80222
1700008F19Rik	75631	NC_000085	chr19	+	41264112	41265030	919	1	0.00307	0.39	0.92	1.89212	up	33	48	55	55	25	28	32	20	0.01204	0.01901	0.02547	0.02443	0.01044	0.00856	0.01124	0.0107	0.02024	0.00533	0.01023	0.00101	1.17481	1.85398	2.47653	2.37176	1.01553	0.8329	1.09511	1.04146	1.96927	0.5157	0.99625	0.09858
Hk2	15277	NC_000072	chr6	-	82725025	82774454	5969	20	0.00318	0.402	0.62	1.53688	up	3210	1723	1871	2054	1799	1609	1739	941	0.17798	0.10384	0.13116	0.13829	0.11384	0.07452	0.09299	0.07626	0.13782	0.02651	0.0894	0.01585	17.5944	10.2462	12.9708	13.6371	11.2511	7.36892	9.16265	7.54428	13.6121	2.62678	8.83174	1.56208
Adam22	11496	NC_000071	chr5	-	8072348	8368268	17930	38	0.00324	0.407	1.12	2.17347	up	230	305	446	405	119	132	309	89	0.00424	0.0061	0.01029	0.00902	0.0025	0.00204	0.00548	0.00242	0.00741	0.00238	0.00311	0.00138	0.41968	0.60381	1.02932	0.89516	0.24776	0.20125	0.542	0.23754	0.73699	0.23922	0.30714	0.13669
A130040M12Rik	319269	NC_000077	chr11	-	86811828	86816129	4302	1	0.00333	0.415	1.28	2.42839	up	4779	3452	5412	3864	2971	1516	1891	278	0.37303	0.29233	0.53492	0.36629	0.2647	0.09897	0.14235	0.03179	0.39164	0.08857	0.13445	0.08489	36.3444	28.4825	52.0575	35.5951	25.7809	9.63337	13.8243	3.09246	38.1199	8.61193	13.0828	8.26889
Cdkn2b	12579	NC_000070	chr4	-	89306289	89311036	1397	2	0.00334	0.415	0.74	1.67018	up	1864	1136	1421	1655	1265	910	1043	613	0.44811	0.2963	0.43223	0.48297	0.3471	0.18285	0.24139	0.21594	0.4149	0.07089	0.24682	0.0615	43.6536	28.8643	42.0914	46.9489	33.8034	17.8072	23.4807	20.9988	40.3895	6.88128	24.0225	5.99445
Pde3b	18576	NC_000073	chr7	-	114534908	114539041	4134	1	0.00336	0.416	-0.48	0.716978	down	138	99	83	72	129	206	169	97	0.01122	0.00873	0.00851	0.00711	0.01198	0.01399	0.01324	0.01155	0.00889	0.00148	0.01269	0.00097	1.09214	0.85005	0.83081	0.69022	1.16489	1.36222	1.2857	1.12287	0.86581	0.14451	1.23392	0.09518
EG620750	0	NC_000067	chr1	+	160893120	160893584	465	1	0.00339	0.416	-0.36	0.779165	down	234	179	160	162	222	327	292	185	0.16892	0.14045	0.1461	0.14223	0.18306	0.19757	0.20343	0.19591	0.14943	0.01144	0.19499	0.00743	16.464	13.664	14.2385	13.8066	17.8224	19.224	19.7494	19.0392	14.5433	1.12891	18.9587	0.7059
Parp8	52552	NC_000079	chr13	-	116850842	117025913	15009	30	0.00342	0.418	0.53	1.44393	up	1081	1119	653	688	681	988	617	375	0.02312	0.02599	0.01755	0.01772	0.01639	0.01764	0.01281	0.01175	0.02109	0.00361	0.01465	0.00244	2.35638	2.64641	1.80035	1.81661	1.6938	1.79951	1.29288	1.19566	2.15494	0.36136	1.49546	0.25627
Palm	18483	NC_000076	chr10	+	79793351	79820896	7959	8	0.00348	0.421	0.73	1.65864	up	2242	3559	1682	1889	1222	2487	1660	827	0.09357	0.16126	0.08888	0.09567	0.05827	0.08692	0.06675	0.05066	0.10984	0.02979	0.06565	0.01354	9.21612	15.8726	8.74507	9.40583	5.73164	8.54214	6.55953	4.97252	10.8099	2.93283	6.45146	1.33117
Aifm2	71361	NC_000076	chr10	+	61715263	61739260	4962	14	0.0035	0.421	0.66	1.58008	up	552	472	563	664	328	427	499	285	0.03702	0.03429	0.04768	0.05399	0.02517	0.02405	0.03241	0.02793	0.04324	0.00797	0.02739	0.00322	3.6396	3.37648	4.69513	5.30317	2.46765	2.35245	3.16277	2.74864	4.25359	0.78149	2.68288	0.3123
Zfp809	235047	NC_000075	chr9	+	22225697	22253855	2721	8	0.0035	0.421	0.77	1.70527	up	1130	1064	1071	1436	623	688	1106	523	0.13858	0.14205	0.16611	0.21357	0.08682	0.07039	0.13099	0.0938	0.16508	0.02994	0.0955	0.02218	13.5869	13.8801	16.2876	20.9146	8.54724	6.91209	12.7835	9.1982	16.1673	2.93433	9.36026	2.14472
Tmc3	233424	NC_000073	chr7	+	83567837	83626852	11115	25	0.00353	0.422	0.89	1.85318	up	75	78	121	113	45	75	75	32	0.00225	0.00254	0.0046	0.00413	0.00153	0.00189	0.00218	0.00142	0.00338	0.001	0.00176	0.0003	0.22076	0.24909	0.45048	0.4029	0.15114	0.18446	0.21221	0.13777	0.33081	0.09786	0.1714	0.02906
AK039502	0	NC_000080	chr14	-	93880735	93885229	4495	1	0.00354	0.422	0.89	1.85318	up	235	302	151	336	120	170	126	141	0.01753	0.02451	0.01424	0.03048	0.01024	0.01062	0.00909	0.01544	0.02169	0.00629	0.01135	0.00243	1.71045	2.38482	1.39009	2.96233	0.99659	1.03388	0.88158	1.50113	2.11192	0.60825	1.10329	0.23645
Tmem229b	268567	NC_000078	chr12	-	78961795	79007659	8274	9	0.00362	0.429	0.48	1.39474	up	156	143	129	113	102	113	133	71	0.00633	0.00628	0.00662	0.00557	0.00471	0.00383	0.0052	0.00422	0.0062	0.00039	0.00449	0.00052	0.61685	0.61348	0.64516	0.54124	0.4602	0.37335	0.50554	0.41065	0.60418	0.03837	0.43744	0.04995
AK054525	0	NC_000070	chr4	+	55418545	55426926	3866	2	0.00368	0.432	1.56	2.94854	up	20	16	77	49	7	5	20	0	0.00173	0.00151	0.00845	0.00515	0.00069	0.00036	0.00168	0	0.00421	0.00284	0.00068	0.00063	0.16925	0.14691	0.82418	0.50229	0.06759	0.03536	0.1627	0	0.41066	0.27715	0.06641	0.06051
Sap30	60406	NC_000074	chr8	-	57482702	57487860	1183	4	0.00378	0.441	0.88	1.84038	up	311	388	590	402	228	299	352	128	0.08777	0.11878	0.21066	0.13759	0.07346	0.07053	0.09536	0.05293	0.1387	0.04519	0.07307	0.01508	8.60096	11.6419	20.6378	13.4668	7.19477	6.90933	9.35796	5.17791	13.5869	4.42639	7.15999	1.48524
Fn1	14268	NC_000067	chr1	-	71585473	71653234	16040	42	0.00379	0.441	-0.38	0.768438	down	313377	274056	235358	250802	392471	408325	472748	252355	6.29158	5.97025	5.97211	6.11339	9.00287	6.86488	9.151	7.43552	6.08683	0.1317	8.11357	0.98566	639.196	606.476	607.184	619.656	913.418	695.907	926.934	752.9	618.128	13.245	822.29	100.053
E130202H07Rik	328443	NC_000080	chr14	+	76526616	76530746	3733	2	0.00395	NA	1.58	2.9897	up	5	2	6	4	0	1	1	0	0.00045	0.0002	0.00066	0.00044	0	8e-05	9e-05	0	0.00044	0.00016	4e-05	4e-05	0.04382	0.01902	0.06651	0.04246	0	0.00732	0.00842	0	0.04295	0.0168	0.00394	0.00395
Gls	14660	NC_000067	chr1	+	52185063	52186843	1781	1	0.00398	0.461	-0.31	0.806642	down	785	647	523	603	829	1110	845	642	0.14812	0.13255	0.12488	0.13819	0.17858	0.17507	0.15369	0.17759	0.13594	0.00847	0.17123	0.01021	14.4204	12.8949	12.1516	13.4177	17.3763	17.0376	14.9216	17.2505	13.2211	0.8257	16.6465	1.00319
Ptprg	19270	NC_000080	chr14	+	11553532	12242041	10917	33	0.00401	0.461	0.34	1.26576	up	3213	2997	2136	2529	2524	2760	2486	1540	0.09686	0.09773	0.08131	0.09249	0.08676	0.06941	0.07217	0.06789	0.0921	0.00654	0.07406	0.00749	9.62894	9.74455	8.09643	9.18056	8.63083	6.91123	7.16178	6.75067	9.16262	0.65061	7.36363	0.74614
Prrt4	101359	NC_000072	chr6	-	29169230	29179584	4425	7	0.00404	0.461	-1.39	0.381565	down	31	55	18	26	90	407	42	46	0.00236	0.00448	0.00174	0.00237	0.00778	0.02577	0.00308	0.00513	0.00274	0.00104	0.01044	0.00901	0.2292	0.44119	0.16833	0.23285	0.75927	2.51438	0.29851	0.49748	0.26789	0.10328	1.01741	0.87959
Fam107b	66540	NC_000068	chr2	+	3613758	3782142	4025	13	0.00405	0.461	0.8	1.7411	up	3118	3390	2331	2384	2199	2736	1418	657	0.25877	0.3055	0.24539	0.24086	0.20848	0.19013	0.11372	0.07973	0.26263	0.02561	0.14802	0.05308	25.3443	29.8959	23.9647	23.4728	20.3951	18.5823	11.0798	7.8114	25.6694	2.53479	14.4672	5.19249
ENSMUSG00000092116	0	NC_000079	chr13	-	98489348	98492001	527	2	0.00409	0.463	-0.39	0.76313	down	318	252	174	200	295	430	361	250	0.20112	0.17327	0.13875	0.15371	0.21403	0.22758	0.22081	0.23181	0.16671	0.02333	0.22356	0.00676	19.7418	16.9734	13.6626	15.0398	20.8967	22.3053	21.5437	22.7017	16.3544	2.28208	21.8618	0.69547
Peg3	18616	NC_000073	chr7	-	6703892	6730421	13317	10	0.0041	0.463	0.93	1.90528	up	8873	9005	15706	11984	5338	6764	10266	3470	0.22344	0.24624	0.50092	0.3665	0.15341	0.14236	0.24939	0.12819	0.33427	0.1105	0.16834	0.04764	21.7989	24.0025	48.8039	35.6631	14.9637	13.885	24.2448	12.4696	32.5671	10.7532	16.3908	4.61996
Tm9sf3	107358	NC_000085	chr19	-	41210842	41264004	9268	14	0.00414	0.465	0.37	1.29235	up	12813	12925	9892	12243	9596	13952	9620	7264	0.4599	0.50316	0.44957	0.53346	0.3924	0.41766	0.3324	0.38171	0.48652	0.03374	0.38104	0.03097	45.231	49.502	44.1666	52.3511	38.6519	41.1529	32.6447	37.5076	47.8127	3.29432	37.4892	3.09209
Cytl1	231162	NC_000071	chr5	+	37735519	37739820	1056	4	0.00431	NA	-1.56	0.339151	down	0	0	0	1	6	1	7	6	0	0	0	0.00039	0.00208	0.00027	0.00215	0.0028	0.0001	0.00017	0.00182	0.00094	0	0	0	0.03753	0.21211	0.02589	0.20848	0.2719	0.00938	0.01625	0.1796	0.09225
ENSMUSG00000104126	0	NC_000067	chr1	+	178299396	178299800	405	1	0.0044	0.492	-0.29	0.817902	down	581	453	399	395	606	730	631	443	0.48179	0.40691	0.41893	0.3979	0.57399	0.5063	0.50434	0.53853	0.42638	0.03285	0.53079	0.0284	46.9345	39.7028	40.7674	38.6515	55.8578	49.2739	49.0002	52.3454	41.5141	3.21766	51.6193	2.77728
Sparcl1	13602	NC_000071	chr5	-	104079108	104114088	3295	12	0.00448	0.498	1.38	2.60268	up	748	383	2037	1788	167	250	644	407	0.07542	0.04189	0.25985	0.21881	0.01937	0.02107	0.06272	0.06037	0.14899	0.09226	0.04088	0.02069	7.42706	4.12593	25.5818	21.5048	1.89203	2.07412	6.14687	5.9111	14.6599	9.07496	4.00603	2.02569
Lepr	16847	NC_000070	chr4	+	101717404	101815354	9284	24	0.0046	0.508	0.98	1.97247	up	62	103	50	44	43	52	29	11	0.00217	0.00398	0.00218	0.00188	0.00172	0.00152	0.00098	0.00058	0.00255	0.00083	0.0012	0.00045	0.21849	0.3938	0.22286	0.18782	0.1729	0.15311	0.09824	0.0567	0.25574	0.08084	0.12024	0.04576
Ermp1	226090	NC_000085	chr19	-	29608214	29648484	9410	16	0.00461	0.508	0.66	1.58008	up	1478	1958	932	1133	983	1438	891	477	0.05234	0.07508	0.04167	0.0486	0.03958	0.04247	0.0304	0.02483	0.05442	0.01253	0.03432	0.00706	5.13873	7.38587	4.09847	4.7716	3.89969	4.17752	2.97791	2.42582	5.34867	1.23392	3.37024	0.70318
ENSMUSG00000083618	0	NC_000077	chr11	+	120765310	120767365	732	8	0.00477	0.523	-1.21	0.432269	down	9	14	7	12	13	66	23	30	0.00398	0.00609	0.00379	0.00609	0.00656	0.02391	0.01008	0.01816	0.00499	0.0011	0.01468	0.00679	0.40226	0.67888	0.39572	0.64967	0.66298	2.4648	0.98819	1.96128	0.53163	0.13306	1.51931	0.72538
Gm42366	105247232	NC_000070	chr4	+	144019861	144028033	5007	2	0.00481	NA	1.44	2.71321	up	9	12	10	7	1	0	6	2	0.00058	0.00087	0.00085	0.00057	8e-05	0	0.00039	0.0002	0.00072	0.00014	0.00017	0.00015	0.05881	0.08507	0.08265	0.0554	0.00746	0	0.03769	0.01912	0.07048	0.01346	0.01607	0.01422
Slc27a3	26568	NC_000069	chr3	-	90385228	90390042	3214	8	0.00485	0.528	-0.8	0.574349	down	111	119	53	67	100	236	183	155	0.01147	0.0132	0.00695	0.00831	0.01169	0.02027	0.01818	0.02346	0.00998	0.00248	0.0184	0.00431	1.12992	1.31425	0.68238	0.82614	1.1615	2.00732	1.79072	2.30789	0.98817	0.24808	1.81686	0.42058
Crispld1	83691	NC_000067	chr1	+	17727030	17766352	4869	16	0.0049	0.531	-1.02	0.493116	down	20	34	8	19	36	77	40	42	0.00137	0.00253	0.0007	0.00158	0.00282	0.00437	0.00258	0.00413	0.00154	0.00065	0.00348	0.00078	0.13439	0.24787	0.06799	0.15465	0.27601	0.43232	0.25837	0.4128	0.15122	0.06435	0.34487	0.07824
AK028492	0	NC_000077	chr11	+	88356291	88363947	1559	3	0.005	0.54	0.98	1.97247	up	26	22	17	32	17	14	10	8	0.00561	0.00515	0.00464	0.00826	0.00419	0.00253	0.00208	0.00253	0.00592	0.0014	0.00283	0.0008	0.54563	0.5009	0.45123	0.81344	0.40707	0.24549	0.20173	0.24557	0.5778	0.14008	0.27497	0.07834
D16Ertd519e	52645	NC_000082	chr16	+	70616425	70624822	610	3	0.005	NA	1.49	2.80889	up	2	2	1	15	0	0	0	0	0.00104	0.0012	0.0007	0.00925	0	0	0	0	0.00305	0.00359	0	0	0.10727	0.11638	0.06784	0.97451	0	0	0	0	0.3165	0.38034	0	0
Pde2a	207728	NC_000073	chr7	+	101421691	101512829	5369	37	0.00509	0.546	1	2	up	1360	3180	1141	1889	526	1684	818	790	0.0822	0.20932	0.08732	0.13866	0.0363	0.08515	0.04773	0.07013	0.12938	0.05117	0.05983	0.01902	8.28737	21.0238	8.79403	13.9432	3.65729	8.57429	4.79163	7.04147	13.0121	5.12763	6.01617	1.91436
D630008O14Rik	320761	NC_000067	chr1	+	106541945	106575045	2054	6	0.00515	0.551	0.61	1.52626	up	54	49	50	53	35	46	39	26	0.00884	0.00871	0.01036	0.01053	0.00654	0.00628	0.00616	0.00624	0.00961	0.00084	0.0063	0.00014	0.86013	0.84679	1.00731	1.02258	0.63611	0.61222	0.59716	0.60576	0.9342	0.08106	0.61281	0.01447
Spsb4	211949	NC_000075	chr9	-	96943482	97018843	4484	5	0.0052	0.553	0.6	1.51572	up	209	126	127	147	113	112	141	64	0.01551	0.01011	0.0119	0.01329	0.00962	0.007	0.0101	0.00694	0.0127	0.00197	0.00842	0.00146	1.52494	0.99743	1.17202	1.2992	0.94076	0.68281	0.98896	0.68304	1.2484	0.19227	0.82389	0.14199
Stk32b	64293	NC_000071	chr5	-	37446825	37717171	3458	12	0.00521	NA	-1.53	0.346277	down	0	0	0	2	6	3	5	10	0	0	0	0.00024	0.00067	0.00024	0.00047	0.00143	6e-05	0.0001	0.0007	0.00045	0	0	0	0.02292	0.06477	0.02372	0.04547	0.13839	0.00573	0.00992	0.06809	0.04311
Tll2	24087	NC_000085	chr19	-	41080940	41210765	11450	25	0.00528	NA	1.34	2.53151	up	7	7	9	9	2	5	1	2	0.00021	0.00022	0.00033	0.00031	7e-05	0.00012	3e-05	9e-05	0.00027	5e-05	8e-05	3e-05	0.02	0.0217	0.03253	0.03115	0.00652	0.01194	0.00275	0.00836	0.02635	0.00555	0.00739	0.00331
Gsr	14782	NC_000074	chr8	+	33652523	33698163	5198	14	0.00542	0.574	0.31	1.23971	up	1741	1281	1242	1199	1262	1472	1197	830	0.10995	0.08783	0.09969	0.09174	0.09104	0.07752	0.07275	0.07727	0.0973	0.00846	0.07964	0.00685	10.9581	8.74765	9.88737	9.14127	9.06337	7.74143	7.24238	7.64137	9.68359	0.84201	7.92214	0.68483
Rlf	109263	NC_000070	chr4	-	121145373	121215120	11197	9	0.00547	0.574	0.33	1.25701	up	1896	1531	1429	1436	1406	1541	1619	879	0.05667	0.04977	0.05416	0.05213	0.04799	0.03858	0.04669	0.03856	0.05318	0.00254	0.04296	0.00441	5.53997	4.85347	5.28112	5.08249	4.6876	3.76227	4.54746	3.75679	5.18926	0.25278	4.18853	0.43186
Adora2a	11540	NC_000076	chr10	+	75316860	75334792	3682	7	0.0055	0.574	1.29	2.44528	up	32	50	106	83	12	17	50	18	0.00292	0.00496	0.01224	0.00921	0.00125	0.0013	0.0044	0.00241	0.00733	0.00363	0.00234	0.00128	0.28434	0.48202	1.19129	0.89334	0.12166	0.12622	0.42708	0.23395	0.71275	0.35298	0.22723	0.12383
Ecm1	13601	NC_000069	chr3	-	95734147	95739819	2771	10	0.00552	0.574	-0.46	0.726986	down	3838	2767	2134	2249	4395	4658	3742	3198	0.44278	0.34739	0.31399	0.31566	0.58063	0.45017	0.42031	0.54461	0.35496	0.05242	0.49893	0.0658	45.3147	35.4447	31.8679	32.1645	59.2092	45.9528	42.4708	55.2296	36.198	5.4475	50.7156	6.76714
Ptp4a3	19245	NC_000081	chr15	+	73723145	73758766	9553	8	0.00553	0.574	0.45	1.36604	up	1842	1331	1425	1718	1284	1660	1238	871	0.0642	0.05035	0.06299	0.0728	0.051	0.04838	0.04158	0.04457	0.06259	0.00801	0.04638	0.00359	6.30842	4.94557	6.17264	7.12701	5.01755	4.75026	4.07572	4.36323	6.13841	0.77947	4.55169	0.36004
Paqr7	71904	NC_000070	chr4	+	134496697	134510237	4348	6	0.00561	0.58	0.7	1.6245	up	614	842	910	865	383	732	625	423	0.04728	0.07043	0.08871	0.08082	0.03371	0.04717	0.04645	0.04779	0.07181	0.01558	0.04378	0.00583	4.62008	6.87387	8.66059	7.88407	3.28833	4.60226	4.52078	4.65565	7.00965	1.51812	4.26675	0.56693
ENSMUSG00000107149	0	NC_000071	chr5	+	33774912	33775223	312	1	0.0057	0.586	-1.13	0.456916	down	7	6	3	3	15	13	14	10	0.00754	0.00702	0.00409	0.00393	0.01828	0.01171	0.01455	0.0158	0.00564	0.00165	0.01509	0.00237	0.73403	0.68261	0.39789	0.38106	1.79475	1.13904	1.41123	1.53382	0.5489	0.16057	1.46971	0.23586
Fbln7	70370	NC_000068	chr2	+	128862981	128897034	3298	9	0.00577	0.591	1.31	2.47942	up	33	34	99	85	12	12	43	17	0.0033	0.00364	0.01267	0.01028	0.00138	0.00099	0.00418	0.00247	0.00747	0.00409	0.00226	0.00124	0.32737	0.36594	1.24217	1.02139	0.13583	0.09947	0.41005	0.24668	0.73922	0.40048	0.22301	0.12084
Asb18	208372	NC_000067	chr1	-	89950220	90014666	6120	8	0.00596	0.607	1.13	2.18859	up	14	15	23	18	5	6	13	6	0.00077	0.00089	0.0016	0.0012	0.00031	0.00027	0.00069	0.00046	0.00111	0.00032	0.00043	0.00016	0.07484	0.087	0.15551	0.11656	0.0305	0.0268	0.06681	0.04692	0.10848	0.03111	0.04276	0.01582
Fam83a	239463	NC_000081	chr15	+	57985419	58011009	3171	5	0.00605	0.613	-1.34	0.395021	down	9	3	5	6	18	15	11	36	0.00095	0.00035	0.00067	0.00077	0.00218	0.00133	0.00112	0.00556	0.00068	0.00022	0.00255	0.00178	0.09286	0.03358	0.06525	0.07499	0.21191	0.12931	0.1091	0.5433	0.06667	0.02152	0.2484	0.17456
Pygo2	68911	NC_000069	chr3	+	89430132	89435131	3716	4	0.00613	0.618	-0.19	0.876606	down	1549	1440	1169	1121	1486	2215	1786	1093	0.13992	0.14128	0.13374	0.12298	0.15328	0.16729	0.15561	0.14471	0.13448	0.00722	0.15522	0.00806	13.6379	13.7552	13.0177	11.9551	14.9283	16.2947	15.1157	14.0758	13.0915	0.7134	15.1037	0.79152
ENSMUSG00000082954	0	NC_000073	chr7	-	80237680	80237944	265	1	0.00615	0.618	-0.78	0.582367	down	20	19	11	15	24	43	41	20	0.02538	0.02617	0.01767	0.02311	0.03476	0.04561	0.05017	0.03707	0.02308	0.00332	0.0419	0.00625	2.46919	2.54499	1.71768	2.24321	3.3809	4.4358	4.86588	3.61172	2.24377	0.32339	4.07357	0.60251
AK140629	0	NC_000076	chr10	+	61570911	61575064	3850	2	0.00617	NA	1.49	2.80889	up	9	6	4	2	0	0	2	1	0.00079	0.00057	0.00044	0.00021	0	0	0.00017	0.00013	0.0005	0.00021	8e-05	8e-05	0.07648	0.05532	0.04299	0.02059	0	0	0.01634	0.01243	0.04884	0.02024	0.00719	0.00732
Ism2	217738	NC_000078	chr12	-	87278638	87300346	3718	7	0.00619	0.619	-1.1	0.466516	down	8	9	7	9	13	43	15	20	0.00072	0.00088	0.00078	0.00099	0.00133	0.00324	0.00129	0.00265	0.00084	0.0001	0.00213	0.00084	0.0704	0.08592	0.07791	0.09593	0.13053	0.31616	0.12688	0.25742	0.08254	0.00948	0.20775	0.08174
AK037956	0	NC_000067	chr1	-	134790627	134792370	1744	1	0.00624	NA	1.35	2.54912	up	9	7	7	7	2	2	5	0	0.00173	0.00146	0.00171	0.00162	0.00044	0.00032	0.00093	0	0.00163	0.00011	0.00042	0.00033	0.16884	0.14247	0.16609	0.15907	0.04281	0.03135	0.09017	0	0.15912	0.01025	0.04108	0.03238
Dclk2	70762	NC_000069	chr3	-	86786150	86920884	10589	15	0.00641	0.636	0.54	1.45397	up	176	217	162	199	147	210	134	84	0.00554	0.00743	0.00644	0.00754	0.00521	0.00552	0.00408	0.00391	0.00674	0.00081	0.00468	0.0007	0.54379	0.72742	0.63308	0.74477	0.51824	0.54214	0.39799	0.37962	0.66226	0.08053	0.4595	0.07149
2810468N07Rik	72834	NC_000083	chr17	+	25570916	25575034	1235	2	0.00642	0.636	0.85	1.8025	up	24	30	33	25	15	18	23	9	0.00647	0.00887	0.01136	0.00822	0.00456	0.0041	0.006	0.00359	0.00873	0.00175	0.00456	0.0009	0.63579	0.86225	1.10571	0.80223	0.45341	0.39843	0.58571	0.34874	0.85149	0.16859	0.44657	0.08845
Wif1	24117	NC_000076	chr10	+	121033960	121100650	2427	10	0.00653	0.642	-1.3	0.406126	down	15	4	20	12	18	38	55	65	0.00202	0.00059	0.00348	0.00198	0.00281	0.00431	0.00722	0.01289	0.00202	0.00102	0.00681	0.00385	0.20221	0.0585	0.341	0.19595	0.27687	0.42802	0.71272	1.28166	0.19942	0.0999	0.67482	0.38372
ENSMUSG00000025922	0	NC_000081	chr15	+	59210908	59211720	813	1	0.00656	0.642	0.22	1.16473	up	1593	1358	1144	1054	1106	1473	1344	863	0.65824	0.60922	0.5982	0.5288	0.52176	0.50861	0.53561	0.52276	0.59862	0.04621	0.52219	0.00955	64.1056	59.2909	58.2279	51.3776	50.7845	49.5292	51.9915	50.7984	58.2505	4.54429	50.7759	0.87068
Mpp6	56524	NC_000072	chr6	+	50200162	50203119	2958	1	0.00657	0.642	1.3	2.46229	up	74	50	297	200	36	56	92	37	0.00841	0.00617	0.04272	0.02755	0.00467	0.00532	0.01009	0.00614	0.02121	0.01494	0.00656	0.00211	0.81847	0.6	4.15484	2.67951	0.45433	0.51753	0.97817	0.5986	2.0632	1.45302	0.63716	0.20342
Acvrl1	11482	NC_000081	chr15	+	101128522	101145336	5486	16	0.00661	0.643	-0.52	0.697372	down	1810	1653	1045	1378	1974	3143	1962	2012	0.1096	0.10855	0.07999	0.10125	0.13639	0.15907	0.11429	0.17872	0.09985	0.01191	0.14712	0.02416	10.7943	10.6954	7.88236	9.95445	13.4325	15.6617	11.2478	17.551	9.83161	1.17127	14.4732	2.36493
Tgfbi	21810	NC_000079	chr13	+	56609559	56639562	2968	17	0.00664	0.644	-0.53	0.692555	down	857	689	424	455	1118	1069	903	649	0.09445	0.08195	0.05874	0.06047	0.13915	0.09847	0.09453	0.10385	0.0739	0.01498	0.109	0.01772	9.44687	8.24012	5.9115	6.07535	14.0619	9.84608	9.56857	10.4643	7.41846	1.48866	10.9852	1.80568
3300005D01Rik	78512	NC_000083	chr17	+	5799490	5803240	1175	3	0.00672	0.649	-1.15	0.450625	down	109	53	18	34	209	172	70	114	0.03065	0.01625	0.00651	0.01164	0.06732	0.04054	0.0191	0.04748	0.01626	0.00899	0.04361	0.01723	3.03501	1.60109	0.63391	1.14674	6.64011	4.00166	1.87363	4.64298	1.60419	0.89414	4.2896	1.70071
Tmem86a	67893	NC_000073	chr7	+	47050640	47054776	1791	3	0.00677	0.651	0.47	1.38511	up	444	507	328	297	296	459	325	168	0.0833	0.10328	0.07792	0.0677	0.06342	0.07199	0.0588	0.04625	0.08305	0.01295	0.06012	0.0093	8.1107	10.0483	7.57834	6.57181	6.16968	7.00594	5.70704	4.48893	8.07728	1.26504	5.8429	0.90983
Gm38058	105243946	NC_000067	chr1	+	64736240	64740734	4495	1	0.00697	0.667	-0.62	0.650671	down	75	69	36	44	83	148	106	51	0.00557	0.00551	0.00335	0.00396	0.00699	0.00912	0.00763	0.00553	0.0046	0.00097	0.00732	0.00129	0.54589	0.54488	0.33141	0.38792	0.68931	0.90008	0.74165	0.54296	0.45253	0.09499	0.7185	0.12765
Fbxl7	448987	NC_000081	chr15	-	26540454	26895582	7098	5	0.00717	0.683	0.98	1.97247	up	1684	3713	1923	2144	914	2802	957	520	0.07959	0.19057	0.11507	0.12308	0.04927	0.11075	0.04366	0.03607	0.12708	0.04015	0.05994	0.02971	7.76206	18.5681	11.2109	11.9705	4.80703	10.7915	4.24033	3.50588	12.3779	3.91	5.83618	2.8979
Oxnad1	218885	NC_000080	chr14	+	32085374	32103203	5770	7	0.00722	0.685	0.68	1.60214	up	575	430	744	574	339	451	521	263	0.03278	0.0265	0.05389	0.03951	0.02203	0.02158	0.02869	0.02198	0.03817	0.01018	0.02357	0.00296	3.26034	2.64528	5.33572	3.94239	2.19326	2.13673	2.83978	2.18127	3.79593	1.00041	2.33776	0.29061
Adgra3	78560	NC_000074	chr8	+	27085583	27123436	5829	19	0.00727	0.686	0.43	1.34723	up	6333	6159	3513	4659	3849	6136	4012	2719	0.35767	0.37711	0.2506	0.3191	0.24787	0.28991	0.21839	0.22476	0.32612	0.04834	0.24523	0.02803	35.5457	37.5055	24.939	31.6754	24.6502	28.7767	21.6466	22.3226	32.4164	4.79976	24.349	2.78856
Thbs4	21828	NC_000079	chr13	-	92751586	92794818	3293	22	0.0073	0.686	-0.61	0.655197	down	223	201	244	239	267	604	453	277	0.02214	0.0219	0.03085	0.02891	0.03034	0.0503	0.04361	0.04049	0.02595	0.00399	0.04118	0.00719	2.21556	2.16662	3.06615	2.87627	3.02682	5.01412	4.32643	4.02548	2.58115	0.39617	4.09821	0.71487
Pde8b	218461	NC_000079	chr13	-	95024105	95250397	6647	28	0.00736	0.689	0.83	1.77769	up	82	48	44	24	29	33	35	16	0.004	0.0026	0.00281	0.00147	0.00167	0.0014	0.00168	0.00119	0.00272	0.0009	0.00148	0.0002	0.40361	0.25633	0.27392	0.14309	0.16287	0.13572	0.1656	0.11519	0.26924	0.09241	0.14485	0.02073
Ppp2r1b	73699	NC_000075	chr9	+	50845301	50899313	8028	20	0.00742	0.692	0.26	1.19748	up	2050	1894	1851	1573	1653	2105	1771	1181	0.08474	0.08494	0.09732	0.07921	0.0779	0.07265	0.0708	0.07158	0.08655	0.00663	0.07323	0.00277	8.35444	8.37435	9.54102	7.76507	7.68656	7.16794	6.938	7.03999	8.50872	0.64431	7.20812	0.28799
ENSMUSG00000081100	0	NC_000086	chrX	-	57631709	57631954	246	1	0.00751	0.697	0.98	1.97247	up	27	19	39	27	8	20	19	11	0.03371	0.02627	0.06114	0.04182	0.01166	0.02133	0.02326	0.0204	0.04074	0.013	0.01916	0.00445	3.59087	2.74155	6.56032	4.34963	1.21401	2.22251	2.42908	2.13987	4.31059	1.41798	2.00137	0.46663
Pde3b	18576	NC_000073	chr7	+	114414700	114539251	9708	16	0.00754	0.697	-0.39	0.76313	down	305	266	187	166	285	459	368	214	0.01031	0.00973	0.00805	0.00677	0.01101	0.01294	0.01192	0.01059	0.00872	0.0014	0.01162	0.0009	1.02788	0.97259	0.79709	0.67764	1.09593	1.29251	1.19218	1.05491	0.8688	0.13943	1.15888	0.09184
Tgif2	228839	NC_000068	chr2	-	156843128	156862963	5768	4	0.00763	0.702	0.45	1.36604	up	533	507	357	347	352	535	329	187	0.03102	0.03199	0.02622	0.02447	0.02333	0.02603	0.01845	0.01584	0.02842	0.00316	0.02091	0.00399	3.02324	3.12005	2.56117	2.38412	2.27816	2.53558	1.79388	1.55148	2.77215	0.30788	2.03978	0.3878
ENSMUSG00000083344	0	NC_000073	chr7	-	3983787	3984187	401	1	0.0077	0.706	-0.37	0.773782	down	184	186	159	172	220	313	265	195	0.15425	0.16917	0.16823	0.17469	0.21044	0.21908	0.2141	0.23902	0.16658	0.00754	0.22066	0.01103	15.0122	16.4644	16.4077	16.9984	20.4807	21.3378	20.7838	23.2712	16.2207	0.73479	21.4684	1.08531
Gm5475	432982	NC_000081	chr15	+	100422147	100428150	3366	3	0.00773	NA	1.45	2.73208	up	7	3	3	1	0	1	0	0	0.00059	0.00029	0.00029	0.00012	0	8e-05	0	0	0.00032	0.00017	2e-05	3e-05	0.06804	0.03164	0.03688	0.01177	0	0.00812	0	0	0.03708	0.02018	0.00203	0.00352
Lingo4	320747	NC_000069	chr3	+	94398517	94404501	3645	2	0.00786	NA	-1.45	0.366021	down	0	0	0	1	1	3	10	5	0	0	0	0.00011	0.00011	0.00023	0.00089	0.00068	3e-05	5e-05	0.00048	0.00032	0	0	0	0.01087	0.01024	0.0225	0.08628	0.06565	0.00272	0.00471	0.04617	0.03098
Pcsk5	18552	NC_000085	chr19	-	17432832	17837632	14260	43	0.00792	0.724	-0.9	0.535887	down	712	1383	978	1205	1145	4125	2544	1979	0.01645	0.03447	0.02858	0.03358	0.02996	0.0794	0.05651	0.06706	0.02827	0.00718	0.05823	0.01822	1.63355	3.44256	2.83802	3.34882	2.99745	7.90777	5.61075	6.64134	2.81574	0.72027	5.78933	1.80556
Pi15	94227	NC_000067	chr1	+	17601901	17630939	6923	6	0.00802	0.727	-1.42	0.373712	down	77	38	143	205	136	126	1242	936	0.00371	0.002	0.00875	0.01206	0.00749	0.00507	0.058	0.0666	0.00663	0.004	0.03429	0.02819	0.36389	0.19484	0.85475	1.1735	0.73335	0.49754	5.64223	6.4701	0.64674	0.3889	3.33581	2.73733
Gfpt2	14584	NC_000077	chr11	+	49794155	49838620	5621	18	0.00804	0.727	0.71	1.6358	up	2382	2769	1128	1568	1334	2075	1031	674	0.13951	0.17524	0.08275	0.11101	0.08898	0.10183	0.05784	0.05751	0.12713	0.03427	0.07654	0.0194	13.8643	17.4859	8.30407	11.0549	8.85949	10.0915	5.76857	5.7382	12.6773	3.4018	7.61443	1.91137
Adamtsl3	269959	NC_000073	chr7	+	82335446	82614450	8015	33	0.00812	0.727	-1.34	0.395021	down	217	371	810	1360	914	2441	3662	4354	0.00899	0.01656	0.04226	0.06826	0.04299	0.08408	0.14587	0.26339	0.03402	0.0233	0.13408	0.08315	0.88578	1.64304	4.18193	6.72449	4.25705	8.32557	14.3694	25.9965	3.35881	2.29484	13.2371	8.19829
Med25	75613	NC_000073	chr7	-	44876765	44892664	7083	19	0.00815	0.727	-0.24	0.846745	down	1504	1323	1175	1078	1460	1980	1924	1148	0.06906	0.06621	0.06842	0.06001	0.07623	0.07589	0.08466	0.07707	0.06592	0.00357	0.07846	0.0036	6.94707	6.63012	6.86462	6.0315	7.69489	7.64183	8.54301	7.75629	6.61833	0.3582	7.90901	0.36828
Camk2n1	66259	NC_000070	chr4	+	138454314	138460126	4447	2	0.00816	0.727	1.11	2.15846	up	427	476	932	1347	196	390	498	329	0.03184	0.03866	0.08797	0.12251	0.01659	0.02443	0.03587	0.03601	0.07025	0.03714	0.02823	0.0082	3.14146	3.79943	8.6725	12.0039	1.64534	2.39744	3.52197	3.54045	6.90433	3.63772	2.7763	0.8004
Smg6	103677	NC_000077	chr11	+	74925823	75164448	11800	24	0.00819	0.727	0.49	1.40444	up	1299	1380	1296	1412	898	1172	1382	744	0.03651	0.04207	0.04621	0.04823	0.02887	0.02753	0.0374	0.03073	0.04326	0.00448	0.03113	0.00379	3.60162	4.15122	4.54484	4.74216	2.84093	2.71516	3.6834	3.01731	4.25996	0.43558	3.0642	0.37326
AK084761	0	NC_000081	chr15	+	82358610	82360328	1719	1	0.0082	0.727	0.98	1.97247	up	19	34	36	42	14	21	25	9	0.00372	0.00717	0.00891	0.00997	0.00313	0.00343	0.00472	0.00258	0.00744	0.00237	0.00347	0.00079	0.36162	0.70207	0.86661	0.96827	0.30403	0.33396	0.45739	0.25055	0.72464	0.23011	0.33648	0.07593
Odf2	18286	NC_000068	chr2	+	29889221	29931746	11383	20	0.00826	0.73	-0.15	0.90125	down	1734	1534	1210	1233	1655	2242	1866	1164	0.04973	0.04776	0.04414	0.04281	0.05405	0.05385	0.05173	0.04926	0.04611	0.00277	0.05222	0.00194	4.98383	4.78351	4.3987	4.2927	5.4276	5.38429	5.15559	4.89357	4.61468	0.28067	5.21526	0.21255
Gm28154	102634738	NC_000067	chr1	-	17615084	17641081	4219	4	0.0083	NA	-1.44	0.368567	down	1	0	2	1	2	4	11	13	8e-05	0	0.00019	8e-05	0.00017	0.00024	0.0007	0.00122	9e-05	7e-05	0.00058	0.00042	0.00775	0	0.01962	0.00939	0.0177	0.02592	0.082	0.14746	0.00919	0.00699	0.06827	0.05199
2009-09-01	53860	NC_000077	chr11	+	117199661	117362325	7627	17	0.00837	0.736	0.54	1.45397	up	4952	3567	2985	4127	3648	3489	2590	1766	0.21661	0.16922	0.16523	0.21886	0.18196	0.12744	0.10918	0.11318	0.19248	0.02531	0.13294	0.0291	21.2421	16.6008	16.1952	21.4439	17.8553	12.5054	10.6799	11.0807	18.8705	2.47771	13.0303	2.86712
Tro	56191	NC_000086	chrX	-	150644710	150657583	8102	14	0.00849	0.74	1.18	2.26577	up	286	279	835	823	142	171	406	180	0.01177	0.01241	0.04345	0.04105	0.00668	0.00584	0.01603	0.01082	0.02717	0.01511	0.00984	0.00404	1.1549	1.22234	4.26471	4.02561	0.65428	0.57697	1.576	1.06319	2.66689	1.48088	0.96761	0.39688
Scd3	30049	NC_000085	chr19	+	44203272	44244016	3549	7	0.0085	0.74	0.34	1.26576	up	279	249	216	218	215	240	243	131	0.02592	0.02489	0.02532	0.0247	0.02288	0.01867	0.02185	0.01789	0.02521	0.00047	0.02032	0.00209	2.57199	2.49042	2.51851	2.4343	2.26151	1.84865	2.15339	1.76642	2.5038	0.04969	2.00749	0.20564
Plscr2	18828	NC_000075	chr9	+	92275602	92297752	3466	11	0.0085	0.74	0.51	1.42405	up	1494	1720	1069	834	902	1337	1123	547	0.14262	0.17872	0.12933	0.09698	0.0982	0.10678	0.10326	0.07621	0.13691	0.02929	0.09611	0.01189	14.1024	17.6148	12.7628	9.53589	9.71504	10.5451	10.19	7.55246	13.504	2.89622	9.50066	1.16271
ENSMUSG00000106576	0	NC_000071	chr5	+	83863163	83863751	589	1	0.00855	0.74	-0.45	0.732043	down	138	97	83	114	151	192	182	118	0.07867	0.05977	0.05985	0.07871	0.09786	0.09146	0.09993	0.09863	0.06925	0.00944	0.09697	0.00327	7.6654	5.84568	5.83121	7.67032	9.57036	8.91118	9.71806	9.5873	6.75315	0.91472	9.44673	0.31444
Calml4	75600	NC_000075	chr9	+	62857481	62875921	4241	4	0.00858	0.74	-1.13	0.456916	down	11	4	8	9	20	14	40	16	0.00084	0.00034	0.0008	0.00083	0.00181	0.00093	0.00299	0.00185	0.0007	0.00021	0.0019	0.00073	0.08486	0.03348	0.07806	0.0841	0.17605	0.09024	0.29663	0.18054	0.07013	0.02132	0.18587	0.07338
Nek7	59125	NC_000067	chr1	-	138482875	138620141	7406	11	0.00863	0.742	-0.36	0.779165	down	2740	2000	2045	2177	3192	3644	3194	2418	0.12278	0.09704	0.11598	0.11859	0.16303	0.13662	0.13813	0.15916	0.1136	0.00986	0.14923	0.01195	12.1043	9.58572	11.4263	11.6493	16.0896	13.4507	13.5636	15.6244	11.1914	0.95869	14.6821	1.18706
Artn	11876	NC_000070	chr4	-	117926160	117930791	3660	3	0.00878	0.752	-1.13	0.456916	down	29	5	12	6	41	29	49	23	0.00264	0.0005	0.00139	0.00067	0.00421	0.00218	0.00426	0.0031	0.0013	0.00084	0.00344	0.00086	0.25923	0.04849	0.13567	0.06497	0.41819	0.2166	0.42105	0.30073	0.12709	0.08302	0.33914	0.0858
Tmem200c	622645	NC_000083	chr17	+	68837136	68843138	3213	2	0.00896	0.764	-1.3	0.406126	down	17	7	2	8	30	59	7	30	0.00178	0.0008	0.00026	0.00102	0.00359	0.00516	0.00071	0.0046	0.00096	0.00055	0.00351	0.00171	0.1731	0.07733	0.02576	0.09867	0.34856	0.50199	0.06852	0.44683	0.09371	0.05295	0.34148	0.1669
Mex3b	108797	NC_000073	chr7	+	82867333	82871576	3416	2	0.00903	0.768	0.87	1.82766	up	386	324	557	734	309	281	331	216	0.03794	0.03446	0.06929	0.08754	0.03456	0.02311	0.03132	0.03107	0.05731	0.02211	0.03002	0.00422	3.69692	3.36671	6.74735	8.51534	3.37681	2.24873	3.04743	3.02598	5.58158	2.14613	2.92474	0.41432
AK037476	0	NC_000082	chr16	+	55939881	55941411	1531	1	0.00914	0.773	-0.52	0.697372	down	69	50	45	45	81	114	70	63	0.01515	0.0119	0.01249	0.01199	0.02027	0.02086	0.01472	0.02026	0.01288	0.00133	0.01903	0.0025	1.4745	1.15924	1.21628	1.16483	1.97504	2.03554	1.43796	1.96922	1.25371	0.1294	1.85444	0.24185
Mras	17532	NC_000075	chr9	-	99385420	99437381	5134	9	0.00928	0.78	0.69	1.61328	up	879	1039	1174	1185	554	743	1040	530	0.05674	0.07295	0.0964	0.09312	0.04089	0.04027	0.06509	0.05006	0.0798	0.01606	0.04908	0.01002	5.6015	7.18353	9.46254	9.14716	4.02829	3.95624	6.3709	4.94026	7.84868	1.56388	4.82392	0.97373
H19	14955	NC_000073	chr7	-	142575534	142578114	2252	5	0.00929	0.78	0.98	1.97247	up	9037	19665	6431	6931	3757	5654	9504	2332	1.33946	3.16581	1.20757	1.24841	0.63592	0.69948	1.35782	0.50768	1.74031	0.8244	0.80023	0.32926	131.289	309.959	118.17	121.97	62.2787	68.6336	132.728	49.5553	170.347	80.7464	78.2988	32.1666
ENSMUSG00000090323	0	NC_000067	chr1	+	146420436	146421036	601	1	0.00949	0.793	-0.49	0.712025	down	78	66	46	43	98	112	87	60	0.04335	0.03995	0.03236	0.02914	0.06221	0.05225	0.04664	0.04852	0.0362	0.0057	0.05241	0.00601	4.24611	3.89805	3.16723	2.83542	6.08721	5.0944	4.55269	4.77756	3.5367	0.56172	5.12796	0.5863
ENSMUSG00000102525	0	NC_000069	chr3	+	69963282	69963470	189	1	0.00951	0.793	0.45	1.36604	up	163	178	148	128	97	153	159	84	0.28998	0.34363	0.33292	0.27632	0.19706	0.22719	0.27279	0.21898	0.31071	0.02824	0.22901	0.02757	28.2161	33.43	32.4038	26.8393	19.1592	22.1299	26.4581	21.269	30.2223	2.76213	22.254	2.65698
1110014L15Rik	66127	NC_000073	chr7	-	6671269	6672888	1620	1	0.00957	0.794	1.32	2.49666	up	62	52	314	185	26	33	114	20	0.01287	0.01171	0.08243	0.04662	0.00616	0.00573	0.02283	0.00609	0.03841	0.02903	0.0102	0.00729	1.25213	1.13938	8.02066	4.52565	0.59914	0.55686	2.21316	0.59081	3.73445	2.82373	0.98999	0.70637
Tle3	21887	NC_000075	chr9	+	61372326	61418497	11693	19	0.0096	0.794	0.39	1.31039	up	2192	2323	1651	1310	1528	2156	1613	920	0.06156	0.07094	0.05874	0.04472	0.04903	0.05066	0.04385	0.03783	0.05899	0.0094	0.04534	0.00501	6.13318	7.05183	5.84274	4.43986	4.87825	5.04048	4.33842	3.76523	5.8669	0.93702	4.50559	0.50027
4732414G09Rik	100043309	NC_000077	chr11	-	73015856	73018869	2450	2	0.00981	NA	-1.41	0.376312	down	0	0	1	0	5	2	3	4	0	0	0.00017	0	0.00078	0.00018	0.0004	0.0008	4e-05	7e-05	0.00054	0.00026	0	0	0.01689	0	0.07619	0.02232	0.03851	0.07813	0.00422	0.00731	0.05379	0.02407
Ifitm10	320802	NC_000073	chr7	-	142321583	142373781	5973	12	0.00988	0.813	-0.54	0.687771	down	86	64	48	39	90	133	107	52	0.00479	0.00391	0.00342	0.00267	0.00576	0.00623	0.00577	0.00429	0.0037	0.00077	0.00551	0.00073	0.47106	0.38033	0.33254	0.25876	0.56249	0.60871	0.5634	0.41662	0.36067	0.07705	0.5378	0.07242
AK142466	0	NC_000076	chr10	+	4334547	4335262	716	1	0.0099	0.813	0.72	1.64718	up	232	201	98	161	141	151	77	67	0.10359	0.09706	0.05516	0.08799	0.07147	0.05588	0.03275	0.04267	0.08595	0.01862	0.05069	0.01453	10.601	9.96464	5.66381	8.91121	7.35144	5.76519	3.38221	4.47807	8.78516	1.90047	5.24423	1.48036
Rarres2	71660	NC_000072	chr6	-	48569696	48572844	879	7	0.00996	0.813	1.41	2.65737	up	49	189	1658	832	25	41	310	97	0.01818	0.07638	0.77854	0.37521	0.01092	0.01291	0.11179	0.05315	0.31208	0.30146	0.04719	0.04092	1.8238	7.63223	78.0533	37.511	1.06174	1.2751	11.0916	5.28095	31.2551	30.2219	4.67736	4.0668
Ntn1	18208	NC_000077	chr11	-	68209364	68400823	6277	9	0.01	0.813	0.73	1.65864	up	950	576	718	730	714	530	363	271	0.05068	0.03333	0.04842	0.04718	0.04341	0.02359	0.01872	0.02119	0.0449	0.0068	0.02673	0.00978	4.95157	3.25723	4.73334	4.60887	4.24632	2.3082	1.81877	2.06608	4.38775	0.66413	2.60984	0.96054
Igf2	16002	NC_000073	chr7	-	142650766	142666816	6123	8	0.01	0.813	0.64	1.55833	up	2896	3722	2729	3272	1930	1912	3290	1465	0.15828	0.22068	0.18859	0.21706	0.12043	0.08728	0.17327	0.11733	0.19615	0.02515	0.12458	0.03095	15.4741	21.577	18.4431	21.1774	11.7668	8.53637	16.8988	11.4499	19.1679	2.45006	12.163	3.0102
Gm3663	0	NC_000067	chr1	+	52522239	52522701	463	1	0.0102	0.823	-0.53	0.692555	down	68	59	38	59	97	114	81	63	0.04938	0.0465	0.03493	0.05197	0.08041	0.06917	0.05673	0.06709	0.04569	0.00651	0.06835	0.00841	4.80506	4.52324	3.39624	5.05004	7.82091	6.7309	5.50209	6.51162	4.44365	0.6328	6.64138	0.82373
4930444A19Rik	73980	NC_000067	chr1	+	54681198	54767523	3999	7	0.0102	0.823	0.87	1.82766	up	51	45	37	81	23	40	44	17	0.00423	0.00381	0.00368	0.00785	0.00211	0.00267	0.00335	0.00199	0.00489	0.00172	0.00253	0.00054	0.41724	0.39943	0.38287	0.80271	0.21471	0.27344	0.34604	0.20344	0.50056	0.17487	0.25941	0.05664
AK031582	0	NC_000081	chr15	-	93590380	93594895	4516	1	0.0102	0.823	1.05	2.07053	up	16	13	15	9	5	5	11	3	0.00118	0.00105	0.0014	0.00081	0.00042	0.0003	0.00079	0.00033	0.00111	0.00021	0.00046	0.0002	0.11591	0.10218	0.13745	0.07898	0.04133	0.03027	0.07661	0.03179	0.10863	0.02124	0.045	0.01874
Serinc5	218442	NC_000079	chr13	+	92611091	92711947	6321	12	0.0103	0.824	0.37	1.29235	up	1825	2032	1382	1190	1233	1638	1632	879	0.09597	0.11607	0.09205	0.07593	0.07384	0.07211	0.08284	0.06792	0.09501	0.01429	0.07418	0.00544	9.446	11.4108	9.04728	7.46079	7.28189	7.08398	8.12003	6.65476	9.34122	1.40682	7.28517	0.53266
Rgl1	19731	NC_000067	chr1	-	152516760	152766351	9949	23	0.0105	0.835	0.63	1.54756	up	1548	2739	1822	2078	1050	2225	1619	952	0.0513	0.09853	0.07638	0.08323	0.03958	0.0616	0.05172	0.04628	0.07736	0.01705	0.04979	0.00806	5.09052	9.77217	7.57817	8.27732	3.93982	6.11364	5.11789	4.57917	7.67955	1.69187	4.93763	0.79681
Gm9910	791371	NC_000077	chr11	+	105943704	105945253	1550	1	0.0105	0.835	-0.95	0.517632	down	10	8	4	6	15	26	16	9	0.00215	0.00188	0.00102	0.00158	0.00371	0.0047	0.00335	0.00286	0.00166	0.00042	0.00366	0.00067	0.21108	0.1832	0.10679	0.15341	0.36127	0.45855	0.32465	0.27787	0.16362	0.03863	0.35559	0.06639
F730021E23Rik	619323	NC_000076	chr10	+	20548029	20550254	2226	1	0.0106	0.837	0.81	1.75321	up	33	44	21	24	11	30	18	13	0.00498	0.00721	0.00399	0.00439	0.00189	0.00378	0.00262	0.00288	0.00514	0.00124	0.00279	0.00068	0.48502	0.70163	0.39038	0.42728	0.18447	0.36842	0.25431	0.27948	0.50108	0.1206	0.27167	0.06582
Tnxb	81877	NC_000083	chr17	+	34659788	34795460	14587	45	0.0106	0.837	1.37	2.58471	up	268	364	1806	1931	87	117	784	117	0.00607	0.00901	0.05151	0.05285	0.00227	0.00221	0.01708	0.00388	0.02986	0.02235	0.00636	0.00623	0.60109	0.88576	5.12327	5.24614	0.22265	0.21927	1.69034	0.38384	2.96406	2.22334	0.62903	0.61635
Fam65b	193385	NC_000079	chr13	+	24501534	24733816	12376	30	0.0107	0.841	0.96	1.94531	up	802	1217	460	918	458	943	250	187	0.02132	0.03497	0.01557	0.02965	0.01382	0.02099	0.0064	0.00729	0.02538	0.00747	0.01213	0.00587	2.12014	3.49051	1.53806	2.93959	1.3815	2.08296	0.63531	0.72309	2.52208	0.74867	1.20571	0.58283
Irak2	108960	NC_000072	chr6	+	113638467	113695026	5743	17	0.0107	0.841	0.32	1.24833	up	993	909	701	806	716	1082	684	516	0.05794	0.05738	0.05173	0.05712	0.04771	0.05268	0.0384	0.04407	0.05604	0.00251	0.04571	0.00521	5.65694	5.61828	5.05097	5.56186	4.65415	5.15036	3.74577	4.29972	5.47201	0.24543	4.4625	0.51237
AK078276	0	NC_000072	chr6	+	31288963	31291693	2731	1	0.0108	NA	1.22	2.32947	up	6	9	6	11	4	2	3	2	0.00074	0.0012	0.00094	0.0016	0.00056	0.00021	0.00036	0.00036	0.00112	0.00032	0.00037	0.00012	0.07188	0.11698	0.09091	0.15962	0.05468	0.02002	0.03455	0.03505	0.10985	0.0329	0.03607	0.01232
Crym	12971	NC_000073	chr7	-	120186380	120202111	3391	7	0.0108	0.843	0.76	1.69349	up	116	128	167	118	102	102	105	32	0.01129	0.01355	0.02041	0.01381	0.0112	0.00829	0.00982	0.0046	0.01477	0.0034	0.00848	0.00246	1.11918	1.33986	2.03791	1.37904	1.12289	0.82228	0.97383	0.4516	1.469	0.34308	0.84265	0.24954
En1	13798	NC_000067	chr1	+	120602391	120607992	2693	2	0.0109	0.847	1.39	2.62079	up	3	6	44	22	1	1	9	2	0.00037	0.00081	0.00682	0.00333	0.00014	0.0001	0.00108	0.00037	0.00283	0.00256	0.00042	0.00039	0.03645	0.07908	0.6761	0.32375	0.01386	0.01015	0.10511	0.03554	0.27885	0.25421	0.04116	0.03817
Scube1	64706	NC_000081	chr15	-	83602583	83725049	12349	22	0.0109	0.847	1.33	2.51403	up	83	41	329	144	24	17	111	18	0.00218	0.00121	0.01113	0.00467	0.00073	0.00038	0.00286	0.00069	0.0048	0.00387	0.00116	0.00099	0.2199	0.11785	1.10245	0.46212	0.07255	0.03763	0.28269	0.06975	0.47558	0.38291	0.11566	0.09741
AK140112	0	NC_000082	chr16	+	26105313	26108152	2840	1	0.011	0.847	0.81	1.75321	up	48	52	36	70	23	42	26	30	0.00568	0.00668	0.00534	0.01005	0.00311	0.00416	0.00297	0.00521	0.00694	0.00186	0.00386	0.0009	0.55296	0.64993	0.52454	0.9768	0.30233	0.40428	0.28792	0.50551	0.67606	0.17975	0.37501	0.08768
C530050E15Rik	320489	NC_000079	chr13	-	24631918	24638567	3931	2	0.0111	0.853	1.01	2.01391	up	22	21	11	33	7	18	11	7	0.00188	0.00195	0.00119	0.00343	0.00068	0.00129	0.00091	0.00088	0.00211	0.00082	0.00094	0.00022	0.1831	0.18962	0.11579	0.33269	0.06648	0.12518	0.08801	0.08522	0.2053	0.07902	0.09122	0.02128
Rasal1	19415	NC_000071	chr5	+	120648040	120679610	4345	25	0.0111	NA	-1.39	0.381565	down	3	0	0	0	12	19	2	2	0.00023	0	0	0	0.00105	0.0012	0.00015	0.00023	6e-05	0.0001	0.00066	0.00047	0.02259	0	0	0	0.1031	0.11954	0.01448	0.02203	0.00565	0.00978	0.06479	0.04697
Cox4i2	84682	NC_000068	chr2	+	152754173	152765037	788	5	0.0112	0.859	-1.24	0.423373	down	13	9	9	14	13	16	66	52	0.00534	0.00412	0.00452	0.00674	0.00569	0.00516	0.02609	0.03089	0.00518	0.001	0.01696	0.01166	0.53974	0.40541	0.47262	0.70409	0.61586	0.55506	2.63415	3.15796	0.53046	0.11092	1.74076	1.17024
Helz	78455	NC_000077	chr11	+	107546958	107693826	18561	33	0.0114	0.86	0.34	1.26576	up	2140	2506	1955	2056	1717	2584	2157	1145	0.03824	0.04857	0.04428	0.04461	0.03502	0.03862	0.03718	0.03005	0.04392	0.00369	0.03522	0.00325	3.7721	4.79246	4.35854	4.38981	3.45331	3.80575	3.65487	2.95212	4.32823	0.36383	3.46651	0.32223
Serpina3n	20716	NC_000078	chr12	+	104406675	104414334	2273	6	0.0114	0.86	-0.96	0.514057	down	93	105	171	101	165	261	555	173	0.01372	0.0168	0.03192	0.018	0.02781	0.03218	0.07882	0.03714	0.02011	0.00699	0.04399	0.02038	1.33861	1.63971	3.11309	1.76094	2.70989	3.13899	7.67921	3.6423	1.96309	0.68153	4.2926	1.98291
Lxn	17035	NC_000069	chr3	-	67457998	67463926	1508	6	0.0114	0.86	-0.43	0.742262	down	713	700	599	530	729	1037	1204	748	0.155	0.1657	0.16586	0.14116	0.18197	0.18923	0.25287	0.24044	0.15693	0.01011	0.21613	0.03095	15.4689	16.4769	16.4369	13.9283	18.0465	18.7987	25.1101	23.7372	15.5778	1.03431	21.4231	3.05116
Gm13178	546849	NC_000070	chr4	-	144703146	144721454	1322	4	0.0114	0.86	1.39	2.62079	up	5	4	32	22	1	0	7	2	0.00127	0.0011	0.0103	0.00679	0.00029	0	0.00172	0.00075	0.00487	0.00388	0.00069	0.00065	0.12374	0.1074	1.00165	0.6595	0.02824	0	0.16653	0.0724	0.47307	0.37746	0.06679	0.0631
Usp29	57775	NC_000073	chr7	+	6730561	6967220	13012	14	0.0114	0.86	0.87	1.82766	up	36	29	28	21	10	21	28	6	0.0009	0.00081	0.00089	0.00066	0.00028	0.00045	0.00069	0.00023	0.00081	0.0001	0.00041	0.00018	0.09052	0.07911	0.08905	0.06396	0.02869	0.04412	0.06768	0.02207	0.08066	0.01059	0.04064	0.01754
Arsj	271970	NC_000069	chr3	+	126363250	126440379	3890	3	0.0115	0.863	-0.84	0.558644	down	46	41	67	65	91	106	130	120	0.00395	0.00385	0.00733	0.00682	0.00898	0.00765	0.01083	0.01512	0.00549	0.0016	0.01064	0.00282	0.38688	0.37412	0.71272	0.6622	0.87329	0.74491	1.05103	1.47625	0.53398	0.15458	1.03637	0.27625
Smco4	170748	NC_000075	chr9	+	15468440	15545260	2182	9	0.0115	0.863	-0.34	0.790041	down	201	174	157	122	201	319	249	145	0.03088	0.02905	0.03042	0.02256	0.03508	0.04077	0.03691	0.03259	0.02823	0.00334	0.03634	0.00298	3.01379	2.83056	2.97742	2.21579	3.43881	3.99655	3.58895	3.18011	2.75939	0.32126	3.5511	0.29585
ENSMUSG00000073371	0	NC_000083	chr17	+	82539258	82539545	288	1	0.0128	0.953	-0.71	0.61132	down	30	24	28	26	38	47	70	43	0.03498	0.03041	0.04132	0.03686	0.05064	0.04587	0.07881	0.07308	0.03589	0.00391	0.0621	0.01409	3.408	2.95799	4.0231	3.57771	4.92558	4.46123	7.64414	7.14505	3.4917	0.38133	6.044	1.37193
Dio3	107585	NC_000078	chr12	+	110279068	110281097	2030	1	0.0131	0.974	-1.36	0.389582	down	9	0	3	1	9	2	32	52	0.00149	0	0.00063	0.0002	0.0017	0.00028	0.00511	0.01264	0.00058	0.00057	0.00493	0.00478	0.14505	0	0.06115	0.01952	0.16551	0.02693	0.49577	1.22585	0.05643	0.05573	0.47851	0.46387
AK015751	0	NC_000076	chr10	-	80053228	80053943	716	1	0.0132	NA	1.04	2.05623	up	16	10	8	8	4	7	6	2	0.00751	0.00508	0.00476	0.00456	0.00214	0.00275	0.00258	0.00138	0.00548	0.00119	0.00221	0.00053	0.7311	0.49575	0.46235	0.44279	0.20855	0.26726	0.26355	0.13367	0.533	0.11593	0.21826	0.05409
Padi3	18601	NC_000070	chr4	-	140785365	140810648	3447	16	0.0132	0.974	-1.11	0.463294	down	2	10	16	9	17	40	38	20	0.0002	0.00106	0.00195	0.00107	0.00188	0.00324	0.00348	0.00284	0.00107	0.00062	0.00286	0.00061	0.01898	0.10298	0.19208	0.10347	0.18411	0.31723	0.34671	0.27766	0.10438	0.06121	0.28143	0.0613
Rccd1	269955	NC_000073	chr7	-	80293229	80324696	9703	10	0.0132	0.974	-0.3	0.812252	down	763	700	518	483	743	1191	792	589	0.02617	0.02618	0.02241	0.0201	0.02917	0.03425	0.02624	0.02968	0.02371	0.00259	0.02984	0.00287	2.5727	2.56077	2.20912	1.97272	2.85857	3.35548	2.5671	2.90495	2.32883	0.2522	2.92152	0.28203
Slc5a12	241612	NC_000068	chr2	+	110597298	110649346	8508	18	0.0133	NA	1.24	2.36199	up	7	8	5	11	0	4	3	3	0.00028	0.00034	0.00025	0.00053	0	0.00013	0.00011	0.00017	0.00035	0.00011	0.0001	6e-05	0.02692	0.03338	0.02432	0.05124	0	0.01285	0.01109	0.01687	0.03397	0.01051	0.0102	0.00625
Marco	17167	NC_000067	chr1	-	120474538	120505084	1985	17	0.0135	0.976	1.25	2.37841	up	37	43	17	7	12	12	9	0	0.00623	0.00785	0.00363	0.00144	0.00232	0.00168	0.00147	0	0.00479	0.00245	0.00137	0.00085	0.60983	0.76893	0.35439	0.13975	0.22568	0.16526	0.1426	0	0.46823	0.24048	0.13338	0.08278
Rab33b	19338	NC_000069	chr3	-	51482331	51484829	2499	1	0.0135	0.976	-0.46	0.726986	down	62	51	55	43	70	101	85	62	0.00817	0.00738	0.00917	0.00694	0.01054	0.01121	0.01088	0.0118	0.00792	0.00085	0.01111	0.00046	0.8117	0.72441	0.91074	0.68191	1.04568	1.10485	1.06973	1.18728	0.78219	0.08774	1.10188	0.05361
Gm42314	105247166	NC_000070	chr4	+	30991006	31004187	5055	2	0.0135	NA	1.19	2.28153	up	6	7	9	8	2	3	5	1	0.0004	0.00051	0.00076	0.00064	0.00015	0.00017	0.00032	0.0001	0.00058	0.00014	0.00018	8e-05	0.03883	0.04915	0.07367	0.06272	0.01477	0.01622	0.03111	0.00947	0.05609	0.01322	0.01789	0.00803
Gba2	230101	NC_000070	chr4	-	43566928	43578873	4481	12	0.0135	0.976	0.41	1.32869	up	619	583	600	677	520	639	566	339	0.04525	0.04627	0.05528	0.06036	0.04322	0.03905	0.03994	0.03642	0.05179	0.0063	0.03966	0.00243	4.51946	4.61819	5.54079	5.98739	4.33207	3.8983	3.97251	3.62038	5.16646	0.61912	3.95582	0.25381
Pde1c	18575	NC_000072	chr6	-	56069798	56652516	19876	28	0.0135	0.976	0.78	1.71713	up	171	133	122	114	87	157	40	50	0.00286	0.0024	0.00259	0.00232	0.00167	0.0022	0.00064	0.00124	0.00254	0.00021	0.00144	0.00057	0.28147	0.23752	0.254	0.2273	0.1634	0.21593	0.06329	0.12038	0.25007	0.02048	0.14075	0.05608
D8Ertd82e	244418	NC_000074	chr8	+	36094625	36147787	9828	5	0.0135	0.976	0.55	1.46409	up	1854	2267	1752	2593	1556	2261	1412	1134	0.06285	0.08341	0.07515	0.10677	0.06026	0.06409	0.04614	0.05636	0.08205	0.01604	0.05671	0.00669	6.17185	8.18776	7.37674	10.4559	5.91032	6.28905	4.51848	5.52176	8.04806	1.56429	5.5599	0.65963
9130017K11Rik	72804	NC_000077	chr11	+	67921504	67949306	6236	2	0.0136	0.976	1.1	2.14355	up	15	9	25	20	12	9	6	3	0.00081	0.00051	0.00171	0.00131	0.00074	0.00041	0.00031	0.00024	0.00109	0.00046	0.00042	0.00019	0.0787	0.05123	0.16589	0.1271	0.07184	0.03945	0.03026	0.02302	0.10573	0.04409	0.04114	0.01866
Col2a1	12824	NC_000081	chr15	-	97975602	98004724	9821	55	0.0136	0.976	-1.31	0.403321	down	18	78	4	81	293	139	85	262	0.00059	0.00283	0.00016	0.0033	0.01093	0.00382	0.00271	0.01261	0.00172	0.00136	0.00752	0.00431	0.05996	0.28191	0.01685	0.32685	1.11373	0.38691	0.2722	1.27666	0.17139	0.1348	0.76238	0.43852
Aldh1a7	26358	NC_000085	chr19	-	20692953	20727562	2066	13	0.0136	0.976	-1.02	0.493116	down	67	151	118	156	118	462	307	369	0.01058	0.02543	0.02271	0.02942	0.02131	0.05985	0.04573	0.08305	0.02203	0.00703	0.05249	0.02239	1.061	2.59433	2.36346	2.99239	2.13215	6.11309	4.67338	8.54723	2.25279	0.72392	5.36646	2.32464
Arhgap42	71544	NC_000075	chr9	-	8994329	9239164	7278	25	0.0136	0.976	0.57	1.48452	up	840	610	445	466	562	408	434	244	0.03787	0.02965	0.02526	0.02529	0.02876	0.01532	0.01885	0.01605	0.02952	0.00514	0.01974	0.00537	3.77605	2.97506	2.53013	2.53745	2.88264	1.53249	1.87543	1.60438	2.95467	0.50729	1.97373	0.54011
AK136823	0	NC_000073	chr7	-	98234866	98236921	2056	1	0.0138	NA	-1.35	0.392292	down	0	1	0	1	6	7	2	2	0	0.00018	0	0.0002	0.00112	0.00096	0.00032	0.00048	0.0001	0.0001	0.00072	0.00033	0	0.01726	0	0.01928	0.10894	0.09307	0.03059	0.04655	0.00914	0.00916	0.06979	0.03222
Sntg1	71096	NC_000067	chr1	-	8359739	9301061	13899	25	0.0139	0.993	1.34	2.53151	up	13	9	38	8	2	1	11	0	0.00031	0.00023	0.00115	0.00022	6e-05	2e-05	0.00026	0	0.00048	0.00039	8e-05	0.0001	0.0306	0.02298	0.11313	0.02281	0.00537	0.00197	0.02489	0	0.04738	0.03809	0.00806	0.00991
GXL_1334651	0	NC_000078	chr12	-	113258702	113597977	6087	21	0.014	NA	1.34	2.53151	up	3	2	19	4	1	1	2	1	0.00017	0.00012	0.00131	0.00027	6e-05	5e-05	0.00011	8e-05	0.00047	0.00049	8e-05	2e-05	0.01612	0.01166	0.12917	0.02604	0.00613	0.00449	0.01033	0.00786	0.04575	0.04844	0.0072	0.00216
Shkbp1	192192	NC_000073	chr7	+	27354350	27356233	924	2	0.014	0.994	0.59	1.50525	up	61	52	39	43	43	37	29	26	0.0197	0.01874	0.01524	0.01723	0.01623	0.01035	0.00931	0.01266	0.01773	0.00168	0.01214	0.00266	2.15988	1.99761	1.74658	1.84425	1.73725	1.09466	0.98707	1.34658	1.93708	0.15669	1.29139	0.2886
ENSMUSG00000098115	0	NC_000072	chr6	+	130567639	130568801	1163	1	0.0141	0.999	-0.48	0.716978	down	61	41	40	47	67	92	85	47	0.01735	0.01263	0.01445	0.01635	0.02172	0.02181	0.02341	0.01955	0.0152	0.00181	0.02162	0.00137	1.71602	1.25136	1.42323	1.60156	2.15061	2.16251	2.2986	1.93396	1.49804	0.17655	2.13642	0.13055
Amigo2	105827	NC_000081	chr15	-	97244074	97247287	3214	1	0.0142	0.999	0.96	1.94531	up	469	1269	485	337	192	641	346	169	0.04905	0.14397	0.06412	0.04269	0.02287	0.05601	0.03487	0.02592	0.07496	0.0406	0.03492	0.01295	4.77417	14.015	6.24441	4.15535	2.23009	5.45207	3.38574	2.51635	7.29724	3.95205	3.39606	1.26102
Efhd2	27984	NC_000070	chr4	-	141858142	141874920	2381	4	0.0142	0.999	-0.41	0.752623	down	1999	1588	1275	1168	2443	3032	1824	1411	0.28152	0.24303	0.22732	0.19965	0.39309	0.35691	0.24769	0.29123	0.23788	0.0296	0.32223	0.05644	27.4678	23.6739	22.1588	19.4405	38.3028	34.8112	24.0929	28.3594	23.1852	2.90069	31.3916	5.52096
AK039303	0	NC_000073	chr7	-	83620814	83623572	2759	1	0.0142	0.999	0.93	1.90528	up	16	14	21	19	7	17	10	4	0.00195	0.0018	0.00324	0.00275	0.00097	0.0017	0.00118	0.00071	0.00243	0.00059	0.00114	0.00036	0.18973	0.18012	0.31497	0.27291	0.09471	0.16844	0.11399	0.06938	0.23943	0.0566	0.11163	0.03642
Zim1	22776	NC_000073	chr7	-	6674444	6696538	6233	8	0.0143	1	1.23	2.34567	up	232	156	1084	668	109	129	410	106	0.01245	0.00907	0.07355	0.0436	0.00668	0.00578	0.02112	0.00829	0.03467	0.02617	0.01047	0.00622	1.21776	0.88839	7.19661	4.2472	0.65282	0.56577	2.06876	0.81384	3.38749	2.55938	1.0253	0.60898
ENSMUSG00000104893	0	NC_000071	chr5	-	133919159	133920002	844	1	0.0145	1	0.4	1.31951	up	290	214	174	162	191	194	169	119	0.11544	0.09247	0.08766	0.07831	0.08679	0.06453	0.06491	0.06952	0.09347	0.01367	0.07144	0.00908	11.2416	9.00015	8.53105	7.6067	8.44807	6.2836	6.29749	6.74736	9.09486	1.33695	6.94413	0.88812
Gm7148	0	NC_000083	chr17	+	40115358	40116068	711	1	0.0147	1	0.58	1.49485	up	104	99	77	78	74	99	66	25	0.04914	0.05082	0.04566	0.04462	0.03995	0.03911	0.0301	0.01715	0.04756	0.00252	0.03158	0.00918	4.78558	4.94247	4.48143	4.34759	3.88534	3.80641	2.91943	1.68267	4.63927	0.23629	3.07346	0.88803
LOC105245453	105245453	NC_000079	chr13	+	12701821	12826378	7851	5	0.015	1	0.55	1.46409	up	376	440	257	475	277	412	286	183	0.01596	0.02026	0.01381	0.02446	0.01343	0.01462	0.01165	0.01135	0.01862	0.00409	0.01276	0.00133	1.56687	1.98933	1.35458	2.39769	1.31711	1.43457	1.14568	1.11546	1.82712	0.4009	1.2532	0.12992
AK086891	0	NC_000071	chr5	-	135613829	135617299	3471	1	0.015	NA	1.32	2.49666	up	4	1	24	11	0	1	4	0	0.00039	0.00011	0.00295	0.00129	0	8e-05	0.00037	0	0.00118	0.00111	0.00011	0.00015	0.0377	0.01023	0.28612	0.12559	0	0.00788	0.03624	0	0.11491	0.10764	0.01103	0.01491
Naa35	78689	NC_000079	chr13	+	59585259	59634798	6972	26	0.0151	1	0.2	1.1487	up	1021	887	739	717	783	1047	884	487	0.04729	0.04426	0.04347	0.04006	0.04158	0.04044	0.03961	0.03318	0.04377	0.00257	0.0387	0.00326	4.79115	4.5159	4.38614	4.07554	4.19248	4.10524	3.98766	3.34273	4.44218	0.25728	3.90703	0.33381
Gm10325	100038740	NC_000080	chr14	-	69389783	69393174	3392	1	0.0152	1	0.8	1.7411	up	167	124	108	175	48	76	118	86	0.01271	0.01063	0.0109	0.0166	0.00421	0.00514	0.00892	0.01002	0.01271	0.00238	0.00707	0.00245	1.61076	1.29761	1.31754	2.04459	0.52827	0.6125	1.09408	1.21331	1.56763	0.302	0.86204	0.29619
Tgif2	228839	NC_000068	chr2	+	156839817	156855575	4970	11	0.0152	1	0.51	1.42405	up	513	514	337	329	340	515	306	155	0.03466	0.03767	0.02875	0.02696	0.02619	0.02908	0.01991	0.01523	0.03201	0.00434	0.0226	0.0054	3.37701	3.67101	2.80588	2.62339	2.55381	2.8327	1.93637	1.49247	3.11932	0.42278	2.20384	0.52334
Ankrd9	74251	NC_000078	chr12	-	110975353	110979040	3160	4	0.0157	1	-0.47	0.721965	down	111	78	101	84	115	174	171	110	0.01174	0.00892	0.01348	0.01073	0.01394	0.01535	0.01749	0.01676	0.01122	0.00165	0.01588	0.00136	1.14923	0.87617	1.3226	1.05346	1.35856	1.50526	1.70189	1.66585	1.10037	0.16143	1.55789	0.13683
Phf11b	236451	NC_000080	chr14	-	59320964	59341377	1527	9	0.0157	1	0.95	1.93187	up	13	19	31	18	12	13	10	7	0.00268	0.00447	0.00803	0.00472	0.00298	0.00211	0.00196	0.00208	0.00498	0.00193	0.00228	0.00041	0.27853	0.44167	0.84008	0.46715	0.29337	0.23273	0.20596	0.21938	0.50686	0.20555	0.23786	0.03342
Atp8b1	54670	NC_000084	chr18	-	64528979	64661860	7666	29	0.0157	1	-0.71	0.61132	down	253	189	137	195	289	330	306	408	0.0109	0.00884	0.00749	0.01021	0.01431	0.01195	0.01272	0.02579	0.00936	0.00131	0.01619	0.00561	1.07975	0.87513	0.73952	1.00807	1.40733	1.17678	1.25538	2.54695	0.92562	0.13013	1.59661	0.5549
AK042103	0	NC_000068	chr2	+	38829297	38831516	2220	1	0.0158	NA	1.31	2.47942	up	4	4	3	4	0	1	2	0	0.00061	0.00066	0.00058	0.00074	0	0.00013	0.00029	0	0.00065	6e-05	0.00011	0.00012	0.05895	0.06396	0.05592	0.07141	0	0.01231	0.02833	0	0.06256	0.00586	0.01016	0.01163
AK043164	0	NC_000073	chr7	-	118967671	118969535	1865	1	0.0158	NA	1.09	2.12874	up	7	11	11	11	5	4	7	1	0.00126	0.00215	0.00251	0.00241	0.00103	0.0006	0.00122	0.00026	0.00208	0.00049	0.00078	0.00037	0.1228	0.20936	0.24407	0.23374	0.10008	0.05863	0.11804	0.02566	0.20249	0.04771	0.0756	0.03599
Tnfaip8	106869	NC_000084	chr18	+	49979427	50107173	10362	10	0.0159	1	-0.45	0.732043	down	622	489	526	367	608	822	895	620	0.02013	0.01718	0.02153	0.01445	0.02245	0.02224	0.02793	0.02945	0.01832	0.00273	0.02552	0.00322	1.96389	1.67511	2.10057	1.40361	2.19042	2.16859	2.71646	2.86337	1.7858	0.26885	2.48471	0.30969
Stard13	243362	NC_000071	chr5	-	151037510	151428256	13712	23	0.0159	1	0.31	1.23971	up	1084	1027	1050	990	930	1196	930	634	0.02635	0.02703	0.03217	0.02915	0.02575	0.02427	0.02174	0.02251	0.02867	0.00227	0.02357	0.00156	2.58642	2.65857	3.16872	2.86127	2.53191	2.3844	2.13307	2.21268	2.81874	0.22579	2.31551	0.15446
AK149601	0	NC_000072	chr6	+	50191465	50194231	2767	1	0.016	1	1.22	2.32947	up	13	12	53	27	5	4	17	8	0.00158	0.00158	0.00815	0.00398	0.00069	0.00041	0.002	0.00143	0.00382	0.00268	0.00113	0.00062	0.15371	0.15394	0.79262	0.3867	0.06746	0.03952	0.19322	0.13836	0.37174	0.26093	0.10964	0.06022
Dchs1	233651	NC_000073	chr7	-	105752989	105788317	11562	21	0.016	1	0.62	1.53688	up	1279	1894	1358	1033	800	1431	1352	450	0.03707	0.05949	0.0498	0.03628	0.02642	0.03462	0.03775	0.01911	0.04566	0.00962	0.02947	0.00728	3.61917	5.81468	4.86029	3.54072	2.583	3.38342	3.67762	1.86255	4.45871	0.94173	2.87665	0.7094
Slc17a9	228993	NC_000068	chr2	+	180725213	180742280	3309	16	0.0162	1	-0.57	0.673617	down	71	60	33	60	72	133	89	73	0.00709	0.00647	0.00414	0.00729	0.00825	0.01109	0.0086	0.01061	0.00625	0.00125	0.00964	0.00123	0.70199	0.64363	0.41268	0.71859	0.81227	1.09876	0.8459	1.05574	0.61922	0.12245	0.95317	0.12558
Pif1	208084	NC_000075	chr9	+	65587147	65595967	7471	7	0.0162	1	-0.44	0.737135	down	303	218	167	154	289	454	267	229	0.01341	0.01041	0.00935	0.00827	0.01463	0.01675	0.01143	0.01493	0.01036	0.00192	0.01443	0.00192	1.32689	1.03575	0.92498	0.81689	1.44406	1.66122	1.12397	1.46685	1.02613	0.19011	1.42403	0.1927
Cdk6	12571	NC_000071	chr5	+	3341485	3531008	14003	10	0.0163	1	0.37	1.29235	up	3206	3093	2995	2707	2541	2751	3269	1569	0.0768	0.0804	0.09084	0.07876	0.06944	0.0551	0.07551	0.05516	0.0817	0.00543	0.0638	0.00893	7.49055	7.84038	8.85057	7.6611	6.77408	5.37055	7.34205	5.36206	7.96065	0.52848	6.21218	0.86939
Etfa	110842	NC_000075	chr9	-	55454435	55512243	3782	15	0.0163	1	-0.23	0.852635	down	825	701	622	662	853	1113	935	675	0.07128	0.06561	0.06795	0.0696	0.08399	0.08046	0.07787	0.08567	0.06861	0.00209	0.082	0.00304	7.1368	6.57923	6.80557	6.93682	8.41965	8.04495	7.77523	8.54106	6.86461	0.20263	8.19522	0.3037
AK156160	0	NC_000073	chr7	-	75181593	75182535	943	1	0.0165	NA	1.25	2.37841	up	3	1	1	3	0	0	0	0	0.00107	0.00039	0.00045	0.0013	0	0	0	0	0.0008	0.00039	0	0	0.10408	0.03764	0.04388	0.12608	0	0	0	0	0.07792	0.03803	0	0
Pwwp2b	101631	NC_000073	chr7	+	139248482	139269903	5963	3	0.0168	1	-0.34	0.790041	down	777	753	544	615	788	1279	872	747	0.04372	0.04591	0.03867	0.04208	0.05049	0.05999	0.04723	0.06151	0.0426	0.00264	0.0548	0.00608	4.26312	4.48238	3.77511	4.08728	4.93319	5.86348	4.59912	5.99495	4.15197	0.25871	5.34768	0.59522
Stra6	20897	NC_000075	chr9	+	58063788	58154187	6037	23	0.0169	1	1.31	2.47942	up	203	254	29	3	35	31	3	1	0.01109	0.01514	0.00199	0.0002	0.0022	0.00144	0.00016	8e-05	0.0071	0.00621	0.00097	0.00089	1.10013	1.49345	0.19878	0.01969	0.21643	0.14038	0.01563	0.00793	0.70301	0.61312	0.09509	0.08759
Usp29	57775	NC_000073	chr7	+	6767138	6770139	3002	1	0.017	1	0.67	1.59107	up	70	73	97	53	48	59	68	25	0.00782	0.00887	0.01375	0.00721	0.00614	0.00552	0.00734	0.00411	0.00941	0.00257	0.00578	0.00116	0.76288	0.86316	1.33708	0.69966	0.59689	0.53727	0.7124	0.39853	0.91569	0.25017	0.56127	0.1131
Gm11517	629750	NC_000077	chr11	-	96795332	96798156	683	2	0.0172	1	0.51	1.42405	up	74	51	61	63	39	63	51	36	0.03599	0.02714	0.03791	0.03755	0.02183	0.02576	0.02404	0.02599	0.03465	0.00439	0.0244	0.00167	3.54472	2.6505	3.69577	3.65547	2.13162	2.52156	2.3484	2.52238	3.38661	0.42858	2.38099	0.16047
AK134043	0	NC_000068	chr2	+	3716407	3719820	3414	1	0.0172	NA	1.3	2.46229	up	3	6	2	4	1	1	1	0	0.0003	0.00064	0.00025	0.00048	0.00011	8e-05	9e-05	0	0.00042	0.00015	7e-05	4e-05	0.02875	0.06238	0.02424	0.04643	0.01093	0.00801	0.00921	0	0.04045	0.01514	0.00704	0.00419
Hephl1	244698	NC_000075	chr9	-	15051841	15112108	5261	20	0.0172	NA	-1.25	0.420448	down	0	0	0	0	2	2	2	2	0	0	0	0	0.00015	0.0001	0.00012	0.00015	0	0	0.00013	2e-05	0	0	0	0	0.01419	0.01039	0.01196	0.01819	0	0	0.01368	0.00293
Mettl20	320204	NC_000072	chr6	+	149139849	149151171	2496	6	0.0173	1	0.98	1.97247	up	204	182	344	247	87	75	262	65	0.02695	0.02629	0.05798	0.03991	0.01328	0.00836	0.03357	0.01278	0.03778	0.01286	0.017	0.00976	2.67397	2.58824	5.70308	3.92172	1.30119	0.82142	3.30126	1.24623	3.72175	1.2598	1.66752	0.96134
Cdhr1	170677	NC_000080	chr14	-	37077849	37098311	4304	17	0.0174	1	0.86	1.81504	up	64	91	52	41	44	62	17	17	0.00489	0.0076	0.00504	0.00387	0.00385	0.004	0.00128	0.0019	0.00535	0.00137	0.00276	0.00119	0.4865	0.75049	0.49995	0.37752	0.38163	0.39379	0.12422	0.18902	0.52862	0.13661	0.27216	0.11787
Gm12602	102637941	NC_000070	chr4	-	89099867	89128226	1504	4	0.0174	1	0.81	1.75321	up	103	106	46	56	64	67	32	18	0.02303	0.02554	0.0129	0.01514	0.01621	0.0125	0.0069	0.00582	0.01915	0.00527	0.01036	0.00422	2.24058	2.50171	1.26563	1.47558	1.58854	1.2178	0.66915	0.57274	1.87088	0.5141	1.01206	0.4139
2500002B13Rik	78353	NC_000074	chr8	+	57488054	57508877	2712	4	0.0174	1	0.67	1.59107	up	56	62	89	71	48	51	59	30	0.00665	0.00821	0.01375	0.01055	0.00662	0.00521	0.00697	0.00545	0.00979	0.00267	0.00606	0.00075	0.67557	0.81148	1.35799	1.03751	0.66072	0.51408	0.6842	0.52937	0.97064	0.25832	0.59709	0.07602
AK132426	0	NC_000078	chr12	+	118328430	118332291	3862	1	0.0177	NA	-1.3	0.406126	down	0	0	0	1	2	4	4	2	0	0	0	0.00011	0.0002	0.00029	0.00034	0.00026	3e-05	5e-05	0.00027	5e-05	0	0	0	0.01026	0.01933	0.02831	0.03257	0.02478	0.00257	0.00444	0.02625	0.00485
Jchain	16069	NC_000071	chr5	-	88519809	88527897	2523	4	0.0177	NA	1.29	2.44528	up	4	3	3	1	1	0	0	0	0.00051	0.00043	0.00047	0.00016	0.00015	0	0	0	0.00039	0.00014	4e-05	6e-05	0.05187	0.04221	0.0492	0.01571	0.0148	0	0	0	0.03975	0.01432	0.0037	0.00641
AK132794	0	NC_000078	chr12	-	113153748	113156162	2415	1	0.0178	1	-0.97	0.510506	down	102	172	206	138	136	387	514	435	0.01393	0.02526	0.03526	0.02283	0.02111	0.04377	0.06672	0.08611	0.02432	0.0076	0.05443	0.02439	1.38183	2.52807	3.52976	2.26457	2.10227	4.3807	6.69375	8.61989	2.42606	0.76568	5.44915	2.44672
Gale	74246	NC_000070	chr4	+	135963681	135968178	2420	10	0.0178	1	-0.58	0.668964	down	597	409	247	235	631	834	494	428	0.07949	0.05942	0.04136	0.03736	0.09553	0.09294	0.06391	0.0846	0.05441	0.0167	0.08425	0.01242	8.07105	5.9991	4.22355	3.84837	9.73376	9.42107	6.42	8.46365	5.53552	1.67418	8.50962	1.29401
Syt15	319508	NC_000080	chr14	+	34219595	34230421	5165	8	0.0179	1	-1.06	0.479632	down	14	4	4	5	22	14	13	19	0.0009	0.00027	0.00033	0.0004	0.00162	0.00074	0.00079	0.0018	0.00047	0.00025	0.00124	0.00048	0.08868	0.02749	0.03205	0.03836	0.15901	0.0741	0.07916	0.17604	0.04664	0.02457	0.12208	0.04588
Pcdh9	211712	NC_000080	chr14	-	93013410	93890721	6825	6	0.0179	1	0.73	1.65864	up	1476	2303	984	2005	794	1675	852	943	0.07256	0.12279	0.06117	0.11962	0.04461	0.06889	0.04036	0.06795	0.09403	0.02749	0.05545	0.01306	7.07546	11.9776	5.96607	11.6422	4.34295	6.70906	3.92609	6.61209	9.16534	2.67613	5.39755	1.27206
ENSMUSG00000092200	0	NC_000083	chr17	+	34771395	34801623	2975	18	0.0179	1	1.3	2.46229	up	7	14	92	76	2	2	30	3	0.00079	0.00172	0.01316	0.01032	0.00026	0.00019	0.00327	0.0005	0.0065	0.00535	0.00105	0.00128	0.07698	0.16704	1.27967	1.0124	0.0251	0.01838	0.31714	0.04826	0.63402	0.52163	0.10222	0.12458
Ccbl2	229905	NC_000069	chr3	+	142701048	142746870	9834	16	0.018	1	0.71	1.6358	up	219	257	98	86	100	140	114	60	0.00712	0.00914	0.00398	0.00342	0.00373	0.0038	0.00361	0.0028	0.00592	0.00234	0.00349	0.0004	0.72859	0.92764	0.41237	0.34657	0.37961	0.38918	0.36458	0.29198	0.60379	0.23625	0.35634	0.03818
Gcgr	14527	NC_000077	chr11	+	120529190	120538987	3252	11	0.0181	1	-1.06	0.479632	down	8	13	7	14	16	76	27	11	0.00082	0.00134	0.00092	0.00165	0.00177	0.00635	0.00262	0.00153	0.00118	0.00033	0.00307	0.00194	0.08048	0.1419	0.08907	0.17061	0.18367	0.63887	0.26112	0.16187	0.12052	0.03728	0.31138	0.19264
Zfp36l2	12193	NC_000083	chr17	-	84183924	84187947	3646	2	0.0181	1	-0.36	0.779165	down	1494	1400	1395	1102	1592	2324	2502	1249	0.13695	0.1393	0.16176	0.12269	0.1665	0.17847	0.22114	0.16811	0.14017	0.01399	0.18355	0.02218	13.4062	13.6298	15.8326	11.9781	16.3002	17.4248	21.5821	16.3936	13.7117	1.37874	17.9252	2.15695
Fbxw18	546161	NC_000075	chr9	-	109676732	109702700	1922	11	0.0182	1	0.97	1.95884	up	11	14	9	18	6	8	9	3	0.00187	0.00266	0.00191	0.00376	0.0012	0.00114	0.00152	0.00077	0.00255	0.00077	0.00116	0.00027	0.18725	0.25856	0.19377	0.37114	0.11654	0.11379	0.14727	0.0747	0.25268	0.07386	0.11308	0.02576
Srxn1	76650	NC_000068	chr2	+	152105516	152111376	2820	2	0.0183	1	0.27	1.20581	up	1620	1298	1217	1196	1240	1410	1426	748	0.19295	0.16791	0.18344	0.17295	0.16862	0.14042	0.16387	0.13074	0.17931	0.00966	0.15091	0.0158	18.7948	16.3382	17.8582	16.8076	16.4149	13.6685	15.9035	12.6935	17.4497	0.95181	14.6701	1.53915
AK035499	0	NC_000075	chr9	-	24718138	24719991	1854	1	0.0183	1	-0.98	0.50698	down	6	6	9	5	10	16	18	19	0.00109	0.00118	0.00207	0.0011	0.00207	0.00243	0.00311	0.00504	0.00136	0.00041	0.00316	0.00115	0.10588	0.11487	0.20088	0.10688	0.20135	0.23592	0.30534	0.49043	0.13213	0.03985	0.30826	0.11164
1700007J10Rik	69320	NC_000077	chr11	-	59725918	59732772	678	4	0.0184	1	0.41	1.32869	up	140	109	87	105	101	113	83	60	0.06918	0.05845	0.05456	0.06319	0.05714	0.04669	0.03961	0.04302	0.06135	0.00546	0.04662	0.00657	6.75568	5.70657	5.30989	6.13739	5.56107	4.55615	3.8501	4.23498	5.97738	0.53625	4.55058	0.6347
Fam90a1a	97476	NC_000074	chr8	+	21958714	21964303	2118	4	0.0185	NA	1.29	2.44528	up	8	2	1	4	1	1	0	0	0.00127	0.00034	0.0002	0.00077	0.00018	0.00013	0	0	0.00065	0.00042	8e-05	8e-05	0.12358	0.03352	0.01954	0.07484	0.01763	0.01291	0	0	0.06287	0.04052	0.00763	0.00782
Aldh1b1	72535	NC_000070	chr4	+	45799022	45804608	2302	2	0.0186	1	0.49	1.40444	up	105	106	114	117	69	127	98	55	0.01531	0.0168	0.02108	0.02073	0.0115	0.01549	0.01378	0.01178	0.01848	0.00248	0.01314	0.00162	1.4923	1.63448	2.04925	2.01421	1.11895	1.50816	1.33889	1.14337	1.79756	0.23982	1.27734	0.15819
Hs6st1	50785	NC_000067	chr1	+	36068381	36107309	6424	2	0.0187	1	0.53	1.44393	up	2779	2344	3363	3326	2047	2635	2629	1627	0.14493	0.13262	0.22204	0.21076	0.12198	0.11491	0.13232	0.12445	0.17759	0.03926	0.12341	0.00622	14.1532	12.9518	21.6629	20.5183	11.8954	11.2131	12.8709	12.1203	17.3215	3.81443	12.0249	0.59174
Syne3	212073	NC_000078	chr12	-	104929830	105010098	6090	22	0.0188	1	-0.88	0.543367	down	150	126	249	157	223	300	601	362	0.00814	0.00748	0.01738	0.01039	0.01397	0.01369	0.03171	0.02901	0.01085	0.00392	0.0221	0.00832	0.80583	0.7344	1.69191	1.02166	1.36695	1.34665	3.10371	2.8446	1.06345	0.37794	2.16548	0.81388
Uqcc2	67267	NC_000083	chr17	-	27122663	27133916	888	6	0.0188	1	-0.36	0.779165	down	547	419	354	391	484	717	650	505	0.2017	0.16823	0.16599	0.17518	0.20379	0.22119	0.23146	0.27375	0.17777	0.01422	0.23255	0.02576	20.1533	16.7486	16.4963	17.4497	20.3469	22.0727	23.021	27.215	17.712	1.45212	23.1639	2.52773
4930565M07Rik	78037	NC_000070	chr4	+	116708125	116708432	308	1	0.0188	NA	1.21	2.31338	up	7	5	3	5	1	2	2	1	0.00702	0.00513	0.00363	0.00567	0.00125	0.00149	0.00175	0.0016	0.00536	0.00121	0.00152	0.00018	0.74356	0.57623	0.40306	0.64334	0.1212	0.17751	0.20422	0.15537	0.59155	0.12405	0.16458	0.03044
Rybp	56353	NC_000072	chr6	-	100228565	100287441	4459	5	0.0188	1	0.32	1.24833	up	814	769	579	535	610	793	651	321	0.06134	0.06292	0.05521	0.04898	0.05242	0.04995	0.04732	0.03547	0.05711	0.00551	0.04629	0.0065	5.97252	6.12163	5.37325	4.75489	5.10692	4.86167	4.59163	3.44506	5.55557	0.54051	4.50132	0.63648
Amph	218038	NC_000079	chr13	+	18948141	19154032	9409	21	0.0189	1	1.09	2.12874	up	9	10	32	21	7	8	8	7	0.00032	0.00039	0.00143	0.0009	0.00029	0.00024	0.00028	0.00036	0.00076	0.00045	0.00029	4e-05	0.03129	0.03773	0.14074	0.08845	0.02777	0.02324	0.02674	0.0356	0.07455	0.04416	0.02834	0.00452
4932416H05Rik	654409	NC_000068	chr2	-	129796738	129797647	910	1	0.0189	NA	-1.22	0.429283	down	0	0	0	0	4	1	1	3	0	0	0	0	0.00158	0.00031	0.00036	0.00163	0	0	0.00097	0.00064	0	0	0	0	0.16409	0.03004	0.03456	0.15776	0	0	0.09661	0.06437
AK035065	0	NC_000077	chr11	-	63130310	63133389	3080	1	0.0193	1	0.89	1.85318	up	520	652	544	1140	201	418	496	408	0.05181	0.07033	0.06859	0.13877	0.02312	0.03507	0.04771	0.05985	0.08238	0.03335	0.04144	0.01373	5.52362	7.51407	7.30876	14.6682	2.43619	3.71001	5.06471	6.33927	8.75367	3.50142	4.38755	1.4607
Plekhg4	102075	NC_000074	chr8	+	105369441	105382862	6673	20	0.0193	1	-0.83	0.562529	down	18	10	6	8	27	28	21	11	0.00091	0.00055	0.00036	0.00049	0.00152	0.00114	0.001	0.00081	0.00058	0.0002	0.00112	0.00026	0.08825	0.05319	0.03721	0.04751	0.15105	0.11471	0.09897	0.07889	0.05654	0.01918	0.11091	0.02643
ENSMUSG00000107161	0	NC_000071	chr5	+	33255318	33256362	578	2	0.0194	NA	1	2	up	11	9	7	10	3	5	5	4	0.0064	0.00568	0.00515	0.00708	0.00199	0.00243	0.00281	0.00341	0.00608	0.00073	0.00266	0.00052	0.62264	0.5527	0.50115	0.68564	0.19376	0.23648	0.27206	0.33118	0.59053	0.06982	0.25837	0.05035
AK083128	0	NC_000072	chr6	+	149570409	149573661	3253	1	0.0195	NA	1.28	2.42839	up	2	1	10	5	1	1	1	0	0.00021	0.00011	0.00131	0.00063	0.00012	9e-05	0.0001	0	0.00056	0.00047	8e-05	5e-05	0.02011	0.01091	0.12721	0.06091	0.01148	0.0084	0.00967	0	0.05478	0.04585	0.00739	0.0044
Rftn1	76438	NC_000083	chr17	-	49992257	50190674	5496	12	0.0196	1	0.35	1.27456	up	1305	1358	1102	1359	973	1470	1100	846	0.07878	0.08876	0.08425	0.09991	0.06675	0.07417	0.06398	0.07504	0.08793	0.00777	0.06998	0.00473	7.76846	8.77065	8.29718	9.79933	6.60895	7.31173	6.29462	7.36636	8.65891	0.7478	6.89541	0.45775
Gp9	54368	NC_000072	chr6	+	87776122	87779786	2057	4	0.0196	1	-1.25	0.420448	down	3	11	1	2	14	55	4	11	0.00049	0.00195	0.00021	0.0004	0.00261	0.0075	0.00063	0.00264	0.00076	0.00069	0.00334	0.00253	0.04772	0.18982	0.02012	0.03853	0.25407	0.73093	0.06116	0.25591	0.07405	0.06758	0.32552	0.24708
ENSMUSG00000090119	0	NC_000079	chr13	+	76935163	76935831	669	1	0.0197	1	-0.32	0.80107	down	187	171	151	140	188	303	220	174	0.09374	0.09305	0.0959	0.08522	0.1071	0.12679	0.10621	0.12733	0.09198	0.00404	0.11686	0.01021	9.14506	9.07295	9.33999	8.29327	10.4906	12.3813	10.3424	12.4467	8.96282	0.39871	11.4152	1.0004
AK050692	0	NC_000080	chr14	+	69467298	69469634	2337	1	0.02	1	0.85	1.8025	up	78	84	132	182	54	73	97	52	0.0112	0.01311	0.02404	0.03177	0.00887	0.00876	0.01344	0.01093	0.02003	0.00836	0.0105	0.0019	1.09196	1.27585	2.33728	3.08629	0.86258	0.85391	1.30538	1.06482	1.94785	0.81115	1.02167	0.18426
2610316D01Rik	72511	NC_000069	chr3	-	45280440	45378260	923	9	0.02	NA	1.21	2.31338	up	2	2	1	2	0	0	0	0	0.00073	0.00079	0.00046	0.00088	0	0	0	0	0.00072	0.00016	0	0	0.07089	0.07691	0.04483	0.08587	0	0	0	0	0.06962	0.01528	0	0
Fuk	234730	NC_000074	chr8	-	110882456	110902488	5903	24	0.02	1	-0.23	0.852635	down	364	302	239	253	341	500	409	241	0.02033	0.01838	0.01686	0.01724	0.02188	0.0235	0.02209	0.0197	0.0182	0.00135	0.02179	0.00136	2.01744	1.81599	1.67541	1.69852	2.15649	2.31551	2.17908	1.95377	1.80184	0.13541	2.15121	0.12921
AK086081	0	NC_000067	chr1	-	134799895	134801985	2091	1	0.0201	NA	1.04	2.05623	up	9	6	12	11	5	5	5	2	0.00145	0.00105	0.00244	0.00215	0.00092	0.00067	0.00078	0.00047	0.00177	0.00055	0.00071	0.00016	0.14082	0.10185	0.23748	0.20848	0.08927	0.06537	0.0752	0.04577	0.17216	0.05365	0.0689	0.01583
Tbx19	83993	NC_000067	chr1	-	165137834	165160773	3352	12	0.0201	NA	-1.22	0.429283	down	0	0	0	0	1	3	2	2	0	0	0	0	0.00011	0.00025	0.00019	0.00029	0	0	0.00021	7e-05	0	0	0	0	0.01114	0.02447	0.01877	0.02855	0	0	0.02073	0.00654
Grm1	14816	NC_000076	chr10	-	10686059	11082377	8091	14	0.0201	NA	-1.22	0.429283	down	0	0	0	0	3	2	2	1	0	0	0	0	0.00014	7e-05	8e-05	6e-05	0	0	9e-05	3e-05	0	0	0	0	0.01384	0.00676	0.00777	0.00591	0	0	0.00857	0.00311
Nr4a1	15370	NC_000081	chr15	+	101254213	101274795	4196	12	0.0203	1	-0.55	0.68302	down	273	306	261	208	415	742	453	189	0.02157	0.0263	0.02609	0.02005	0.03742	0.04898	0.03444	0.02191	0.0235	0.00275	0.03569	0.00963	2.12862	2.5886	2.57395	1.9645	3.69215	4.83413	3.39536	2.15554	2.31392	0.27363	3.5193	0.95313
Mical3	194401	NC_000072	chr6	-	120931546	121173757	15856	49	0.0203	1	0.52	1.43396	up	1767	1415	1908	1907	1377	1450	1725	818	0.03692	0.03213	0.05054	0.04835	0.03286	0.02532	0.03484	0.02514	0.04199	0.00769	0.02954	0.00437	3.64598	3.16768	4.97944	4.76629	3.24195	2.49991	3.42152	2.46882	4.13985	0.75604	2.90805	0.42856
Zbtb18	30928	NC_000067	chr1	+	177442351	177450764	6246	8	0.0204	1	0.41	1.32869	up	1489	1160	802	984	1045	1033	1003	511	0.07999	0.06769	0.05458	0.06418	0.064	0.04639	0.05197	0.04023	0.06661	0.00909	0.05065	0.00876	7.79945	6.59226	5.31335	6.24334	6.2457	4.52114	5.05036	3.91515	6.4871	0.89028	4.93309	0.8577
Rara	19401	NC_000077	chr11	+	98927809	98974942	4903	18	0.0204	1	-0.23	0.852635	down	857	694	574	626	805	1073	938	672	0.05765	0.0507	0.04902	0.05122	0.06215	0.06039	0.06107	0.06639	0.05215	0.00328	0.0625	0.00233	5.7186	5.02431	4.84446	5.05983	6.12915	5.98256	6.01678	6.55899	5.1618	0.33167	6.17187	0.22999
Hexb	15212	NC_000079	chr13	-	97176331	97198357	1905	14	0.0204	1	0.42	1.33793	up	1614	2192	1355	1609	1181	2100	1355	943	0.27629	0.40629	0.2933	0.33385	0.22979	0.30026	0.22372	0.23639	0.32743	0.0501	0.24754	0.03077	27.7191	40.8436	29.4334	33.4723	23.1431	30.1352	22.3701	23.689	32.8671	5.05675	24.8343	3.09611
Nod2	257632	NC_000074	chr8	+	88647280	88688474	5075	15	0.0204	1	-1.12	0.460094	down	7	14	3	6	28	53	10	8	0.00044	0.00101	0.00022	0.00048	0.00212	0.00284	0.00064	0.00078	0.00054	0.00029	0.0016	0.00092	0.04513	0.09792	0.02446	0.04685	0.20596	0.28549	0.06197	0.07544	0.05359	0.02707	0.15721	0.09299
Oasl2	23962	NC_000071	chr5	+	114896934	114912245	6389	7	0.0205	1	1.07	2.09943	up	176	152	440	189	122	61	211	33	0.00914	0.00862	0.02911	0.0119	0.00728	0.00266	0.01058	0.00253	0.01469	0.00842	0.00576	0.00338	0.90126	0.84448	2.84981	1.17234	0.71284	0.261	1.03866	0.24718	1.44197	0.8222	0.56492	0.33153
Sema3f	20350	NC_000075	chr9	-	107681499	107710475	5198	19	0.0207	1	-0.54	0.687771	down	1846	1736	2162	1535	2145	3499	4303	2019	0.11507	0.11707	0.17064	0.11616	0.1516	0.18226	0.2587	0.18388	0.12974	0.02363	0.19411	0.03945	11.6189	11.8547	17.2114	11.703	15.4048	18.4017	26.035	18.5879	13.097	2.37693	19.6074	3.92012
AK082187	0	NC_000077	chr11	+	93913968	93916073	2106	1	0.0208	NA	1.2	2.2974	up	7	5	9	2	2	2	2	1	0.00112	0.00087	0.00176	0.00039	0.00036	0.00027	0.00031	0.00023	0.00103	0.00049	0.00029	5e-05	0.10875	0.08427	0.17684	0.03764	0.03545	0.02596	0.02987	0.02272	0.10187	0.05026	0.0285	0.00474
A530016L24Rik	319942	NC_000078	chr12	+	112489394	112499928	3517	6	0.0211	1	1	2	up	400	1116	1005	702	155	349	822	234	0.03797	0.11489	0.1201	0.08093	0.01671	0.02771	0.07478	0.03239	0.08847	0.03281	0.0379	0.02204	3.72099	11.2634	11.8247	7.91022	1.64523	2.7127	7.3506	3.184	8.67983	3.23061	3.72313	2.16725
Esr2	13983	NC_000078	chr12	-	76120419	76177259	3368	10	0.0214	1	-0.86	0.550953	down	24	8	9	15	22	38	25	31	0.0024	0.00087	0.00114	0.00181	0.00251	0.00312	0.0024	0.00444	0.00155	0.0006	0.00312	0.00081	0.23314	0.08431	0.11058	0.1765	0.24385	0.30843	0.23345	0.44047	0.15113	0.05805	0.30655	0.08248
AK153759	0	NC_000079	chr13	-	49627432	49632584	5153	1	0.0214	NA	1.25	2.37841	up	1	2	15	10	0	1	3	0	7e-05	0.00014	0.00124	0.00079	0	5e-05	0.00019	0	0.00056	0.00048	6e-05	8e-05	0.00635	0.01378	0.12046	0.07691	0	0.00531	0.01831	0	0.05437	0.04698	0.0059	0.00748
Bach2	12014	NC_000070	chr4	+	32238574	32586108	18526	12	0.0215	1	0.82	1.76541	up	320	365	330	173	171	320	198	45	0.00581	0.00716	0.00758	0.0038	0.00353	0.00485	0.00346	0.0012	0.00609	0.00147	0.00326	0.00131	0.56512	0.69934	0.7371	0.37007	0.34457	0.47219	0.33613	0.11624	0.59291	0.14366	0.31728	0.12798
Glrx	93692	NC_000079	chr13	+	75839868	75850151	5473	3	0.0217	1	-0.38	0.768438	down	331	371	330	286	362	706	515	338	0.02016	0.02432	0.02541	0.02111	0.02509	0.03587	0.0303	0.03019	0.02275	0.00218	0.03036	0.00381	1.97867	2.40617	2.49508	2.07093	2.46916	3.52638	2.95941	2.95543	2.23771	0.21768	2.97759	0.37433
ENSMUSG00000083817	0	NC_000068	chr2	-	177225473	177228963	2135	3	0.0218	1	0.95	1.93187	up	11	20	15	20	4	12	14	4	0.00174	0.00342	0.00299	0.00382	0.00072	0.00151	0.00213	0.00093	0.00299	0.00078	0.00132	0.00055	0.16856	0.33251	0.29073	0.37124	0.06994	0.15365	0.20623	0.08966	0.29076	0.07608	0.12987	0.05386
Pitpnm2	19679	NC_000071	chr5	-	124118689	124249760	13291	32	0.0218	1	0.37	1.29235	up	1757	2041	1655	1533	1400	2303	1532	829	0.04363	0.05502	0.05191	0.04621	0.03955	0.04787	0.03679	0.03024	0.04919	0.00451	0.03861	0.00632	4.32499	5.45084	5.15271	4.57097	3.93221	4.73681	3.62514	2.98488	4.87488	0.44824	3.81976	0.63018
Gabra3	14396	NC_000086	chrX	-	72432676	72656848	4007	12	0.0218	1	1.25	2.37841	up	38	77	699	481	5	9	199	12	0.00308	0.00696	0.07346	0.04849	0.00048	0.00061	0.01582	0.00148	0.033	0.02937	0.0046	0.00649	0.31027	0.6821	7.21861	4.75718	0.04658	0.0614	1.56191	0.14331	3.24204	2.88346	0.4533	0.64112
B4galt1	14595	NC_000070	chr4	-	40804582	40854537	5055	8	0.0219	1	-0.23	0.852635	down	5491	5310	4289	4342	5112	8277	7147	4406	0.3634	0.38154	0.35952	0.34908	0.38602	0.45786	0.45606	0.42785	0.36339	0.01172	0.43195	0.02906	35.5387	37.2865	35.11	34.0402	37.7517	44.7612	44.4658	41.7112	35.4939	1.17005	42.1725	2.81588
Cd96	84544	NC_000082	chr16	-	46035657	46120251	4008	16	0.022	NA	-1.18	0.441351	down	0	0	0	0	3	4	0	4	0	0	0	0	0.00029	0.00027	0	0.00037	0	0	0.00023	0.00014	0	0	0	0	0.02794	0.02728	0	0.04776	0	0	0.02574	0.01699
Gfm2	320806	NC_000079	chr13	+	97137937	97181196	11609	22	0.0221	1	0.33	1.25701	up	1641	1949	1275	1387	1283	2008	1353	852	0.04475	0.05687	0.04365	0.04541	0.0399	0.04547	0.03568	0.03402	0.04767	0.00535	0.03877	0.00442	4.62471	5.9593	4.54476	4.73484	4.12571	4.72845	3.66544	3.51216	4.9659	0.57749	4.00794	0.47332
Sh3gl3	20408	NC_000073	chr7	+	82173840	82307420	4544	13	0.0222	1	0.98	1.97247	up	82	77	13	33	26	40	19	11	0.00602	0.00613	0.00119	0.00293	0.00218	0.00247	0.00134	0.00119	0.00407	0.0021	0.00179	0.00054	0.5904	0.60149	0.11839	0.28781	0.2136	0.24064	0.1315	0.11585	0.39952	0.20539	0.1754	0.05289
Mfsd7c	217721	NC_000078	chr12	+	85746539	85813585	3487	11	0.0223	1	0.9	1.86607	up	75	96	166	106	48	66	114	22	0.00719	0.00994	0.02008	0.0123	0.00522	0.00526	0.01039	0.00303	0.01238	0.0048	0.00598	0.0027	0.70369	0.97723	1.96993	1.2047	0.51387	0.51742	1.0282	0.30193	1.21389	0.47117	0.59036	0.26743
Mlf1	17349	NC_000069	chr3	+	67374097	67400003	1719	9	0.0226	1	0.83	1.77769	up	510	379	944	752	233	465	468	344	0.0943	0.07539	0.21797	0.16936	0.04937	0.07192	0.08262	0.09322	0.13926	0.05745	0.07428	0.01624	9.70656	7.82604	22.7244	17.3367	5.05995	7.3948	8.56236	9.57662	14.3984	5.98257	7.64843	1.68209
Stmn4	56471	NC_000080	chr14	+	66344296	66361680	2032	11	0.0229	1	1.13	2.18859	up	51	22	25	6	8	11	18	1	0.0083	0.00395	0.0052	0.00121	0.00151	0.00148	0.00281	0.00024	0.00466	0.00255	0.00151	0.00091	0.82114	0.38431	0.50911	0.11702	0.14697	0.14799	0.27859	0.02355	0.45789	0.25307	0.14927	0.09019
Gm29514	102639375	NC_000067	chr1	-	146419436	146495041	2497	8	0.0232	1	-0.44	0.737135	down	82	65	47	46	99	113	84	58	0.011	0.0095	0.00794	0.0075	0.01515	0.01269	0.0109	0.01143	0.00898	0.00138	0.01254	0.00164	1.0744	0.924	0.77889	0.73007	1.48007	1.23711	1.058	1.11158	0.87684	0.13453	1.22169	0.16272
Fads2	56473	NC_000085	chr19	-	10062778	10101615	8618	12	0.0233	1	0.6	1.51572	up	3588	3229	4729	4166	2387	2717	4021	2018	0.13636	0.13363	0.22774	0.19222	0.10351	0.08642	0.14728	0.11211	0.17249	0.03955	0.11233	0.0222	13.6212	13.2996	22.7069	19.1574	10.3398	8.61852	14.6741	11.2058	17.1963	3.94265	11.2096	2.2064
Tgm5	74176	NC_000068	chr2	-	121046111	121085841	3162	13	0.0233	NA	1.19	2.28153	up	1	1	14	2	1	0	0	0	0.00011	0.00012	0.00171	0.00026	0.00012	0	0	0	0.00055	0.00067	3e-05	5e-05	0.01035	0.01123	0.18322	0.02507	0.01181	0	0	0	0.05747	0.07284	0.00295	0.00511
Nefl	18039	NC_000080	chr14	+	68083863	68089095	3380	4	0.0238	NA	1.19	2.28153	up	5	12	2	0	0	0	1	0	0.0005	0.00128	0.00025	0	0	0	0.0001	0	0.00051	0.00048	3e-05	4e-05	0.0484	0.12602	0.02449	0	0	0	0.0093	0	0.04973	0.04725	0.00232	0.00403
ENSMUSG00000066407	0	NC_000079	chr13	+	73317844	73318143	300	1	0.024	1	0.2	1.1487	up	962	808	675	611	642	977	775	499	1.07759	0.98218	0.95691	0.83127	0.82084	0.91483	0.83686	0.81944	0.96199	0.08787	0.84799	0.03919	104.912	95.6024	93.1061	80.7131	79.8878	89.0272	81.2463	79.5992	93.5834	8.63546	82.4401	3.85357
Wdr38	76646	NC_000068	chr2	+	38997476	39006678	3397	12	0.0241	1	-0.28	0.823591	down	179	153	126	128	183	259	192	141	0.01769	0.01642	0.01578	0.01539	0.02067	0.0214	0.01833	0.02047	0.01632	0.00087	0.02022	0.00114	1.72397	1.59873	1.53487	1.49327	2.01105	2.08427	1.77758	1.98634	1.58771	0.08718	1.96481	0.11394
Ptprj	19271	NC_000068	chr2	-	90429754	90580677	8402	27	0.0241	1	0.56	1.47427	up	1094	874	985	974	1016	872	646	365	0.04305	0.03719	0.04895	0.04614	0.04533	0.0285	0.02439	0.02104	0.04383	0.00437	0.02982	0.00934	4.25996	3.69239	4.8512	4.5941	4.51417	2.83716	2.41809	2.07893	4.34941	0.4334	2.96209	0.93548
A330027G23Rik	100381256	NC_000070	chr4	+	34886712	34889906	3195	1	0.0242	NA	1	2	up	11	8	8	10	7	5	4	1	0.00116	0.00091	0.00107	0.00128	0.00084	0.00044	0.00041	0.00015	0.0011	0.00014	0.00046	0.00025	0.11264	0.08888	0.10361	0.12404	0.08179	0.04278	0.03937	0.01498	0.10729	0.01286	0.04473	0.02393
Gm31322	102633512	NC_000082	chr16	+	77589379	77691403	16931	8	0.0243	1	0.54	1.45397	up	174	166	76	122	99	132	118	50	0.00345	0.00356	0.0019	0.00294	0.00223	0.00218	0.00223	0.00145	0.00296	0.00066	0.00202	0.00033	0.33623	0.34802	0.18575	0.28556	0.21828	0.21313	0.21919	0.14132	0.28889	0.064	0.19798	0.03279
ENSMUSG00000081023	0	NC_000072	chr6	+	147271837	147272649	813	1	0.0243	1	-0.35	0.784584	down	148	123	85	123	159	210	189	112	0.06125	0.05548	0.04453	0.06183	0.07547	0.07296	0.07577	0.06805	0.05577	0.00695	0.07306	0.00309	5.95583	5.37023	4.32637	5.99568	7.30085	7.06119	7.3113	6.5926	5.41203	0.67394	7.06649	0.29131
Klhl31	244923	NC_000075	chr9	+	77636500	77660127	6494	3	0.0243	1	0.88	1.84038	up	143	120	268	276	73	101	157	106	0.0074	0.00671	0.01745	0.01732	0.00431	0.00436	0.00781	0.00804	0.01222	0.00517	0.00613	0.0018	0.72043	0.65591	1.70773	1.6843	0.41964	0.42517	0.76034	0.78113	1.19209	0.50451	0.59657	0.17433
BC037704	100502982	NC_000085	chr19	+	43675178	43677166	1989	1	0.0245	1	0.79	1.72907	up	22	24	22	13	8	21	9	10	0.00372	0.00437	0.00471	0.00267	0.00154	0.00296	0.00147	0.00248	0.00387	0.00078	0.00211	0.00063	0.36188	0.42831	0.4577	0.25902	0.15015	0.28863	0.14231	0.2406	0.37673	0.07631	0.20542	0.06164
1110035H17Rik	68686	NC_000073	chr7	+	29155680	29156918	1239	1	0.0245	1	-0.67	0.628507	down	24	16	15	8	24	39	30	20	0.00634	0.00456	0.00501	0.00264	0.00719	0.00869	0.00757	0.00758	0.00464	0.00133	0.00776	0.00056	0.63374	0.45838	0.50097	0.25588	0.72311	0.86048	0.76151	0.77248	0.46224	0.13557	0.7794	0.05028
AK138670	0	NC_000081	chr15	+	82383784	82386694	2911	1	0.0246	1	1.2	2.2974	up	5	5	27	17	2	2	9	3	0.00058	0.00063	0.00395	0.00238	0.00026	0.00019	0.001	0.00051	0.00189	0.0014	0.00049	0.00032	0.0562	0.06097	0.38381	0.23144	0.02565	0.01878	0.09724	0.04932	0.1831	0.13568	0.04775	0.03074
Camkk2	207565	NC_000071	chr5	-	122718580	122779476	11388	18	0.0247	1	-0.44	0.737135	down	869	936	936	882	986	1730	1683	1063	0.02516	0.02942	0.03452	0.03107	0.03259	0.04189	0.04715	0.04517	0.03004	0.00337	0.0417	0.00559	2.49657	2.91747	3.40114	3.06934	3.23218	4.15287	4.64793	4.46699	2.97113	0.32505	4.12499	0.54505
Dhrs13	70451	NC_000077	chr11	+	78032270	78037866	2043	5	0.0248	1	-0.3	0.812252	down	151	124	98	98	148	207	161	115	0.02474	0.0221	0.02027	0.01955	0.02776	0.02835	0.02547	0.02762	0.02167	0.002	0.0273	0.00109	2.41813	2.15443	1.98497	1.901	2.70433	2.76982	2.47845	2.69376	2.11463	0.19758	2.66159	0.10968
Pxylp1	235534	NC_000075	chr9	-	96822422	96892680	7073	14	0.025	1	-0.52	0.697372	down	422	233	262	273	341	514	558	422	0.01987	0.01194	0.01568	0.01559	0.01841	0.02026	0.02532	0.02923	0.01577	0.00281	0.0233	0.00425	1.952	1.16931	1.53283	1.52962	1.79977	1.98659	2.48115	2.85521	1.54594	0.27712	2.28068	0.41474
Rpa1	68275	NC_000077	chr11	-	75298166	75348383	6057	19	0.0251	1	0.42	1.33793	up	4194	4570	2263	2644	2674	3904	2689	1721	0.22616	0.26801	0.15464	0.1725	0.16472	0.17551	0.13971	0.13588	0.20533	0.04475	0.15396	0.01666	22.6538	26.7816	15.4605	17.2993	16.4805	17.6198	13.9623	13.5973	20.5488	4.46458	15.415	1.689
Gm8942	668041	NC_000076	chr10	+	115269925	115270430	506	1	0.0252	1	0.2	1.1487	up	1344	1089	918	912	890	1334	1040	748	0.89288	0.78533	0.77206	0.73544	0.67473	0.74064	0.66561	0.72867	0.79643	0.05861	0.70241	0.03268	86.9	76.3934	75.0737	71.4279	65.6608	72.07	64.6407	70.7425	77.4488	5.75175	68.2785	3.18329
ENSMUSG00000080996	0	NC_000086	chrX	-	40137008	40137556	549	1	0.0252	1	0.44	1.3566	up	79	67	62	67	62	60	58	38	0.04836	0.04443	0.04801	0.04985	0.04336	0.03031	0.03427	0.03379	0.04766	0.00199	0.03543	0.00483	4.70788	4.33192	4.67321	4.83645	4.21586	2.98764	3.32261	3.31238	4.63736	0.18654	3.45962	0.45692
Pgap1	241062	NC_000067	chr1	-	54472994	54557694	16621	27	0.0253	1	0.45	1.36604	up	558	420	353	255	302	342	409	180	0.01118	0.00916	0.00897	0.00623	0.00689	0.00573	0.0079	0.0053	0.00889	0.00176	0.00645	0.00102	1.09837	0.89695	0.87885	0.608	0.67829	0.56249	0.77391	0.51826	0.87054	0.17436	0.63324	0.10005
Gtpbp3	70359	NC_000074	chr8	+	71487870	71499623	4337	7	0.0253	1	-0.19	0.876606	down	499	467	391	357	493	689	570	380	0.03809	0.03873	0.03805	0.03314	0.04271	0.04373	0.04189	0.04252	0.037	0.00225	0.04271	0.00066	3.76428	3.82213	3.73064	3.26214	4.2435	4.34289	4.13341	4.19299	3.6448	0.22334	4.2282	0.07683
AK134290	0	NC_000077	chr11	+	95669952	95670730	779	1	0.0254	NA	1.21	2.31338	up	3	4	1	2	0	0	1	0	0.00126	0.00185	0.00055	0.00105	0	0	0.00042	0	0.00118	0.00047	0.00011	0.00018	0.126	0.18226	0.05312	0.10175	0	0	0.04037	0	0.11578	0.0465	0.01009	0.01748
Adm	11535	NC_000073	chr7	+	110627657	110629820	1623	4	0.0256	1	0.65	1.56917	up	2442	4527	1862	3090	1424	2734	1971	1775	0.49731	0.9997	0.47889	0.76341	0.33039	0.46459	0.38608	0.53009	0.68483	0.21383	0.42779	0.0759	49.2264	99.008	47.4741	75.4508	32.7535	46.05	38.1937	52.3371	67.7898	21.1577	42.3336	7.46321
AK089563	0	NC_000078	chr12	+	116291815	116295836	4022	1	0.0258	NA	1.22	2.32947	up	4	3	3	2	0	0	1	1	0.00033	0.00027	0.00032	0.0002	0	0	8e-05	0.00012	0.00028	5e-05	5e-05	5e-05	0.03254	0.02648	0.03087	0.01971	0	0	0.00782	0.0119	0.0274	0.00496	0.00493	0.00514
ENSMUSG00000104298	0	NC_000069	chr3	-	93064740	93064964	225	1	0.0258	1	0.55	1.46409	up	38	41	32	25	23	34	25	17	0.05679	0.0665	0.06054	0.04536	0.03897	0.0424	0.03603	0.03725	0.0573	0.00771	0.03866	0.0024	5.52551	6.46815	5.88523	4.40333	3.81603	4.13091	3.49447	3.61573	5.57055	0.75318	3.76429	0.24081
Spag5	54141	NC_000077	chr11	+	78301529	78322457	5678	21	0.0262	1	-0.3	0.812252	down	767	658	500	407	716	1069	784	542	0.04328	0.04059	0.03597	0.02805	0.04645	0.05062	0.04302	0.04507	0.03697	0.00578	0.04629	0.00278	4.41948	4.11348	3.64393	2.84068	4.70743	5.14673	4.34254	4.56808	3.75439	0.59547	4.6912	0.29347
Ccdc88b	78317	NC_000085	chr19	-	6844623	6858328	5207	27	0.0262	1	0.73	1.65864	up	95	101	66	40	68	56	45	18	0.006	0.00689	0.00528	0.00304	0.0049	0.00297	0.00272	0.00165	0.0053	0.00143	0.00306	0.00117	0.59691	0.68851	0.52451	0.30444	0.48751	0.294	0.2718	0.16543	0.52859	0.14186	0.30468	0.1162
D830016O14Rik	319413	NC_000085	chr19	-	7324971	7327376	2406	1	0.0262	NA	1.22	2.32947	up	3	3	4	2	0	0	1	1	0.00042	0.00046	0.00071	0.00034	0	0	0.00013	0.0002	0.00048	0.00014	8e-05	9e-05	0.04079	0.04426	0.0688	0.03294	0	0	0.01307	0.01989	0.0467	0.0134	0.00824	0.00859
Pla1a	85031	NC_000082	chr16	-	38396117	38433191	2024	11	0.0263	1	0.74	1.67018	up	131	92	44	92	59	54	38	55	0.02126	0.01637	0.00901	0.01812	0.01102	0.00745	0.00587	0.01334	0.01619	0.0045	0.00942	0.00293	2.11754	1.61345	0.89958	1.80136	1.0882	0.72934	0.59047	1.30041	1.60798	0.44691	0.92711	0.28184
Eif1ax	66235	NC_000086	chrX	+	159372178	159389928	5266	7	0.0265	1	-0.21	0.864537	down	2259	1911	1632	1603	2104	2811	2478	1802	0.14327	0.13154	0.13113	0.12354	0.15213	0.14898	0.15129	0.16717	0.13237	0.00705	0.15489	0.00718	14.0348	12.8813	12.8243	12.0636	14.9153	14.5925	14.7994	16.3758	12.951	0.7041	15.1707	0.7053
AK135542	0	NC_000082	chr16	+	33460476	33465191	4716	1	0.0267	1	0.66	1.58008	up	31	30	21	19	19	18	22	8	0.00221	0.00232	0.0019	0.00164	0.00155	0.00107	0.00151	0.00084	0.00202	0.00027	0.00124	0.0003	0.21506	0.2258	0.18426	0.15966	0.1504	0.10434	0.14671	0.08118	0.1962	0.02603	0.12066	0.0291
Cc2d1b	319965	NC_000070	chr4	+	108619767	108637441	7830	21	0.0267	1	-0.19	0.876606	down	1070	878	782	730	1039	1482	1133	679	0.04455	0.03936	0.04108	0.03685	0.04927	0.05152	0.04544	0.04117	0.04046	0.0028	0.04685	0.00393	4.47088	3.98026	4.13276	3.69475	4.95359	5.17411	4.55084	4.1499	4.06966	0.27996	4.70711	0.39171
Sik1	17691	NC_000083	chr17	-	31844248	31855793	6995	13	0.0268	1	0.41	1.32869	up	974	710	699	531	663	685	712	320	0.04572	0.03629	0.04159	0.03017	0.03547	0.027	0.03233	0.02193	0.03844	0.00583	0.02918	0.00517	4.55556	3.60287	4.13509	3.00837	3.53828	2.67702	3.20122	2.18923	3.82547	0.58011	2.90144	0.51309
Ifi30	65972	NC_000074	chr8	-	70762773	70766663	984	7	0.0268	1	0.3	1.23114	up	1015	715	692	718	762	807	728	457	0.33858	0.2601	0.29254	0.29053	0.28921	0.22523	0.23406	0.22473	0.29544	0.02803	0.24331	0.02676	33.7475	25.7923	29.1009	28.917	28.9086	22.4196	23.268	22.2254	29.3894	2.83897	24.2054	2.74352
Grik4	110637	NC_000075	chr9	-	42518135	42945135	8035	23	0.0268	1	1.19	2.28153	up	22	33	4	6	5	10	0	2	0.00092	0.00143	0.00019	0.0003	0.00024	0.00035	0	0.0001	0.00071	0.0005	0.00017	0.00013	0.08958	0.14578	0.0206	0.02959	0.02323	0.03402	0	0.01191	0.07139	0.05048	0.01729	0.01268
Gm10677	100038460	NC_000075	chr9	-	47799160	47818208	2103	3	0.0268	1	-0.53	0.692555	down	76	61	50	26	84	110	86	57	0.01128	0.00997	0.00905	0.00456	0.01386	0.01323	0.01194	0.01226	0.00872	0.00253	0.01282	0.00076	1.18235	1.0296	0.98384	0.48996	1.4911	1.42989	1.28612	1.29708	0.92144	0.25973	1.37605	0.08726
ENSMUSG00000083898	0	NC_000086	chrX	+	111571699	111574450	2752	1	0.0269	1	0.66	1.58008	up	52	38	38	23	32	33	26	10	0.00635	0.00504	0.00588	0.00337	0.00446	0.00337	0.00306	0.00179	0.00516	0.00114	0.00317	0.00095	0.6182	0.49013	0.57139	0.33121	0.43408	0.3278	0.29713	0.17389	0.50273	0.10912	0.30822	0.09272
Heg1	77446	NC_000082	chr16	+	33684430	33771576	12668	21	0.0271	1	0.65	1.56917	up	36999	57326	19082	31480	24765	38735	19210	15197	0.97124	1.63399	0.63454	1.00346	0.74205	0.85088	0.48668	0.58537	1.06081	0.36109	0.66624	0.1402	95.5549	160.628	62.3321	98.4806	72.9788	83.5882	47.6917	57.4089	104.249	35.5124	65.4169	13.8355
AK081901	0	NC_000068	chr2	+	112383825	112387413	3589	1	0.0271	NA	1.21	2.31338	up	6	3	2	3	0	1	1	1	0.00056	0.00031	0.00024	0.00034	0	7e-05	6e-05	0.00014	0.00036	0.00012	7e-05	5e-05	0.0547	0.02967	0.02306	0.03313	0	0.00762	0.00876	0.01333	0.03514	0.01186	0.00743	0.00479
ENSMUSG00000081471	0	NC_000086	chrX	+	72467302	72470389	3088	1	0.0271	NA	1.12	2.17347	up	0	2	4	3	0	0	0	0	0	0.00021	0.00055	0.00037	0	0	0	0	0.00028	0.0002	0	0	0	0.02299	0.0536	0.0385	0	0	0	0	0.02877	0.01983	0	0
Pask	269224	NC_000067	chr1	-	93308770	93343482	9665	20	0.0273	1	-0.27	0.82932	down	352	343	262	245	334	567	405	282	0.01206	0.0128	0.01145	0.01019	0.01297	0.0162	0.01336	0.01422	0.01162	0.00096	0.01419	0.00125	1.19155	1.25971	1.12175	1.00459	1.29006	1.60373	1.31788	1.39629	1.1444	0.09431	1.40199	0.12282
Slc35d1	242585	NC_000070	chr4	-	103170649	103217826	20310	11	0.0273	1	0.17	1.12506	up	755	652	556	520	579	775	662	389	0.0123	0.01148	0.01144	0.01029	0.01073	0.01058	0.01039	0.00928	0.01138	0.00072	0.01025	0.00057	1.21621	1.1395	1.13282	1.01465	1.06423	1.04314	1.02511	0.91658	1.1258	0.07205	1.01226	0.05695
Igfbp3	16009	NC_000077	chr11	-	7206086	7213931	3138	5	0.0277	1	0.69	1.61328	up	4499	3902	3240	2876	3515	3247	2095	764	0.47769	0.44977	0.43553	0.37087	0.42636	0.28854	0.21434	0.1188	0.43346	0.03919	0.26201	0.11236	46.9066	44.138	42.7256	36.3212	41.8157	28.2865	20.9969	11.6512	42.5228	3.88356	25.6875	11.0215
Chst3	53374	NC_000076	chr10	-	60181527	60219260	9606	7	0.0278	1	-1.11	0.463294	down	61	21	50	78	77	62	141	308	0.00214	0.0008	0.0022	0.00331	0.00306	0.00181	0.00476	0.01579	0.00211	0.00089	0.00635	0.00555	0.20776	0.0776	0.21539	0.32179	0.29924	0.17644	0.46164	1.5344	0.20564	0.08658	0.61793	0.53871
Sfrp2	20319	NC_000069	chr3	+	83766148	83774316	2733	5	0.0278	1	-1.18	0.441351	down	212	507	2271	902	641	2919	10726	3437	0.02578	0.06718	0.3518	0.13402	0.08934	0.29828	1.26618	0.61679	0.14469	0.12565	0.56765	0.44489	2.53786	6.58486	34.3853	13.0795	8.75558	29.1974	123.43	60.1824	14.1469	12.2749	55.3914	43.3395
Snurf	84704	NC_000073	chr7	-	59982501	60005156	1971	10	0.0278	1	0.45	1.36604	up	462	447	530	348	358	514	299	257	0.0785	0.08238	0.11405	0.07176	0.06936	0.07307	0.04908	0.06407	0.08667	0.01626	0.0639	0.00913	7.66878	8.05007	11.1272	6.99707	6.78052	7.12896	4.77098	6.23988	8.46077	1.58493	6.23008	0.90001
ENSMUSG00000081596	0	NC_000085	chr19	-	7703946	7705113	1168	1	0.0279	NA	1.2	2.2974	up	4	4	2	2	0	2	0	0	0.00115	0.00125	0.00073	0.0007	0	0.00048	0	0	0.00096	0.00025	0.00012	0.00021	0.11204	0.12156	0.07086	0.06786	0	0.04681	0	0	0.09308	0.02398	0.0117	0.02027
Tex10	269536	NC_000070	chr4	-	48430858	48473464	4659	16	0.0279	1	0.29	1.22264	up	1329	1151	810	756	939	1136	909	571	0.09434	0.08871	0.07293	0.06517	0.07602	0.06733	0.06216	0.05934	0.08029	0.01174	0.06621	0.00635	9.33261	8.76922	7.19429	6.43062	7.52384	6.66554	6.13613	5.86507	7.93168	1.16844	6.54765	0.63287
Ackr4	252837	NC_000075	chr9	-	104084157	104126933	7513	5	0.0279	1	-0.85	0.554785	down	124	152	113	179	127	375	276	402	0.00543	0.00728	0.00638	0.00967	0.00644	0.0139	0.01187	0.02624	0.00719	0.00157	0.01461	0.00725	0.53998	0.71814	0.62239	0.9442	0.63104	1.36448	1.15536	2.5606	0.70618	0.1512	1.42787	0.70645
Col10a1	12813	NC_000076	chr10	+	34389981	34397085	3130	3	0.028	1	1.03	2.04202	up	126	32	89	132	18	21	76	40	0.01354	0.00373	0.0121	0.0172	0.00218	0.00189	0.00788	0.0063	0.01164	0.00493	0.00456	0.00259	1.31703	0.3629	1.17663	1.6713	0.21468	0.18341	0.76365	0.61157	1.13197	0.47921	0.44333	0.25037
Gm12264	100049789	NC_000077	chr11	-	59775286	59780321	500	2	0.028	1	0.22	1.16473	up	675	636	537	551	546	728	553	416	0.45108	0.46026	0.45488	0.44708	0.41453	0.40503	0.35555	0.40601	0.45332	0.00486	0.39528	0.02323	44.1677	45.1508	44.4427	43.6722	40.7652	39.8025	34.7839	39.8156	44.3584	0.53437	38.7918	2.34665
Cysltr1	58861	NC_000086	chrX	-	106574346	106603679	5142	4	0.028	1	0.8	1.7411	up	108	173	110	65	67	42	112	38	0.00704	0.01219	0.00908	0.00514	0.005	0.00228	0.00704	0.00364	0.00836	0.00261	0.00449	0.00176	0.68717	1.19424	0.88523	0.50096	0.48642	0.22329	0.68503	0.35366	0.8169	0.25676	0.4371	0.17072
St6galnac2	20446	NC_000077	chr11	-	116675303	116695231	7453	9	0.0281	1	-0.56	0.678302	down	66	56	67	64	89	95	137	89	0.00289	0.00261	0.00376	0.00347	0.00451	0.00354	0.00586	0.0058	0.00318	0.00046	0.00493	0.00097	0.28972	0.26671	0.372	0.34031	0.44579	0.34845	0.57811	0.57146	0.31718	0.04136	0.48595	0.09529
Gabrq	57249	NC_000086	chrX	+	72825163	72842607	6336	9	0.0282	1	1.2	2.2974	up	6	10	93	29	4	0	19	1	0.00032	0.00058	0.00622	0.00187	0.00024	0	0.00095	8e-05	0.00225	0.00237	0.00032	0.00038	0.03098	0.05602	0.60738	0.18139	0.02357	0	0.09431	0.00755	0.21894	0.23139	0.03136	0.03733
Zfp217	228913	NC_000068	chr2	-	170108643	170151677	8093	17	0.0283	1	0.29	1.22264	up	1067	983	870	795	926	1096	855	476	0.04428	0.04422	0.04567	0.04	0.04382	0.03798	0.0342	0.02893	0.04354	0.00213	0.03623	0.00543	4.31346	4.31144	4.44842	3.89297	4.27138	3.70212	3.32261	2.81467	4.24157	0.20878	3.52769	0.53244
C030016D13Rik	107372	NC_000085	chr19	+	27430071	27432607	2537	1	0.0286	NA	-1.17	0.444421	down	1	1	2	1	9	3	6	3	0.00013	0.00014	0.00034	0.00016	0.00136	0.00033	0.00077	0.00058	0.00019	9e-05	0.00076	0.00038	0.0129	0.01399	0.03262	0.01562	0.13243	0.03233	0.07438	0.05659	0.01878	0.00805	0.07393	0.03692
ENSMUSG00000081841	0	NC_000068	chr2	-	35483384	35483905	522	1	0.0286	1	-0.48	0.716978	down	40	35	32	31	48	65	51	47	0.02576	0.02447	0.02609	0.02425	0.03498	0.03495	0.0316	0.04439	0.02514	0.00079	0.03648	0.00477	2.50704	2.37999	2.53674	2.3535	3.43271	3.40402	3.07272	4.30881	2.44432	0.07884	3.55457	0.45787
Cenpa	12615	NC_000071	chr5	+	30666777	30677805	8835	4	0.0287	1	-0.32	0.80107	down	1230	1158	839	704	1189	1880	1255	975	0.04516	0.0462	0.03952	0.03177	0.04999	0.05788	0.04475	0.0525	0.04066	0.00573	0.05128	0.00473	4.5548	4.65244	3.92962	3.15784	5.02391	5.81702	4.46746	5.28114	4.07367	0.59707	5.14738	0.48576
AK039978	0	NC_000084	chr18	+	9972993	9974015	1023	1	0.0289	NA	1.2	2.2974	up	5	2	1	5	0	1	0	1	0.00164	0.00071	0.00042	0.002	0	0.00027	0	0.00048	0.00119	0.00065	0.00019	0.0002	0.15991	0.0694	0.04045	0.19369	0	0.02672	0	0.04678	0.11586	0.06293	0.01838	0.0197
Rps21	66481	NC_000068	chr2	+	180257373	180258445	845	3	0.0289	1	-0.2	0.870551	down	1705	1438	1061	1166	1641	2237	1681	1147	0.65991	0.60291	0.51632	0.54902	0.72501	0.72435	0.62528	0.65059	0.58204	0.05456	0.68131	0.04429	66.0144	60.4061	51.9582	54.6847	72.4967	72.37	62.5654	64.9585	58.2659	5.41367	68.0977	4.41772
Krt13	16663	NC_000077	chr11	-	100117327	100121566	1821	9	0.029	NA	1.14	2.20381	up	13	10	6	1	3	3	1	2	0.00227	0.00194	0.00131	0.00022	0.00057	0.00046	0.00018	0.00054	0.00144	0.00078	0.00044	0.00015	0.23356	0.19493	0.13634	0.02176	0.0615	0.04504	0.01727	0.05256	0.14665	0.07998	0.04409	0.01655
Golm1	105348	NC_000079	chr13	-	59634626	59675785	4397	11	0.029	1	0.37	1.29235	up	1707	1987	1985	1605	1332	1934	1886	1072	0.12988	0.16413	0.19098	0.14813	0.11555	0.12302	0.13823	0.11971	0.15828	0.02243	0.12413	0.00856	12.7013	16.0406	18.681	14.4658	11.3087	12.024	13.4899	11.6672	15.4722	2.19716	12.1225	0.829
Slc18a2	214084	NC_000085	chr19	+	59260746	59297386	6749	11	0.029	1	0.31	1.23971	up	281	323	242	243	198	307	287	166	0.01398	0.0173	0.01522	0.01466	0.01121	0.01273	0.01379	0.01213	0.01529	0.00124	0.01247	0.00094	1.36219	1.6988	1.48379	1.42689	1.0952	1.24351	1.33741	1.17706	1.49292	0.12641	1.2133	0.08885
Ctnna2	12386	NC_000072	chr6	-	76881637	77979699	6954	23	0.0291	1	-1	0.5	down	9	5	21	15	15	38	59	28	0.00044	0.00026	0.00127	0.00088	0.00083	0.00147	0.00271	0.00199	0.00071	0.00039	0.00175	0.00069	0.04234	0.02552	0.12496	0.08548	0.08052	0.14938	0.26683	0.19269	0.06957	0.03874	0.17236	0.06764
Lhx4	16872	NC_000067	chr1	-	155698031	155751726	5807	8	0.0293	1	1.18	2.26577	up	6	2	17	24	3	2	8	1	0.00033	0.00013	0.00125	0.00166	0.0002	0.0001	0.00042	8e-05	0.00084	0.00063	0.0002	0.00013	0.0338	0.01223	0.12114	0.16379	0.01929	0.00942	0.04333	0.00824	0.08274	0.06207	0.02007	0.0141
Fkbp2	14227	NC_000085	chr19	-	6977739	6980501	1315	8	0.0293	1	-0.27	0.82932	down	282	249	218	229	268	406	374	243	0.0717	0.06851	0.06993	0.0704	0.07768	0.08625	0.09139	0.09041	0.07014	0.00114	0.08643	0.00541	7.01608	6.72128	6.86004	6.90134	7.60809	8.44014	8.94477	8.84321	6.87469	0.10542	8.45905	0.52631
Ncoa3	17979	NC_000068	chr2	+	165992636	166073242	7992	25	0.0294	1	0.43	1.34723	up	1579	1930	1778	1936	1151	1882	1783	1083	0.06589	0.08737	0.09386	0.09809	0.05477	0.06554	0.0717	0.06626	0.0863	0.01239	0.06457	0.00614	6.46395	8.57196	9.20602	9.60005	5.37634	6.43745	7.01648	6.48489	8.4605	1.20965	6.32879	0.59503
Tram2	170829	NC_000067	chr1	-	20996299	21079229	6661	12	0.0295	1	0.38	1.30134	up	2608	2791	2023	2850	1960	2451	2372	1698	0.13049	0.15145	0.128	0.17271	0.11204	0.10252	0.11443	0.12471	0.14566	0.01808	0.11342	0.00789	12.8097	14.873	12.5676	16.9562	10.9846	10.059	11.1995	12.1991	14.3016	1.77525	11.1105	0.76068
Ednra	13617	NC_000074	chr8	-	77663029	77724464	5479	8	0.0295	1	0.84	1.79005	up	173	75	280	199	95	119	155	56	0.01055	0.00498	0.02169	0.0147	0.00658	0.00608	0.00908	0.00503	0.01298	0.0061	0.00669	0.00149	1.03304	0.48589	2.11472	1.43938	0.64728	0.59374	0.88972	0.48912	1.26826	0.59439	0.65497	0.14699
Gm30789	102632812	NC_000069	chr3	-	18622162	18626141	3980	1	0.0297	1	0.92	1.89212	up	22	12	34	15	14	11	14	4	0.00186	0.0011	0.00364	0.00154	0.00135	0.00078	0.00113	0.0005	0.00203	0.00097	0.00094	0.00033	0.18085	0.10702	0.3535	0.14936	0.13131	0.07555	0.11063	0.0481	0.19768	0.0937	0.0914	0.03197
Snrpn	20646	NC_000073	chr7	-	59982495	60140219	2523	15	0.0297	1	0.45	1.36604	up	476	459	552	356	369	528	310	266	0.06295	0.06584	0.09233	0.05713	0.05569	0.05845	0.03952	0.05162	0.06956	0.01351	0.05132	0.00723	6.17249	6.45764	9.05352	5.59186	5.45979	5.72092	3.86427	5.04538	6.81888	1.32736	5.02259	0.71082
Tmem8c	66139	NC_000068	chr2	-	27061636	27072179	1511	6	0.0298	NA	-1.19	0.438303	down	2	0	2	4	3	3	14	21	0.00045	0	0.00056	0.00108	0.00076	0.00053	0.00284	0.00676	0.00052	0.00038	0.00272	0.0025	0.0433	0	0.05477	0.10491	0.07412	0.05428	0.2914	0.6651	0.05074	0.03735	0.27122	0.24569
Chchd6	66098	NC_000072	chr6	-	89383146	89595652	2527	8	0.0298	1	-0.34	0.790041	down	139	117	108	104	145	183	204	113	0.0179	0.0164	0.01765	0.01626	0.02119	0.01963	0.0253	0.02123	0.01705	0.00073	0.02184	0.0021	1.79962	1.64346	1.76854	1.63099	2.14205	1.97968	2.53892	2.13995	1.71065	0.07438	2.20015	0.20638
Gm11651	100379610	NC_000077	chr11	-	105965608	105985694	1242	3	0.0299	1	-0.71	0.61132	down	32	32	21	37	32	79	55	59	0.00847	0.00856	0.00662	0.0113	0.00911	0.01688	0.01331	0.02223	0.00874	0.00167	0.01538	0.00482	0.84295	0.91455	0.69967	1.1806	0.96182	1.73882	1.39272	2.27332	0.90944	0.17463	1.59167	0.48026
Tnfrsf21	94185	NC_000083	chr17	+	43016555	43089868	5732	6	0.03	1	0.7	1.6245	up	621	519	450	422	510	459	211	129	0.0361	0.03275	0.03306	0.0298	0.03383	0.02229	0.01184	0.01099	0.03293	0.00223	0.01974	0.00927	3.54451	3.21395	3.24864	2.91763	3.32147	2.18905	1.15771	1.07699	3.23118	0.22197	1.9363	0.91203
Arl6ip6	65103	NC_000068	chr2	+	53191432	53219221	3002	5	0.0303	1	-0.23	0.852635	down	502	456	356	315	456	699	560	360	0.05561	0.0544	0.04975	0.0423	0.05772	0.06435	0.06003	0.05828	0.05052	0.00522	0.0601	0.0026	5.47097	5.39179	4.90721	4.15838	5.67049	6.36526	5.86679	5.7388	4.98209	0.52225	5.91034	0.27194
P4ha3	320452	NC_000073	chr7	+	100285489	100319701	3103	13	0.0305	1	-0.63	0.646176	down	1093	1366	488	771	1503	2506	1124	1228	0.1152	0.15571	0.065	0.09829	0.1815	0.21989	0.11363	0.19019	0.10855	0.03267	0.1763	0.03888	11.5242	15.626	6.50779	9.84683	18.0819	22.0774	11.3922	18.9385	10.8762	3.2834	17.6225	3.89249
Raph1	77300	NC_000067	chr1	-	60482292	60567104	20848	17	0.0306	1	0.94	1.91853	up	4183	4307	11303	11994	2454	3507	6854	3399	0.06672	0.07456	0.22879	0.23297	0.04474	0.04683	0.10571	0.07968	0.15076	0.08018	0.06924	0.02521	6.56439	7.33312	22.4349	22.7994	4.39417	4.59855	10.3396	7.80219	14.783	7.83998	6.78362	2.45796
Dnaja1	15502	NC_000070	chr4	+	40722150	40737153	12169	8	0.0306	1	0.19	1.14076	up	2790	2455	2260	1930	2306	2860	2425	1433	0.077	0.07355	0.07893	0.06462	0.07265	0.06599	0.06454	0.05793	0.07353	0.00549	0.06528	0.00523	7.50102	7.16102	7.68509	6.2853	7.0741	6.42481	6.26729	5.63535	7.15811	0.53784	6.35039	0.51173
Depdc5	277854	NC_000071	chr5	+	32863647	32994236	11985	46	0.0306	1	0.22	1.16473	up	566	548	438	376	434	605	472	295	0.01552	0.01632	0.01523	0.0125	0.01351	0.01386	0.01244	0.01189	0.01489	0.00144	0.01292	0.00079	1.54507	1.62301	1.51228	1.24329	1.35182	1.37996	1.23859	1.17791	1.48091	0.14297	1.28707	0.08229
Snap47	67826	NC_000077	chr11	-	59407134	59451186	5443	9	0.0307	1	0.17	1.12506	up	2129	1883	1633	1509	1679	2226	1989	1083	0.13004	0.12501	0.12614	0.11194	0.11714	0.11342	0.11718	0.09665	0.12328	0.00681	0.1111	0.00848	12.797	12.2798	12.4149	10.9869	11.5154	11.1799	11.4926	9.52181	12.1197	0.68095	10.9274	0.82229
LOC105244398	105244398	NC_000068	chr2	+	175076589	175090057	3634	4	0.0307	1	0.85	1.8025	up	34	34	58	59	23	25	48	11	0.00314	0.00341	0.00679	0.00663	0.00243	0.00193	0.00428	0.00149	0.00499	0.00172	0.00253	0.00106	0.3061	0.3321	0.66045	0.64341	0.23627	0.18806	0.41541	0.14486	0.48551	0.16678	0.24615	0.10293
Zfp526	210172	NC_000073	chr7	+	25219368	25228040	5545	6	0.031	1	-0.25	0.840896	down	405	391	330	326	449	560	579	307	0.02454	0.0257	0.02532	0.02398	0.03107	0.02837	0.03382	0.02726	0.02489	0.00067	0.03013	0.00254	2.3896	2.50296	2.46268	2.32991	3.02281	2.76081	3.28398	2.64951	2.42129	0.06659	2.92928	0.24557
AK084334	0	NC_000076	chr10	+	70156669	70158117	1449	1	0.0312	NA	1.09	2.12874	up	2	3	0	3	0	0	0	0	0.00046	0.00076	0	0.00085	0	0	0	0	0.00052	0.00033	0	0	0.04516	0.07349	0	0.08205	0	0	0	0	0.05017	0.03202	0	0
Pank1	75735	NC_000085	chr19	-	34806935	34882233	12228	7	0.0315	1	0.3	1.23114	up	372	343	284	280	276	432	258	177	0.0101	0.01012	0.00975	0.00929	0.00859	0.0098	0.00678	0.00707	0.00982	0.00034	0.00806	0.00122	0.99531	0.99567	0.96108	0.90746	0.8426	0.96578	0.66357	0.6927	0.96488	0.03601	0.79116	0.12156
AK144291	0	NC_000074	chr8	+	114869469	114872381	2913	1	0.0315	NA	1.08	2.11404	up	3	0	3	2	0	0	0	0	0.00035	0	0.00044	0.00028	0	0	0	0	0.00027	0.00016	0	0	0.03369	0	0.04262	0.02721	0	0	0	0	0.02588	0.01591	0	0
Bcl2	12043	NC_000067	chr1	-	106538178	106714290	9173	2	0.0316	1	0.33	1.25701	up	769	768	502	646	632	741	522	404	0.02811	0.03051	0.02329	0.02869	0.02637	0.02266	0.01839	0.02168	0.02765	0.00267	0.02228	0.00284	2.74275	2.97186	2.26458	2.7909	2.57201	2.20829	1.78971	2.10766	2.69252	0.26142	2.16942	0.2791
AK136623	0	NC_000077	chr11	-	35904629	35907915	3287	1	0.0316	NA	-1.18	0.441351	down	0	2	0	0	5	3	2	4	0	0.00022	0	0	0.00058	0.00026	0.0002	0.0006	6e-05	0.0001	0.00041	0.00018	0	0.0216	0	0	0.05679	0.02495	0.01914	0.05824	0.0054	0.00935	0.03978	0.01786
AF529169	209743	NC_000075	chr9	-	89587210	89623583	9477	7	0.0316	NA	1.17	2.25012	up	5	0	14	5	2	1	1	0	0.00018	0	0.00063	0.00022	8e-05	3e-05	3e-05	0	0.00026	0.00023	4e-05	3e-05	0.01726	0	0.06113	0.02091	0.00788	0.00288	0.00332	0	0.02482	0.0224	0.00352	0.00282
Apoa2	11807	NC_000067	chr1	+	171225011	171226379	580	4	0.0317	NA	1.15	2.21914	up	3	5	4	9	1	3	0	2	0.00172	0.00292	0.00294	0.00624	0.00066	0.00125	0	0.0017	0.00345	0.00168	0.0009	0.00064	0.16922	0.306	0.28538	0.61495	0.06436	0.1414	0	0.16502	0.34389	0.16496	0.09269	0.06519
Adra1d	11550	NC_000068	chr2	-	131545357	131562285	2394	2	0.0317	1	-1.04	0.486327	down	21	12	19	29	20	26	102	73	0.00297	0.00183	0.00338	0.00501	0.00321	0.00304	0.0137	0.01502	0.0033	0.00114	0.00874	0.00564	0.28699	0.17792	0.32842	0.48006	0.31187	0.29689	1.33998	1.45925	0.31835	0.10835	0.852	0.54926
Cul4b	72584	NC_000086	chrX	-	38531616	38576196	5531	23	0.0317	1	0.19	1.14076	up	2820	2731	2050	2060	2288	3118	2241	1562	0.16681	0.17544	0.15359	0.14819	0.15487	0.15434	0.12828	0.13579	0.16101	0.01074	0.14332	0.01159	16.6808	17.5266	15.3372	14.76	15.4426	15.4107	12.7427	13.5147	16.0761	1.08943	14.2777	1.18098
AK141981	0	NC_000077	chr11	+	55023703	55029520	5781	2	0.0318	1	0.89	1.85318	up	16	18	9	9	8	8	3	7	0.00093	0.00112	0.00066	0.00064	0.00051	0.00039	0.00017	0.0006	0.00084	0.0002	0.00042	0.00016	0.09055	0.11052	0.06442	0.0617	0.05166	0.03783	0.01632	0.05795	0.0818	0.02005	0.04094	0.01597
4930570G19Rik	329782	NC_000069	chr3	-	156546753	156561687	3690	5	0.0318	NA	-1.13	0.456916	down	0	2	2	2	3	6	7	7	0	0.0002	0.00023	0.00022	0.00031	0.00046	0.00062	0.00094	0.00016	9e-05	0.00058	0.00023	0	0.01924	0.02243	0.02148	0.03035	0.04445	0.05966	0.09078	0.01579	0.00919	0.05631	0.02244
AK139522	0	NC_000076	chr10	-	5583324	5585816	2493	1	0.0319	NA	1.17	2.25012	up	5	1	2	4	1	1	0	0	0.00067	0.00015	0.00034	0.00066	0.00015	0.00011	0	0	0.00046	0.00022	6e-05	7e-05	0.06562	0.01424	0.0332	0.06359	0.01497	0.01097	0	0	0.04416	0.02153	0.00649	0.00664
Lta4h	16993	NC_000076	chr10	+	93453389	93484898	5541	19	0.0319	1	0.24	1.18099	up	1751	1490	1114	1133	1316	1704	1252	780	0.10007	0.09208	0.08046	0.07861	0.08584	0.0815	0.06921	0.06556	0.08781	0.00876	0.07553	0.00839	10.3388	9.54501	8.31941	8.10337	8.86613	8.4068	7.10623	6.73653	9.07664	0.91282	7.77892	0.88252
Abcb10	56199	NC_000074	chr8	-	123952459	123983122	7009	13	0.032	1	-0.25	0.840896	down	860	692	627	650	860	1140	898	728	0.04093	0.03577	0.03793	0.03748	0.04676	0.04537	0.04121	0.05065	0.03803	0.00186	0.046	0.00337	4.01433	3.50452	3.70175	3.6752	4.58046	4.44629	4.02943	4.97055	3.72395	0.18394	4.50668	0.33617
AK039199	0	NC_000075	chr9	+	58620036	58621209	1174	1	0.032	NA	-1.1	0.466516	down	0	0	0	0	1	2	1	3	0	0	0	0	0.00033	0.00048	0.00028	0.00126	0	0	0.00059	0.0004	0	0	0	0	0.0318	0.04657	0.02679	0.12229	0	0	0.05686	0.03847
AK037767	0	NC_000077	chr11	-	30000084	30002030	1947	1	0.0323	NA	-1.1	0.466516	down	0	0	0	0	1	1	3	2	0	0	0	0	0.0002	0.00014	0.0005	0.00051	0	0	0.00034	0.00017	0	0	0	0	0.01917	0.01404	0.04846	0.04916	0	0	0.03271	0.01621
Agfg1	15463	NC_000067	chr1	+	82839460	82901182	8410	16	0.0324	1	0.23	1.17283	up	3123	3432	2650	2611	2427	3735	3176	1779	0.12268	0.1466	0.13217	0.12457	0.10884	0.12264	0.12054	0.1025	0.13151	0.00941	0.11363	0.0083	12.1492	14.4854	13.039	12.3037	10.7731	12.1407	11.877	10.123	12.9943	0.92419	11.2285	0.81887
AK153925	0	NC_000081	chr15	-	64209871	64213244	3374	1	0.0324	NA	1.15	2.21914	up	2	1	2	5	1	0	0	0	0.0002	0.00011	0.00025	0.00061	0.00011	0	0	0	0.00029	0.00019	3e-05	5e-05	0.01939	0.01052	0.02453	0.05873	0.01106	0	0	0	0.02829	0.01827	0.00277	0.00479
Pmp22	18858	NC_000077	chr11	+	63128982	63159547	2409	8	0.0325	1	0.77	1.70527	up	5090	6827	5573	9883	2143	4282	5255	4361	0.69734	1.01673	0.96818	1.64149	0.33588	0.49053	0.69489	0.87722	1.08093	0.34576	0.59963	0.20469	69.1277	100.594	95.73	162.583	33.2087	48.5914	68.6055	86.6321	107.009	34.2486	59.2594	20.1808
Ndufa6	67130	NC_000081	chr15	-	82350139	82354291	1544	3	0.0325	1	0.35	1.27456	up	1023	992	1043	958	714	1036	1012	675	0.21862	0.2296	0.28311	0.24949	0.17486	0.18539	0.2097	0.21107	0.24521	0.02452	0.19525	0.01559	21.677	22.8057	27.9533	24.5891	17.263	18.3426	20.6137	20.9212	24.2563	2.37357	19.2852	1.53451
AK080466	0	NC_000073	chr7	+	6742646	6743700	1055	1	0.0326	NA	1.09	2.12874	up	1	1	2	2	0	0	0	0	0.00032	0.00035	0.00081	0.00077	0	0	0	0	0.00056	0.00023	0	0	0.03101	0.03365	0.07845	0.07513	0	0	0	0	0.05456	0.02228	0	0
Map7d2	78283	NC_000086	chrX	+	159414527	159498961	4370	18	0.0326	1	-0.82	0.566442	down	26	16	20	30	34	46	40	63	0.00189	0.00134	0.00193	0.00277	0.00298	0.00285	0.0029	0.00691	0.00198	0.00051	0.00391	0.00173	0.19465	0.12996	0.18938	0.27206	0.29045	0.28776	0.28787	0.6899	0.19651	0.05048	0.38899	0.17373
Top2b	21974	NC_000080	chr14	+	16365178	16432638	11791	35	0.0327	1	0.28	1.21419	up	4676	4893	4596	4291	3542	5260	4926	2971	0.12938	0.14678	0.16093	0.1442	0.11096	0.12093	0.1307	0.11992	0.14532	0.01119	0.12063	0.00699	12.9746	14.73	16.1297	14.4222	11.2141	12.1951	13.1391	12.0582	14.5641	1.12083	12.1516	0.68278
Shisa6	380702	NC_000077	chr11	-	66211725	66526126	10440	8	0.0329	1	0.79	1.72907	up	108	59	59	151	63	47	52	50	0.00347	0.00206	0.0024	0.0059	0.0023	0.00126	0.00161	0.00235	0.00346	0.0015	0.00188	0.00046	0.33845	0.2006	0.23386	0.57319	0.22527	0.12307	0.15665	0.22919	0.33652	0.1458	0.18355	0.04529
LOC552876	552876	NC_000081	chr15	-	26707391	26708099	709	1	0.0329	NA	1.08	2.11404	up	2	1	2	1	0	0	0	0	0.00095	0.00051	0.0012	0.00058	0	0	0	0	0.00081	0.00028	0	0	0.09229	0.05006	0.11673	0.0559	0	0	0	0	0.07874	0.02725	0	0
Grid2	14804	NC_000072	chr6	+	63255876	64704322	19168	19	0.0329	1	-0.83	0.562529	down	13	16	6	4	17	36	20	11	0.00023	0.0003	0.00013	9e-05	0.00033	0.00053	0.00034	0.00028	0.00019	8e-05	0.00037	0.0001	0.02219	0.02963	0.01295	0.00827	0.03311	0.05134	0.03282	0.02746	0.01826	0.00826	0.03618	0.00904
AK086252	0	NC_000072	chr6	+	88919708	88922637	2930	1	0.0329	NA	1.08	2.11404	up	2	1	1	2	0	0	0	0	0.00023	0.00012	0.00015	0.00028	0	0	0	0	0.00019	6e-05	0	0	0.02233	0.01211	0.01412	0.02705	0	0	0	0	0.0189	0.00607	0	0
Sfxn1	14057	NC_000079	chr13	+	54071824	54108346	9854	12	0.0331	1	0.27	1.20581	up	2119	2143	1633	1461	1746	2291	1700	968	0.0702	0.07734	0.06837	0.05855	0.06606	0.06346	0.0543	0.04718	0.06861	0.00671	0.05775	0.0075	7.03541	7.71948	6.85755	5.87573	6.61452	6.35568	5.42575	4.70102	6.87204	0.65911	5.77424	0.76115
Hes5	15208	NC_000070	chr4	+	154958680	154962372	3607	2	0.0331	NA	1.08	2.11404	up	2	2	1	1	0	0	0	0	0.00019	0.0002	0.00012	0.00011	0	0	0	0	0.00015	4e-05	0	0	0.01814	0.01968	0.01147	0.01099	0	0	0	0	0.01507	0.00388	0	0
AK047761	0	NC_000074	chr8	-	106849302	106851409	2108	1	0.0332	1	0.6	1.51572	up	78	87	127	93	57	78	92	49	0.01233	0.01503	0.02556	0.01801	0.01037	0.0104	0.01415	0.01142	0.01773	0.00495	0.01158	0.00154	1.21058	1.46496	2.49304	1.74838	1.00942	1.01152	1.37259	1.11238	1.72924	0.48026	1.12648	0.14806
Gm9872	100036528	NC_000080	chr14	-	25856777	25870266	2479	2	0.0333	1	-0.38	0.768438	down	106	107	93	81	112	168	184	92	0.0132	0.01474	0.01491	0.01214	0.01616	0.01768	0.02228	0.01678	0.01375	0.00114	0.01823	0.0024	1.39894	1.5321	1.55239	1.29489	1.68658	1.8526	2.33434	1.77599	1.44458	0.10461	1.91238	0.25061
AK138719	0	NC_000080	chr14	-	77813867	77815925	2059	1	0.0333	NA	-1.17	0.444421	down	1	1	0	0	3	2	6	2	0.00016	0.00018	0	0	0.00056	0.00027	0.00094	0.00048	9e-05	9e-05	0.00056	0.00024	0.01589	0.01724	0	0	0.05439	0.02655	0.09165	0.04648	0.00828	0.0083	0.05477	0.02359
AK032608	0	NC_000083	chr17	+	12825630	12828478	2849	1	0.0335	1	0.45	1.36604	up	142	120	136	117	87	166	119	52	0.01675	0.01536	0.02029	0.01677	0.01171	0.01633	0.01354	0.00894	0.01729	0.00182	0.01263	0.00269	1.63067	1.49509	1.97534	1.62749	1.13997	1.59281	1.31364	0.87345	1.68215	0.1779	1.22997	0.26166
Adamtsl4	229595	NC_000069	chr3	-	95676201	95688444	5025	20	0.0335	1	-0.68	0.624165	down	536	216	169	197	624	444	490	346	0.03506	0.01541	0.014	0.0157	0.04653	0.02436	0.03073	0.03325	0.02004	0.00869	0.03372	0.00808	3.48979	1.52579	1.3917	1.55365	4.6357	2.41544	3.06678	3.29511	1.99023	0.86793	3.35326	0.80771
Fam126a	84652	NC_000071	chr5	-	23915276	24030780	10518	17	0.0335	1	0.31	1.23971	up	1227	1351	1317	1167	1069	1488	1293	706	0.03885	0.04637	0.05284	0.0448	0.03853	0.03938	0.03951	0.03281	0.04572	0.00498	0.03756	0.00277	3.81665	4.55933	5.18141	4.39705	3.79412	3.8674	3.86624	3.21219	4.48861	0.48603	3.68499	0.27458
ENSMUSG00000091123	0	NC_000067	chr1	+	87514175	87514297	123	1	0.0336	1	-0.3	0.812252	down	138	113	97	95	158	196	153	92	0.37708	0.3351	0.33534	0.31513	0.49284	0.44781	0.4034	0.36855	0.34066	0.02257	0.42815	0.04673	36.7067	32.6101	32.6334	30.6085	47.9533	43.5613	39.121	35.7942	33.1397	2.21737	41.6074	4.58432
Apcdd1	494504	NC_000084	chr18	+	62922324	62955978	7591	5	0.0336	1	-0.92	0.528509	down	188	258	375	397	291	629	889	992	0.00826	0.01234	0.02094	0.02122	0.01464	0.02318	0.03775	0.06401	0.01569	0.00558	0.03489	0.01873	0.81027	1.20642	2.04422	2.0726	1.43107	2.26517	3.68321	6.25377	1.53338	0.54349	3.40831	1.82951
ENSMUSG00000103051	0	NC_000067	chr1	-	173712735	173715660	618	2	0.0337	NA	1.15	2.21914	up	3	2	5	5	1	1	1	1	0.00163	0.00118	0.0034	0.0033	0.00062	0.00045	0.00052	0.0008	0.00238	0.00099	0.0006	0.00013	0.15882	0.11487	0.33479	0.32063	0.06041	0.04423	0.05089	0.07744	0.23228	0.09682	0.05824	0.01249
Avl9	78937	NC_000072	chr6	+	56714899	56761912	8590	16	0.0337	1	0.42	1.33793	up	1309	1221	1298	863	1094	1329	962	506	0.0507	0.05139	0.06376	0.04058	0.04838	0.04311	0.03606	0.0288	0.05161	0.00822	0.03909	0.00737	4.9856	5.04546	6.25284	3.98145	4.75435	4.22942	3.52213	2.81895	5.06634	0.80494	3.83121	0.72989
AK140870	0	NC_000077	chr11	+	96793783	96796860	3078	1	0.0339	1	0.44	1.3566	up	82	58	69	68	44	76	63	40	0.00886	0.00685	0.00951	0.009	0.00547	0.0069	0.0066	0.00641	0.00856	0.00101	0.00634	0.00053	0.8716	0.66886	0.92763	0.87552	0.53364	0.67499	0.64372	0.6219	0.8359	0.09895	0.61856	0.05254
A4galt	239559	NC_000081	chr15	-	83226722	83251774	2175	3	0.0339	1	-1.04	0.486327	down	13	6	18	13	15	18	44	57	0.00201	0.001	0.00352	0.00244	0.00263	0.00233	0.00653	0.01292	0.00224	0.0009	0.0061	0.00427	0.19555	0.09792	0.34246	0.23687	0.25745	0.22624	0.63623	1.25414	0.2182	0.08771	0.59352	0.41415
AK136701	0	NC_000082	chr16	+	16360209	16363181	2973	1	0.0339	NA	-1.13	0.456916	down	1	1	0	3	5	7	4	4	0.00011	0.00012	0	0.00041	0.00065	0.00066	0.00044	0.00066	0.00016	0.00015	0.0006	9e-05	0.011	0.01194	0	0.03999	0.06278	0.06437	0.04231	0.06439	0.01573	0.01477	0.05846	0.00935
Chka	12660	NC_000085	chr19	+	3851585	3894369	15528	12	0.0339	1	0.5	1.41421	up	1861	1488	1910	1956	1191	1530	2055	847	0.03988	0.03456	0.05166	0.05093	0.02912	0.02738	0.04265	0.02658	0.04426	0.00729	0.03143	0.00654	3.92105	3.40146	5.08995	4.99203	2.86327	2.69355	4.16217	2.61034	4.35112	0.71475	3.08233	0.63007
Gm28818	102632274	NC_000067	chr1	-	71894068	71917125	2989	2	0.0341	NA	-0.98	0.50698	down	7	4	4	1	13	8	14	6	0.00079	0.00049	0.00057	0.00014	0.00162	0.00075	0.00152	0.00099	0.0005	0.00023	0.00122	0.00036	0.07662	0.0475	0.05538	0.01326	0.16236	0.07317	0.14731	0.09606	0.04819	0.02281	0.11972	0.03642
Gm30400	102632284	NC_000076	chr10	+	78747130	78767585	2927	3	0.0341	NA	1.14	2.20381	up	2	1	4	2	0	1	0	0	0.0002	0.00012	0.00058	0.00028	0	0.0001	0	0	0.0003	0.00017	3e-05	4e-05	0.02236	0.01213	0.05655	0.02708	0	0.00934	0	0	0.02953	0.01651	0.00233	0.00404
AK045488	0	NC_000073	chr7	-	18396516	18400865	4350	1	0.0341	NA	1.14	2.20381	up	1	4	2	2	0	1	0	0	8e-05	0.00034	0.00019	0.00019	0	6e-05	0	0	0.0002	9e-05	2e-05	3e-05	0.00752	0.03264	0.01903	0.01822	0	0.00628	0	0	0.01935	0.00892	0.00157	0.00272
AK081900	0	NC_000082	chr16	+	33763948	33765631	1684	1	0.0342	1	0.59	1.50525	up	66	59	31	48	35	57	41	14	0.01318	0.01279	0.00783	0.01164	0.00798	0.00951	0.00789	0.0041	0.01136	0.00212	0.00737	0.00199	1.28225	1.24362	0.76175	1.1296	0.77588	0.9253	0.76571	0.39785	1.10431	0.20558	0.71618	0.19435
Trdmt1	13434	NC_000068	chr2	-	13509014	13544971	4344	13	0.0343	1	-0.27	0.82932	down	154	138	119	122	166	211	196	128	0.01176	0.01147	0.01146	0.01112	0.01439	0.01345	0.01432	0.01424	0.01145	0.00023	0.0141	0.00038	1.15985	1.12763	1.13358	1.113	1.42654	1.32783	1.41902	1.4101	1.13352	0.01695	1.39587	0.03971
Tmem176a	66058	NC_000072	chr6	+	48841483	48847048	3586	7	0.0344	1	0.77	1.70527	up	2491	2955	6029	3742	1598	2616	3852	1495	0.22886	0.29441	0.70165	0.41706	0.16755	0.20046	0.34067	0.20075	0.41049	0.18116	0.22736	0.0668	22.7266	29.25	69.5714	41.354	16.6354	19.9424	33.7831	19.9508	40.7255	17.9453	22.5779	6.60903
Rps3	27050	NC_000073	chr7	-	99477896	99483738	4483	3	0.0344	1	0.18	1.13288	up	20528	20446	14677	15668	16645	23407	17873	10961	1.47495	1.59141	1.33948	1.36739	1.36796	1.41062	1.24677	1.15656	1.44331	0.09935	1.29548	0.10023	149.813	161.889	135.477	138.506	138.606	142.734	125.387	117.007	146.421	10.4067	130.933	10.2814
Cyb5r4	266690	NC_000075	chr9	+	87022008	87077774	6742	17	0.0346	1	0.27	1.20581	up	700	638	570	504	609	696	565	324	0.03477	0.03438	0.03578	0.03031	0.03456	0.02894	0.02696	0.02359	0.03381	0.00208	0.02851	0.00398	3.39688	3.359	3.4985	2.96255	3.37206	2.82208	2.63562	2.29978	3.30423	0.20376	2.78239	0.3885
AK142192	0	NC_000080	chr14	+	21390157	21391860	1704	1	0.0347	NA	-1.16	0.447513	down	0	2	0	0	4	3	3	3	0	0.00043	0	0	0.0009	0.00049	0.00057	0.00087	0.00011	0.00019	0.00071	0.00018	0	0.04166	0	0	0.08763	0.04813	0.05537	0.08425	0.01042	0.01804	0.06885	0.01733
AK037865	0	NC_000083	chr17	+	3122271	3125368	3098	1	0.0347	NA	1.16	2.23457	up	3	6	1	5	0	2	0	1	0.00033	0.00071	0.00014	0.00066	0	0.00018	0	0.00016	0.00046	0.00024	9e-05	9e-05	0.03168	0.06875	0.01336	0.06396	0	0.01765	0	0.01545	0.04444	0.02292	0.00827	0.00831
Mettl20	320204	NC_000072	chr6	-	149149372	149152567	3196	1	0.0348	1	0.89	1.85318	up	88	74	152	115	47	32	119	31	0.00914	0.00845	0.02022	0.01458	0.00564	0.00281	0.01201	0.00476	0.0131	0.00475	0.0063	0.00345	0.90084	0.82187	1.96803	1.42598	0.54898	0.27371	1.17102	0.46418	1.27918	0.46053	0.61447	0.33643
AK041753	0	NC_000068	chr2	-	6818694	6820994	2301	1	0.0349	NA	1.05	2.07053	up	4	1	4	0	0	0	0	0	0.00058	0.00016	0.00074	0	0	0	0	0	0.00037	0.0003	0	0	0.05687	0.01543	0.07193	0	0	0	0	0	0.03606	0.02935	0	0
Stk38l	232533	NC_000072	chr6	-	146775890	146776735	846	1	0.035	1	-0.38	0.768438	down	177	133	117	100	214	255	174	109	0.07025	0.05719	0.05879	0.04807	0.09709	0.08461	0.06657	0.06341	0.05858	0.00788	0.07792	0.01371	6.84501	5.58033	5.72283	4.68439	9.443	8.23985	6.46848	6.16575	5.70814	0.76764	7.57927	1.3362
Ndst3	83398	NC_000069	chr3	-	123526166	123690853	11483	20	0.0351	1	-0.73	0.602904	down	105	84	94	116	113	162	220	233	0.00304	0.00262	0.00345	0.00408	0.00371	0.00392	0.00614	0.00989	0.0033	0.00054	0.00592	0.00248	0.29916	0.25966	0.33874	0.40034	0.36736	0.38566	0.60255	0.97102	0.32447	0.05196	0.58165	0.24309
AK139798	0	NC_000070	chr4	-	70370921	70372550	1630	1	0.0352	NA	-1.06	0.479632	down	4	3	1	1	9	11	4	4	0.00083	0.00067	0.00026	0.00025	0.00212	0.0019	0.0008	0.00121	0.0005	0.00025	0.00151	0.00053	0.08029	0.06533	0.02539	0.02431	0.20612	0.18448	0.07718	0.11744	0.04883	0.02456	0.1463	0.05159
Lhfpl2	218454	NC_000079	chr13	+	94057656	94195410	15053	15	0.0353	1	0.72	1.64718	up	1926	2775	903	705	1009	1328	1057	486	0.04294	0.06716	0.02549	0.01908	0.02566	0.02475	0.02273	0.01591	0.03867	0.01862	0.02226	0.00382	4.18605	6.54362	2.48233	1.85605	2.50227	2.41171	2.20839	1.54505	3.76701	1.81572	2.16685	0.37444
Tmem176b	65963	NC_000072	chr6	-	48833811	48845950	2074	9	0.0354	1	0.64	1.55833	up	4969	5900	9388	6695	3292	6101	6683	3057	0.79509	1.02535	1.90684	1.30144	0.60165	0.8157	1.03204	0.71795	1.25718	0.41572	0.79184	0.15803	78.3847	100.977	187.31	127.928	59.254	80.4159	101.341	70.5369	123.65	40.7243	77.887	15.4734
ENSMUSG00000082828	0	NC_000076	chr10	+	81504473	81504766	294	1	0.0357	1	0.57	1.48452	up	52	37	44	23	23	38	33	18	0.05913	0.04573	0.06348	0.0318	0.02992	0.03624	0.03624	0.03006	0.05003	0.01239	0.03311	0.00313	5.78665	4.46717	6.193	3.1003	2.92043	3.53334	3.53012	2.92991	4.88678	1.2128	3.22845	0.3033
Aspm	12316	NC_000067	chr1	+	139454772	139494091	11964	28	0.0358	1	-0.35	0.784584	down	974	1102	722	571	1092	1688	1148	789	0.02707	0.03334	0.02543	0.01922	0.03471	0.03935	0.0309	0.03224	0.02627	0.00503	0.0343	0.00322	2.66351	3.26952	2.49722	1.8914	3.40732	3.85696	3.01779	3.15595	2.58041	0.49077	3.3595	0.31936
ENSMUSG00000097706	0	NC_000074	chr8	+	47713266	47715021	1756	1	0.0358	1	-0.56	0.678302	down	29	17	16	19	32	42	32	26	0.0054	0.00353	0.00388	0.00442	0.00688	0.00661	0.00582	0.00712	0.00431	0.00071	0.00661	0.00049	0.54031	0.34364	0.37704	0.4288	0.68029	0.65384	0.57312	0.70856	0.42245	0.07451	0.65395	0.05052
Ankle1	234396	NC_000074	chr8	+	71406005	71410543	3202	7	0.0358	1	-0.48	0.716978	down	121	106	108	68	124	274	149	96	0.01252	0.0117	0.01425	0.00858	0.01459	0.02368	0.01486	0.0145	0.01176	0.00206	0.01691	0.00391	1.23633	1.17507	1.39572	0.84161	1.44566	2.33926	1.46348	1.43476	1.16218	0.20185	1.67079	0.38608
Romo1	67067	NC_000068	chr2	+	156144039	156145797	747	2	0.0361	1	-0.3	0.812252	down	751	510	420	403	627	918	697	514	0.33614	0.2481	0.2382	0.21884	0.32083	0.34377	0.30081	0.3382	0.26032	0.04502	0.3259	0.01678	32.892	24.2342	23.2661	21.38	31.3338	33.5948	29.3451	32.9285	25.4431	4.42141	31.8006	1.63849
Msi2	76626	NC_000077	chr11	-	88339382	88718513	24745	23	0.0362	1	0.37	1.29235	up	3366	4159	2627	3569	2808	4242	2675	1952	0.04495	0.06045	0.04458	0.05807	0.04291	0.04752	0.03446	0.03837	0.05201	0.0073	0.04082	0.00489	4.45039	5.96595	4.39307	5.71588	4.2362	4.68633	3.39985	3.77504	5.13132	0.71537	4.02435	0.48354
Rps15a-ps8	435784	NC_000070	chr4	-	53791031	53791456	426	1	0.0362	1	0.23	1.17283	up	1608	1185	1017	1062	1177	1342	1215	742	1.26908	1.01463	1.01599	1.01775	1.06026	0.88547	0.92461	0.85882	1.07936	0.10954	0.93229	0.0775	123.494	98.7387	98.7886	98.7959	103.141	86.1177	89.6995	83.3535	104.954	10.7041	90.578	7.59442
ENSMUSG00000082145	0	NC_000077	chr11	+	70358138	70358781	644	1	0.0363	1	-0.33	0.795536	down	129	111	87	113	157	180	156	108	0.06659	0.06251	0.05689	0.07169	0.09149	0.0782	0.07774	0.08231	0.06442	0.00543	0.08244	0.00552	6.55352	6.11809	5.59022	6.95371	9.10082	7.64075	7.61837	8.02541	6.30389	0.50706	8.09634	0.60209
Zfp827	622675	NC_000074	chr8	+	79027983	79193768	22051	20	0.0363	1	0.44	1.3566	up	1249	1016	1295	1129	914	964	1292	601	0.01885	0.01665	0.02478	0.02075	0.01576	0.01218	0.0188	0.01335	0.02026	0.00299	0.01502	0.00253	1.85313	1.63547	2.43017	2.02903	1.54734	1.19508	1.84271	1.30429	1.98695	0.2914	1.47235	0.24895
4930588G05Rik	78817	NC_000076	chr10	-	105524042	105526360	2319	1	0.0364	NA	-1.14	0.45376	down	0	0	1	0	2	4	2	2	0	0	0.00018	0	0.00033	0.00048	0.00028	0.00036	5e-05	8e-05	0.00036	7e-05	0	0	0.01784	0	0.0322	0.04715	0.02712	0.04127	0.00446	0.00772	0.03694	0.00778
AK140030	0	NC_000077	chr11	+	116234527	116236133	1607	1	0.0364	NA	-1.14	0.45376	down	2	1	1	0	10	6	3	1	0.00042	0.00023	0.00026	0	0.00222	0.00105	0.00061	0.00031	0.00023	0.00015	0.00105	0.00073	0.04072	0.02209	0.02575	0	0.2323	0.10207	0.05871	0.02978	0.02214	0.01456	0.10572	0.07748
P2ry2	18442	NC_000073	chr7	-	100996568	101012053	3198	3	0.0364	1	-0.52	0.697372	down	379	360	182	264	355	529	451	457	0.03963	0.04103	0.02406	0.0335	0.04243	0.04624	0.04545	0.07027	0.03456	0.00669	0.0511	0.01116	3.87732	3.99579	2.35499	3.27152	4.14397	4.52196	4.43528	6.8386	3.37491	0.64978	4.98495	1.07932
2700099C18Rik	77022	NC_000083	chr17	+	94750100	94775132	2181	13	0.0366	1	-0.3	0.812252	down	102	100	86	86	122	158	132	93	0.01474	0.01568	0.01627	0.01547	0.02053	0.01943	0.01875	0.02001	0.01554	0.00055	0.01968	0.00066	1.53008	1.62751	1.63169	1.56267	2.08819	1.98039	1.90345	2.0406	1.58799	0.0432	2.00316	0.06909
Crip1	12925	NC_000078	chr12	+	113146316	113153879	2280	4	0.0368	1	-0.83	0.562529	down	487	685	859	641	509	1509	2016	1632	0.06395	0.09685	0.14046	0.10329	0.07723	0.16662	0.25361	0.31238	0.10114	0.02717	0.20246	0.08897	6.9882	10.6644	15.5903	11.1416	8.33392	18.0927	27.8086	34.2543	11.0961	3.05209	22.1224	9.82186
Il33	77125	NC_000085	chr19	+	29925113	29960718	5242	11	0.037	1	1.02	2.02792	up	217	313	374	122	76	35	284	42	0.01379	0.02167	0.03022	0.00936	0.0055	0.00185	0.01733	0.0039	0.01876	0.00795	0.00715	0.00602	1.35436	2.11946	2.95237	0.92233	0.54123	0.18252	1.7039	0.38343	1.83713	0.77353	0.70277	0.59182
Igfbp2	16008	NC_000067	chr1	+	72824480	72852474	1870	5	0.0371	1	-1	0.5	down	1761	2708	2313	5703	2898	8942	6380	13991	0.3112	0.51993	0.5182	1.22697	0.58419	1.32012	1.08896	3.62878	0.64407	0.34707	1.65551	1.16993	30.8098	51.4027	51.1835	120.861	57.8527	130.72	107.301	358.044	63.5642	34.1209	163.479	115.371
AK134470	0	NC_000068	chr2	-	80419164	80422552	3389	1	0.0371	NA	1.02	2.02792	up	7	8	5	17	2	6	6	2	0.00069	0.00086	0.00063	0.00205	0.00023	0.0005	0.00057	0.00029	0.00106	0.00058	0.0004	0.00014	0.06758	0.08379	0.06105	0.19879	0.02203	0.0484	0.05568	0.02824	0.1028	0.05603	0.03859	0.01387
Gm17144	0	NC_000080	chr14	+	5738334	5739183	850	1	0.0372	1	0.51	1.42405	up	293	254	136	186	196	228	121	100	0.1159	0.10869	0.06808	0.08911	0.08829	0.07536	0.04612	0.05755	0.09545	0.01859	0.06683	0.01619	11.2777	10.607	6.62088	8.67197	8.60803	7.33272	4.47703	5.63003	9.29439	1.81601	6.51195	1.58002
Map2k6	26399	NC_000077	chr11	+	110399102	110525522	7376	16	0.0374	1	-0.71	0.61132	down	50	86	36	26	84	167	95	42	0.00216	0.00416	0.00208	0.00141	0.0042	0.00619	0.00401	0.00276	0.00245	0.00103	0.00429	0.00123	0.22178	0.41386	0.20197	0.13969	0.42513	0.61893	0.40507	0.27249	0.24432	0.10246	0.43041	0.12364
Sptssa	104725	NC_000078	chr12	-	54645374	54656572	1363	2	0.0376	1	-0.27	0.82932	down	954	986	795	682	891	1550	1252	835	0.2333	0.2615	0.24602	0.20285	0.24898	0.31634	0.29513	0.29897	0.23592	0.02155	0.28986	0.02492	22.8994	25.6779	24.1361	19.8295	24.4033	31.0875	28.889	29.317	23.1357	2.14768	28.4242	2.46343
Tmem151b	210573	NC_000083	chr17	-	45541940	45549677	5638	3	0.0377	1	0.96	1.94531	up	14	9	27	10	5	8	13	3	0.00083	0.00058	0.00204	0.00072	0.00034	0.0004	0.00075	0.00026	0.00104	0.00058	0.00044	0.00019	0.08124	0.05666	0.19817	0.07029	0.03311	0.03879	0.07252	0.02546	0.10159	0.05644	0.04247	0.01798
AI427809	381524	NC_000070	chr4	-	53261356	53270250	2051	2	0.0378	1	0.95	1.93187	up	26	22	77	60	19	18	42	13	0.00426	0.00388	0.01598	0.01193	0.00356	0.00247	0.00664	0.00313	0.00901	0.00515	0.00395	0.0016	0.41474	0.38075	1.55353	1.15934	0.34582	0.23991	0.64403	0.30332	0.87709	0.49934	0.38327	0.1552
AK078703	0	NC_000072	chr6	+	48544364	48545369	1006	1	0.038	NA	1.12	2.17347	up	2	1	5	2	0	0	0	1	0.00067	0.00036	0.00212	0.00081	0	0	0	0.00049	0.00099	0.00067	0.00012	0.00021	0.06504	0.03528	0.20567	0.07879	0	0	0	0.04757	0.0962	0.06513	0.01189	0.0206
AK042705	0	NC_000086	chrX	+	85167647	85170963	3317	1	0.0382	1	0.73	1.65864	up	24	23	13	15	17	13	11	5	0.00243	0.00253	0.00167	0.00185	0.00197	0.0011	0.00108	0.00074	0.00212	0.00037	0.00122	0.00045	0.23672	0.24613	0.16218	0.17921	0.19132	0.10714	0.1043	0.07214	0.20606	0.03603	0.11872	0.04411
Deptor	97998	NC_000081	chr15	+	55112317	55259273	11760	11	0.0383	1	-0.49	0.712025	down	167	107	69	80	148	160	196	126	0.00477	0.0033	0.00248	0.00275	0.00478	0.0038	0.0054	0.00528	0.00332	0.00089	0.00481	0.00063	0.4646	0.32296	0.24279	0.26959	0.46981	0.37193	0.52417	0.51273	0.32499	0.08562	0.46966	0.05995
ENSMUSG00000061992	0	NC_000067	chr1	-	159168160	159168642	483	1	0.0386	1	-0.7	0.615572	down	14	7	14	9	18	26	21	17	0.0096	0.00529	0.01234	0.00754	0.01426	0.01501	0.01403	0.01707	0.00869	0.0026	0.01509	0.0012	0.94831	0.51443	1.19943	0.73845	1.39121	1.47155	1.3674	1.68435	0.85015	0.25339	1.47863	0.12489
Zfp804a	241514	NC_000068	chr2	+	82052874	82259879	5593	4	0.0391	NA	1.09	2.12874	up	9	3	14	6	3	2	6	0	0.00052	0.0002	0.00107	0.00044	0.00021	0.0001	0.00033	0	0.00056	0.00032	0.00016	0.00012	0.05265	0.01904	0.10358	0.04251	0.02002	0.00978	0.03374	0	0.05445	0.03088	0.01588	0.01251
Aim2	383619	NC_000067	chr1	+	173349246	173466040	9544	20	0.0393	1	0.42	1.33793	up	323	352	287	308	188	318	265	238	0.0113	0.01329	0.01261	0.01305	0.00748	0.0093	0.00891	0.01216	0.01256	0.00077	0.00946	0.0017	1.10724	1.30915	1.24436	1.27892	0.73535	0.91085	0.87325	1.19337	1.23492	0.0772	0.9282	0.16645
ENSMUSG00000078898	0	NC_000068	chr2	+	175372436	175384201	3042	5	0.0394	1	0.55	1.46409	up	72	68	73	74	48	55	83	28	0.00795	0.00811	0.01021	0.00993	0.006	0.00508	0.00885	0.00454	0.00905	0.00103	0.00612	0.00166	0.77436	0.79347	0.99302	0.96404	0.58905	0.49426	0.85811	0.44048	0.88122	0.09808	0.59547	0.16069
Kcnj1	56379	NC_000075	chr9	+	32372418	32399197	3271	3	0.0394	NA	-1.03	0.48971	down	0	0	0	0	5	4	0	1	0	0	0	0	0.00059	0.00034	0	0.00015	0	0	0.00027	0.00022	0	0	0	0	0.05706	0.03343	0	0.01463	0	0	0.02628	0.02136
Gm38527	102640308	NC_000085	chr19	-	3065711	3197714	3548	8	0.0395	NA	1.12	2.17347	up	1	1	6	5	1	0	1	0	9e-05	0.0001	0.00072	0.00058	0.00011	0	9e-05	0	0.00037	0.00028	5e-05	5e-05	0.00922	0.01	0.06998	0.05585	0.01052	0	0.00886	0	0.03626	0.02712	0.00485	0.00488
AK033742	0	NC_000068	chr2	-	13161751	13163623	1873	1	0.0396	1	0.62	1.53688	up	25	24	23	16	15	22	16	8	0.00446	0.00462	0.00512	0.0035	0.00299	0.0033	0.00277	0.00211	0.00443	0.00059	0.00279	0.00044	0.43669	0.45483	0.50814	0.33854	0.29896	0.3211	0.26866	0.2044	0.43455	0.06134	0.27328	0.04391
Ip6k3	271424	NC_000083	chr17	-	27143969	27167764	2307	6	0.0397	1	-1.07	0.476319	down	14	6	24	14	11	24	50	88	0.00204	0.00095	0.00443	0.00248	0.00178	0.00292	0.00692	0.01865	0.00247	0.00126	0.00757	0.00668	0.19854	0.09232	0.43049	0.24049	0.178	0.28439	0.68163	1.82543	0.24046	0.12228	0.74236	0.65287
Lingo1	235402	NC_000075	chr9	-	56618460	56796784	5229	10	0.0397	1	-0.93	0.524858	down	63	69	119	63	53	170	407	162	0.00404	0.00482	0.00969	0.00492	0.00389	0.00914	0.02523	0.01523	0.00587	0.00223	0.01337	0.00794	0.39418	0.46839	0.94172	0.47747	0.37838	0.88875	2.44793	1.48261	0.57044	0.21678	1.29942	0.76967
Gm6642	625995	NC_000085	chr19	-	30930380	30930962	583	1	0.0398	1	-0.68	0.624165	down	15	16	6	9	17	29	23	15	0.00823	0.00946	0.00424	0.00596	0.01056	0.01333	0.0122	0.01201	0.00697	0.00202	0.01203	0.00098	0.84177	0.97416	0.42587	0.61178	1.08855	1.35981	1.24075	1.23127	0.7134	0.21064	1.2301	0.09615
Prim2	19076	NC_000067	chr1	-	33453808	33669795	7509	22	0.0399	1	-0.31	0.806642	down	384	363	245	211	378	509	407	301	0.01658	0.01697	0.01331	0.01105	0.0187	0.01836	0.0171	0.01888	0.01448	0.00244	0.01826	0.0007	1.67309	1.71594	1.35014	1.11359	1.87921	1.85304	1.70465	1.91829	1.46319	0.24645	1.8388	0.08086
Lrrc61	243371	NC_000072	chr6	+	48554779	48570722	2998	3	0.0399	1	0.98	1.97247	up	182	274	1140	599	146	272	409	214	0.0201	0.03173	0.14808	0.07508	0.01849	0.02524	0.04205	0.03418	0.06875	0.05018	0.02999	0.00891	1.98614	3.24412	15.7351	7.91806	1.81797	2.4802	4.29057	3.41595	7.22085	5.38968	3.00117	0.93621
Pth2r	213527	NC_000067	chr1	+	65280282	65389625	6295	18	0.0401	NA	1.09	2.12874	up	3	4	7	6	1	4	2	0	0.00016	0.00023	0.00047	0.00039	6e-05	0.00018	0.0001	0	0.00031	0.00012	9e-05	7e-05	0.01559	0.02255	0.04601	0.03777	0.00593	0.01737	0.00999	0	0.03048	0.01203	0.00832	0.00632
Entpd2	12496	NC_000068	chr2	+	25395874	25406340	2256	9	0.0401	1	-0.51	0.702222	down	63	65	59	60	58	134	120	81	0.00939	0.01051	0.01111	0.01079	0.00982	0.01667	0.01713	0.01762	0.01045	0.00065	0.01531	0.00319	0.91363	1.02271	1.0822	1.05399	0.95974	1.62374	1.67288	1.71821	1.01813	0.0639	1.49364	0.31005
Tmem107	66910	NC_000077	chr11	+	69070806	69073293	1369	4	0.0402	1	-0.45	0.732043	down	71	50	65	58	70	112	110	76	0.01637	0.01244	0.01902	0.01653	0.01865	0.02188	0.02463	0.02515	0.01609	0.00235	0.02258	0.00259	1.69678	1.29642	1.96474	1.67899	1.9088	2.23647	2.52704	2.65668	1.65923	0.2381	2.33225	0.28796
E230016M11Rik	320172	NC_000072	chr6	+	67036599	67080652	3351	9	0.0402	1	0.32	1.24833	up	234	176	140	144	147	209	170	82	0.02284	0.01852	0.0173	0.01725	0.01646	0.01717	0.0161	0.0118	0.01898	0.00229	0.01538	0.0021	2.28461	1.8643	1.72882	1.70299	1.63761	1.70499	1.5955	1.17103	1.89518	0.23304	1.52728	0.20936
EG666136	0	NC_000086	chrX	+	56190932	56191498	567	1	0.0405	NA	-1.09	0.469761	down	2	1	2	0	4	8	4	3	0.00119	0.00064	0.0015	0	0.00271	0.00397	0.00229	0.00261	0.00083	0.00057	0.0029	0.00064	0.1154	0.0626	0.14596	0	0.26336	0.38571	0.22187	0.2532	0.08099	0.05546	0.28104	0.06234
Synj2	20975	NC_000083	chr17	+	5941280	6045553	11266	33	0.0406	1	-0.44	0.737135	down	1114	954	900	856	1049	1438	1713	1320	0.0326	0.03037	0.03341	0.03042	0.03508	0.03513	0.04834	0.05647	0.0317	0.00134	0.04375	0.00912	3.23509	3.00578	3.30574	3.01112	3.47594	3.4893	4.78201	5.60704	3.13943	0.13336	4.33857	0.9043
Ypel5	383295	NC_000083	chr17	+	72836625	72851195	3931	6	0.0408	1	0.26	1.19748	up	1636	1593	1331	1473	1148	1740	1519	1073	0.1397	0.14766	0.14371	0.15253	0.11185	0.1243	0.12502	0.13425	0.1459	0.00475	0.12385	0.00796	13.616	14.3844	14.011	14.8499	10.902	12.1003	12.1529	13.0625	14.2153	0.4561	12.0544	0.76749
Fhod1	234686	NC_000074	chr8	-	105329160	105347970	4686	20	0.0409	1	-0.22	0.858565	down	826	764	576	584	759	1266	982	547	0.0574	0.0576	0.05077	0.04921	0.06018	0.0737	0.06588	0.05549	0.05375	0.0038	0.06381	0.00679	5.76698	5.78721	5.08646	4.93895	6.04653	7.38552	6.59071	5.58618	5.3949	0.3858	6.40223	0.66986
Gm41017	105245579	NC_000079	chr13	+	68360437	68372468	5070	2	0.041	NA	1.07	2.09943	up	5	6	5	4	2	1	4	0	0.00031	0.00043	0.00042	0.00032	0.00015	6e-05	0.00026	0	0.00037	6e-05	0.00012	0.0001	0.03227	0.04201	0.04081	0.03127	0.01473	0.00539	0.02481	0	0.03659	0.00485	0.01123	0.00945
Adprh	11544	NC_000082	chr16	-	38444941	38452696	3444	5	0.041	1	0.28	1.21419	up	1381	1350	922	1141	899	1500	1077	817	0.13425	0.14243	0.11357	0.13461	0.09984	0.12212	0.1008	0.11631	0.13122	0.0107	0.10977	0.00967	13.119	13.9139	11.078	13.1294	9.74458	11.9063	9.83503	11.3524	12.8101	1.05069	10.7096	0.94094
Tmsb4x	19241	NC_000086	chrX	-	167207093	167213479	1550	5	0.0411	1	0.23	1.17283	up	36583	31693	25688	27499	30308	33157	27365	20357	7.8105	7.3403	6.94846	7.11571	7.38282	5.91163	5.63736	6.36599	7.30374	0.32393	6.32445	0.66415	772.18	725.789	685.795	703.087	729.948	584.781	555.248	628.509	721.713	32.4059	624.622	66.1605
Csnk1a1	93687	NC_000084	chr18	-	61554239	61555973	1735	1	0.0413	1	-0.28	0.823591	down	744	569	429	448	679	950	670	557	0.14034	0.11649	0.10212	0.10258	0.14667	0.14998	0.12204	0.15364	0.11538	0.01552	0.14308	0.0124	14.0296	11.641	10.2318	10.233	14.6096	14.9683	12.145	15.3633	11.5339	1.55142	14.2716	1.25637
Crabp1	12903	NC_000075	chr9	+	54764748	54773110	802	4	0.0413	1	-1.03	0.48971	down	117	35	9	28	144	93	51	175	0.04798	0.01564	0.00478	0.01409	0.06823	0.03217	0.0201	0.10489	0.02062	0.01633	0.05635	0.03315	4.7729	1.54907	0.46437	1.38359	6.70278	3.16999	1.99995	10.4422	2.04248	1.62966	5.57874	3.29874
AK046037	0	NC_000080	chr14	+	87433420	87435026	1607	1	0.0414	NA	-1.11	0.463294	down	1	0	1	0	3	6	8	0	0.00021	0	0.00026	0	0.00072	0.00105	0.00161	0	0.00012	0.00012	0.00085	0.00058	0.02036	0	0.02575	0	0.06969	0.10207	0.15657	0	0.01153	0.01168	0.08208	0.05665
AK082604	0	NC_000074	chr8	+	70761106	70763438	2333	1	0.0415	1	0.29	1.22264	up	422	320	321	299	331	333	319	213	0.05848	0.04786	0.05695	0.05018	0.05232	0.03852	0.04282	0.04387	0.05337	0.00446	0.04438	0.005	5.91791	4.86871	5.69359	5.07902	5.29639	3.90193	4.3003	4.36912	5.38981	0.42991	4.46693	0.51102
Uck2	80914	NC_000067	chr1	-	167222883	167285320	8952	14	0.0416	1	-0.33	0.795536	down	3658	2746	1975	1941	3751	4102	3313	2576	0.13567	0.11055	0.09302	0.08774	0.15876	0.12744	0.11864	0.14063	0.10674	0.01871	0.13637	0.01511	13.3689	10.8883	9.12941	8.59269	15.642	12.5264	11.6392	13.7707	10.4948	1.86396	13.3946	1.5023
AK050682	0	NC_000067	chr1	+	72832881	72834402	1522	1	0.0417	NA	-1.1	0.466516	down	1	0	1	3	2	8	6	5	0.00022	0	0.00028	0.0008	0.0005	0.00148	0.00128	0.00162	0.00032	0.00029	0.00122	0.00043	0.0215	0	0.02719	0.07811	0.04905	0.14369	0.12398	0.15721	0.0317	0.02865	0.11848	0.04179
ENSMUSG00000080955	0	NC_000068	chr2	-	170954079	170954824	746	1	0.0418	1	0.51	1.42405	up	52	44	26	29	25	40	32	16	0.02334	0.02143	0.01483	0.01587	0.01286	0.01507	0.01387	0.01057	0.01887	0.0036	0.01309	0.00165	2.28053	2.09359	1.44222	1.54058	1.25103	1.46579	1.34907	1.02639	1.83923	0.35576	1.27307	0.16144
AK039943	0	NC_000071	chr5	+	24153294	24155888	2595	1	0.0418	1	0.7	1.6245	up	16	28	20	26	12	21	19	7	0.00208	0.00394	0.00328	0.00409	0.00177	0.00228	0.00238	0.00133	0.00335	0.00079	0.00194	0.00042	0.20172	0.383	0.31892	0.39706	0.17263	0.22122	0.23027	0.12909	0.32517	0.07712	0.1883	0.04061
Heg1	77446	NC_000082	chr16	+	33772686	33773640	955	1	0.042	1	0.76	1.69349	up	70	126	46	67	51	78	21	34	0.02463	0.04815	0.0205	0.02863	0.0205	0.02295	0.00713	0.01743	0.03048	0.0106	0.017	0.00603	2.39809	4.68323	1.9932	2.78032	1.99358	2.23275	0.69157	1.70375	2.96371	1.03104	1.65541	0.58716
AK143232	0	NC_000071	chr5	+	114115835	114117681	1847	1	0.042	1	0.79	1.72907	up	19	10	16	14	9	13	11	2	0.00349	0.00198	0.00366	0.00315	0.00186	0.00198	0.00193	0.0005	0.00307	0.00066	0.00157	0.00062	0.33656	0.19218	0.35847	0.30039	0.1819	0.19241	0.1873	0.05182	0.2969	0.06392	0.15336	0.05874
Aplnr	23796	NC_000068	chr2	+	85136225	85139923	3699	1	0.0421	NA	0.93	1.90528	up	11	7	8	6	1	6	4	4	0.001	0.00068	0.00093	0.00066	0.0001	0.00046	0.00035	0.00053	0.00082	0.00015	0.00036	0.00016	0.09729	0.06717	0.0895	0.06428	0.01009	0.04434	0.03401	0.05175	0.07956	0.01414	0.03505	0.01573
AK137033	0	NC_000069	chr3	-	83773853	83789956	1082	3	0.0421	1	-1.09	0.469761	down	42	91	431	172	105	482	1858	610	0.01305	0.03067	0.1693	0.06474	0.03725	0.12511	0.55575	0.27778	0.06944	0.06057	0.24897	0.19692	1.26997	2.98533	16.4834	6.29978	3.62267	12.1778	54.006	26.9794	6.75961	5.89797	24.1965	19.1317
Wfdc1	67866	NC_000074	chr8	+	119666365	119688226	1543	7	0.0421	1	1	2	up	22	24	66	111	13	20	30	30	0.00474	0.00554	0.018	0.0286	0.0032	0.00363	0.00598	0.00943	0.01422	0.00983	0.00556	0.00247	0.46647	0.55211	1.77	2.85089	0.31452	0.35433	0.61147	0.93043	1.40987	0.97877	0.55269	0.24608
LOC233995	0	NC_000074	chr8	+	5639584	5640996	1413	1	0.0422	1	0.35	1.27456	up	4748	4661	5098	4898	3676	5094	5367	2714	1.12696	1.20077	1.53076	1.41065	0.99494	1.00949	1.22698	0.94475	1.31729	0.16131	1.04404	0.10832	109.936	117.089	149.298	137.373	97.118	98.5522	119.457	91.9173	128.424	15.701	101.761	10.5108
ENSMUSG00000066771	0	NC_000075	chr9	-	35281518	35281835	318	1	0.0422	1	-0.42	0.747425	down	88	63	57	40	95	117	83	64	0.09298	0.07174	0.07632	0.05067	0.1143	0.10272	0.08425	0.09923	0.07293	0.01509	0.10012	0.01073	9.05371	7.03221	7.41726	4.9849	11.1523	10.0579	8.2087	9.63124	7.12202	1.44861	9.76253	1.05478
Crispld2	78892	NC_000074	chr8	+	119992438	120052793	4777	17	0.0424	1	1.11	2.15846	up	612	226	5014	5033	151	79	1957	433	0.04224	0.01679	0.43549	0.41935	0.01193	0.00455	0.12963	0.0436	0.22847	0.19924	0.04743	0.04968	4.19148	1.67931	43.4335	41.7537	1.18002	0.45209	12.8842	4.33773	22.7645	19.8579	4.71352	4.9383
Dpep2	319446	NC_000074	chr8	-	105984944	106006348	5187	9	0.0425	1	-0.54	0.687771	down	30	30	33	17	35	60	59	28	0.00193	0.002	0.00266	0.00134	0.00253	0.00316	0.00364	0.00247	0.00198	0.00047	0.00295	0.00048	0.18922	0.2053	0.26327	0.12988	0.25189	0.31622	0.35773	0.25833	0.19692	0.0475	0.29604	0.04354
Sema3e	20349	NC_000071	chr5	+	14025276	14256689	10973	15	0.0426	1	0.46	1.37554	up	1587	2409	1347	1645	1221	2044	1708	713	0.04746	0.07799	0.05093	0.05982	0.04149	0.05094	0.04936	0.03123	0.05905	0.01183	0.04326	0.00781	4.73176	7.79274	5.0797	5.94107	4.15391	5.09219	4.89537	3.10952	5.88632	1.18544	4.31275	0.77781
ENSMUSG00000101793	0	NC_000067	chr1	+	138377264	138377414	151	1	0.0429	NA	-1.09	0.469761	down	1	0	0	0	2	2	2	3	0.00188	0	0	0	0.00404	0.00285	0.0032	0.00807	0.00047	0.00081	0.00454	0.00208	0.21667	0	0	0	0.49445	0.36208	0.41656	0.95077	0.05417	0.09382	0.55597	0.23274
Ccdc157	216516	NC_000077	chr11	-	4141123	4160293	8158	14	0.043	1	-0.39	0.76313	down	491	589	439	440	476	1031	851	521	0.02016	0.02616	0.02278	0.02195	0.02223	0.03525	0.03365	0.03132	0.02276	0.00218	0.03061	0.00504	1.9691	2.56277	2.22678	2.13743	2.17816	3.45481	3.28072	3.05621	2.22402	0.21636	2.99248	0.49092
Ssna1	68475	NC_000068	chr2	-	25269848	25272438	2591	1	0.0433	1	-0.27	0.82932	down	780	760	514	523	743	1218	805	613	0.09941	0.10512	0.08294	0.08101	0.10775	0.12903	0.09851	0.11405	0.09212	0.01037	0.11233	0.01111	9.84914	10.4118	8.20902	7.99941	10.705	12.8508	9.77129	11.322	9.11734	1.03512	11.1623	1.12032
Eya4	14051	NC_000076	chr10	-	23102962	23350856	10211	27	0.0434	1	-0.87	0.547147	down	215	62	126	219	272	219	358	450	0.00693	0.0022	0.00518	0.00862	0.01009	0.00597	0.01121	0.02142	0.00573	0.00237	0.01217	0.00568	0.68888	0.21553	0.51062	0.84996	0.99441	0.58631	1.10265	2.10899	0.56625	0.23539	1.19809	0.56005
Wdr90	106618	NC_000083	chr17	-	25844734	25861515	8517	31	0.0435	1	-0.36	0.779165	down	287	278	254	168	283	448	439	225	0.01103	0.01163	0.01225	0.0078	0.01214	0.01428	0.01609	0.01269	0.01068	0.00172	0.0138	0.00154	1.10247	1.15861	1.23408	0.78171	1.24041	1.43794	1.62107	1.26423	1.06922	0.17244	1.39091	0.1532
Necab3	56846	NC_000068	chr2	-	154544399	154559406	3100	14	0.0435	1	-0.85	0.554785	down	6	5	11	6	13	14	27	10	0.00061	0.00059	0.00151	0.00079	0.00161	0.00122	0.0028	0.00158	0.00088	0.00037	0.0018	0.0006	0.06332	0.05725	0.14683	0.0767	0.15655	0.12346	0.27392	0.15437	0.08602	0.0358	0.17708	0.05742
Spata20	217116	NC_000077	chr11	-	94478904	94486179	2874	16	0.0436	NA	-1.02	0.493116	down	0	0	0	0	1	1	2	2	0	0	0	0	0.00013	0.0001	0.00023	0.00034	0	0	0.0002	9e-05	0	0	0	0	0.01299	0.00951	0.02189	0.0333	0	0	0.01942	0.0092
ENSMUSG00000081056	0	NC_000068	chr2	-	119878069	119878403	335	1	0.0438	1	0.63	1.54756	up	62	67	58	111	39	68	67	35	0.06223	0.07299	0.07332	0.13511	0.04457	0.05691	0.06453	0.05151	0.08591	0.02875	0.05438	0.00731	6.05505	7.09918	7.16438	13.1311	4.34597	5.54899	6.29004	4.9998	8.36243	2.78817	5.2962	0.71456
AI428898	100115	NC_000070	chr4	-	155812094	155812904	811	1	0.0439	1	-0.48	0.716978	down	83	53	47	39	62	136	99	51	0.0341	0.02332	0.02463	0.01954	0.02923	0.04677	0.03945	0.03066	0.0254	0.00536	0.03653	0.00709	3.34833	2.31971	2.39813	1.90576	2.85389	4.58424	3.83917	3.00939	2.49298	0.52808	3.57167	0.6943
Gm12211	0	NC_000077	chr11	+	53501184	53501759	576	1	0.044	1	0.73	1.65864	up	22	13	12	16	10	13	13	3	0.01281	0.0082	0.00882	0.01134	0.00662	0.00627	0.00725	0.00257	0.01029	0.00187	0.00568	0.00183	1.2496	0.80112	0.86209	1.10083	0.6481	0.61698	0.70981	0.24925	1.00341	0.18096	0.55604	0.18025
Rbm46	633285	NC_000069	chr3	-	82836521	82876533	4110	10	0.0441	1	1.09	2.12874	up	91	50	385	395	18	13	149	87	0.00744	0.00443	0.0398	0.03917	0.00168	0.00088	0.01175	0.01044	0.02271	0.01681	0.00619	0.00494	0.72439	0.43182	3.87627	3.80872	0.16349	0.08647	1.14017	1.01299	2.2103	1.63564	0.60078	0.4787
Dysf	26903	NC_000072	chr6	+	84008316	84211060	9306	67	0.0442	1	0.46	1.37554	up	2681	3257	2189	3453	1865	2872	2257	1997	0.09295	0.12277	0.09603	0.14518	0.07352	0.08327	0.0754	0.10146	0.11423	0.0213	0.08341	0.01104	9.42551	12.4232	9.73371	14.7047	7.48139	8.43667	7.62767	10.2694	11.5718	2.15205	8.45378	1.10959
Smc4	70099	NC_000069	chr3	+	69004738	69034623	6437	22	0.0444	1	-0.23	0.852635	down	2440	2513	1939	1783	2299	3574	3059	2106	0.1225	0.13677	0.12317	0.10884	0.13226	0.15049	0.14894	0.1555	0.12282	0.00988	0.1468	0.00874	12.4016	13.8576	12.4649	10.9772	13.3328	15.1782	14.9458	15.6569	12.4253	1.01865	14.7784	0.8731
Syk	20963	NC_000079	chr13	+	52582329	52648792	11711	14	0.0446	1	-0.48	0.716978	down	520	452	295	297	655	765	401	496	0.01477	0.01392	0.01059	0.01024	0.02129	0.01818	0.01095	0.02064	0.01238	0.00199	0.01777	0.0041	1.45271	1.37001	1.04237	1.00505	2.08792	1.78573	1.0769	2.02683	1.21754	0.19646	1.74435	0.40157
Large	16795	NC_000074	chr8	-	72814599	73353577	9370	16	0.0446	1	0.32	1.24833	up	2056	2265	1869	2228	1499	2482	2089	1360	0.07308	0.08718	0.08374	0.09595	0.06073	0.07364	0.07146	0.07092	0.08499	0.00819	0.06919	0.00499	7.17884	8.58039	8.25402	9.42322	5.97212	7.24122	7.01168	6.94591	8.35912	0.80396	6.79273	0.4863
Armc7	276905	NC_000077	chr11	+	115475638	115490468	3670	4	0.0448	1	0.4	1.31951	up	210	203	113	107	123	179	123	85	0.01916	0.01998	0.01301	0.01181	0.0128	0.01366	0.01073	0.01132	0.01599	0.00362	0.01213	0.00116	1.87208	1.9634	1.27411	1.15542	1.25114	1.33333	1.05405	1.10836	1.56625	0.35545	1.18672	0.11111
Sec14l1	74136	NC_000077	chr11	-	117140758	117144509	3752	1	0.0448	1	0.28	1.21419	up	563	548	385	526	430	628	483	297	0.0477	0.0505	0.04148	0.05379	0.04173	0.04442	0.03962	0.03721	0.04837	0.00452	0.04074	0.00266	4.90927	5.18437	4.24613	5.5558	4.27831	4.57558	4.04863	3.78812	4.97389	0.47873	4.17266	0.29016
Wdr66	269701	NC_000071	chr5	+	123252102	123327484	8961	23	0.0448	1	0.68	1.60214	up	20	20	22	24	11	12	20	12	0.00073	0.00081	0.00103	0.00108	0.00047	0.00038	0.00068	0.00066	0.00091	0.00015	0.00055	0.00013	0.07302	0.07922	0.10159	0.10614	0.04583	0.03661	0.07019	0.06408	0.08999	0.01414	0.05418	0.01353
Gm29676	432754	NC_000079	chr13	-	44249460	44252670	1689	2	0.0449	NA	-1.01	0.496546	down	0	0	0	0	1	2	2	1	0	0	0	0	0.00023	0.00033	0.00038	0.00029	0	0	0.00031	5e-05	0	0	0	0	0.0221	0.03237	0.03724	0.02833	0	0	0.03001	0.00555
Fndc3c1	333564	NC_000086	chrX	-	106420041	106485576	6452	31	0.045	1	1.07	2.09943	up	30	55	3	5	11	11	3	3	0.00152	0.00304	0.00017	0.0003	0.00063	0.00047	0.00015	0.00023	0.00126	0.00116	0.00037	0.00019	0.15212	0.30258	0.01924	0.03071	0.06365	0.04661	0.01462	0.02225	0.12616	0.11439	0.03678	0.0195
Slc25a51	230125	NC_000070	chr4	-	45394978	45408783	6991	4	0.0451	1	0.27	1.20581	up	2701	2499	2504	2500	1960	2858	2758	1680	0.12977	0.1303	0.15227	0.14579	0.10755	0.1148	0.12775	0.11835	0.13953	0.00977	0.11711	0.00727	12.6403	12.6884	14.8215	14.1718	10.4661	11.1756	12.4073	11.5	13.5805	0.94466	11.3873	0.69761
Wnt9a	216795	NC_000077	chr11	+	59306849	59333552	3408	4	0.0452	1	0.83	1.77769	up	1107	288	747	689	590	210	506	191	0.10879	0.03071	0.09286	0.08197	0.06615	0.01723	0.04792	0.02758	0.07858	0.02924	0.03972	0.01883	10.6272	2.99966	9.0702	8.01205	6.46277	1.68449	4.66954	2.68203	7.67728	2.85633	3.87471	1.84047
Ssh1	231637	NC_000071	chr5	-	113937094	113993894	9673	19	0.0453	1	0.18	1.13288	up	1512	1565	1133	1219	1260	1672	1358	921	0.05198	0.05863	0.04946	0.05101	0.04948	0.04824	0.04505	0.04658	0.05277	0.0035	0.04734	0.00167	5.11401	5.74291	4.8469	4.9942	4.86268	4.72525	4.41532	4.55646	5.1745	0.34153	4.63993	0.16905
Gm14456	0	NC_000072	chr6	-	99877816	99878334	519	1	0.0456	1	0.25	1.18921	up	17027	14301	14595	13738	12358	15550	16497	9940	11.0272	10.0516	11.964	10.803	9.13621	8.41795	10.2998	9.43805	10.9614	0.68234	9.323	0.67479	1073.35	978.087	1163.68	1049.01	888.889	819.054	999.68	916.534	1066.03	66.3553	906.039	64.6902
Loxl2	94352	NC_000080	chr14	+	69608692	69695834	5568	16	0.0457	1	0.68	1.60214	up	26479	25834	25125	45484	14222	17195	24506	20866	1.58639	1.68141	1.90863	3.31048	0.97308	0.86149	1.41621	1.83375	2.12173	0.69624	1.27113	0.38543	155.587	164.691	186.725	323.73	95.3516	84.4214	138.419	179.337	207.683	67.9494	124.382	37.6055
ENSMUSG00000082930	0	NC_000068	chr2	+	40958391	40959351	961	1	0.0457	1	-0.61	0.655197	down	16	15	12	9	24	26	21	18	0.00547	0.00562	0.00498	0.00377	0.00934	0.00738	0.00681	0.00914	0.00496	0.00073	0.00817	0.00109	0.54471	0.55405	0.51672	0.37114	0.9323	0.7396	0.68726	0.89635	0.49665	0.07376	0.81388	0.10293
Olfr1033	258571	NC_000068	chr2	+	86020640	86044811	9304	4	0.0457	1	1.09	2.12874	up	40	58	489	553	4	5	199	36	0.00145	0.00228	0.02232	0.02418	0.00017	0.00015	0.00693	0.00191	0.01256	0.01072	0.00229	0.00277	0.14066	0.22128	2.17488	2.35548	0.01605	0.01469	0.67268	0.18517	1.22308	1.04445	0.22215	0.26919
Gm40263	105244704	NC_000071	chr5	+	6414399	6427065	580	4	0.0458	NA	-1.09	0.469761	down	2	1	0	0	4	7	2	2	0.00116	0.00063	0	0	0.00265	0.00339	0.00112	0.0017	0.00045	0.00049	0.00221	0.00087	0.11282	0.0612	0	0	0.25745	0.32993	0.10845	0.16502	0.04351	0.04718	0.21521	0.08494
Arc	11838	NC_000081	chr15	-	74669081	74672570	3059	3	0.0459	1	-0.68	0.624165	down	93	72	73	28	69	149	192	81	0.01015	0.00856	0.01011	0.00371	0.00859	0.01361	0.02015	0.01295	0.00813	0.00263	0.01383	0.00413	0.99466	0.83547	0.9875	0.36275	0.84205	1.33155	1.97399	1.26717	0.7951	0.25758	1.35369	0.40451
Batf2	74481	NC_000085	chr19	+	6140983	6172476	2569	6	0.0459	1	0.76	1.69349	up	24	23	11	10	9	15	6	9	0.00241	0.00251	0.00126	0.00113	0.00106	0.00126	0.00061	0.00139	0.00183	0.00064	0.00108	0.0003	0.30565	0.31779	0.17718	0.15426	0.13078	0.15962	0.07345	0.16765	0.23872	0.07357	0.13287	0.03695
AK052109	0	NC_000086	chrX	+	169691336	169694359	3024	1	0.046	NA	-0.98	0.50698	down	0	0	0	0	2	0	2	4	0	0	0	0	0.00025	0	0.00021	0.00065	0	0	0.00028	0.00024	0	0	0	0	0.02469	0	0.0208	0.0633	0	0	0.0272	0.02286
ENSMUSG00000099870	0	NC_000067	chr1	+	118249863	118251025	1163	1	0.0464	1	-0.37	0.773782	down	77	73	61	54	89	143	83	64	0.02205	0.02264	0.02184	0.01858	0.02891	0.03417	0.02295	0.02673	0.02128	0.00158	0.02819	0.00406	2.16612	2.22803	2.17043	1.84009	2.85678	3.36129	2.24451	2.63348	2.10117	0.1527	2.77401	0.40369
ENSMUSG00000081423	0	NC_000070	chr4	-	121114789	121115305	517	1	0.0464	NA	0.93	1.90528	up	9	7	5	7	2	6	2	3	0.00559	0.0048	0.004	0.00543	0.00144	0.00316	0.00122	0.0028	0.00496	0.00063	0.00215	0.00084	0.56954	0.4806	0.4002	0.53658	0.14441	0.31726	0.12166	0.27769	0.49673	0.06416	0.21526	0.08379
Sned1	208777	NC_000067	chr1	+	93235815	93301065	11844	31	0.0465	1	-0.74	0.598739	down	291	201	385	322	279	626	1076	453	0.00811	0.00613	0.01361	0.01083	0.0089	0.01471	0.02913	0.01857	0.00967	0.00282	0.01783	0.00738	0.80383	0.60239	1.34511	1.07741	0.87937	1.44486	2.85718	1.83033	0.95719	0.28033	1.75293	0.72169
Rybp-ps	628746	NC_000079	chr13	+	66007598	66009317	1720	1	0.0465	1	0.31	1.23971	up	230	212	133	140	163	190	166	99	0.04494	0.04497	0.03282	0.03324	0.03636	0.03097	0.03123	0.02836	0.03899	0.00596	0.03173	0.0029	4.37492	4.37508	3.19977	3.2257	3.53774	3.01978	3.03531	2.75446	3.79387	0.5812	3.08682	0.28326
Arhgef2	16800	NC_000069	chr3	+	88593114	88649532	13247	33	0.0465	1	0.51	1.42405	up	5230	4641	6131	6570	3587	4539	6154	3058	0.12938	0.12465	0.19172	0.19712	0.10143	0.09379	0.14645	0.11086	0.16072	0.0338	0.11313	0.02016	12.9168	12.4358	19.1518	19.6549	10.1083	9.36682	14.6104	11.0471	16.0398	3.37253	11.2832	2.01116
Gm5192	0	NC_000079	chr13	-	8940336	8940977	642	1	0.0466	1	0.33	1.25701	up	242	191	222	195	152	235	232	123	0.12643	0.10835	0.14682	0.12363	0.09073	0.10248	0.11685	0.09386	0.12631	0.0137	0.10098	0.01012	12.3325	10.5603	14.3091	12.0371	8.83843	10.0065	11.3652	9.16853	12.3098	1.33538	9.84466	0.97568
AK138569	0	NC_000079	chr13	-	97185793	97188537	2745	1	0.0466	1	0.81	1.75321	up	23	12	14	19	5	18	14	3	0.00282	0.0016	0.00217	0.00283	0.0007	0.00184	0.00165	0.00054	0.00236	0.00051	0.00118	0.00057	0.27413	0.15517	0.21105	0.27431	0.068	0.17926	0.1604	0.0523	0.22867	0.04965	0.11499	0.05552
ENSMUSG00000096579	0	NC_000080	chr14	+	7565259	7566105	847	1	0.0466	1	0.49	1.40444	up	364	332	169	203	233	304	164	110	0.14446	0.14301	0.08476	0.09774	0.10555	0.10059	0.06276	0.06401	0.11749	0.02665	0.08323	0.01992	14.0601	13.9134	8.25656	9.49809	10.2693	9.8116	6.08953	6.21497	11.432	2.59267	8.09634	1.95132
Dnajc21	78244	NC_000081	chr15	-	10446756	10470516	4778	12	0.0467	1	-0.24	0.846745	down	423	433	341	314	413	647	505	376	0.02879	0.03165	0.02915	0.02563	0.03194	0.03664	0.0331	0.03742	0.0288	0.00214	0.03478	0.00231	2.89644	3.21677	2.95327	2.6044	3.22679	3.70175	3.32406	3.76592	2.91772	0.21755	3.50463	0.23288
AK007267	0	NC_000085	chr19	+	3205607	3206258	652	1	0.0467	1	-0.42	0.747425	down	277	188	151	131	213	433	249	198	0.14103	0.10389	0.0973	0.08108	0.12393	0.18483	0.1223	0.1488	0.10582	0.02196	0.14497	0.0253	13.8996	10.235	9.58352	7.96247	12.1955	18.1547	12.0109	14.5327	10.4202	2.17262	14.2235	2.47784
AK082007	0	NC_000072	chr6	-	148915215	148920535	3029	3	0.0467	NA	1.07	2.09943	up	3	4	1	1	1	0	0	0	0.00033	0.00048	0.00014	0.00013	0.00013	0	0	0	0.00027	0.00015	3e-05	6e-05	0.0324	0.04687	0.01366	0.01308	0.01232	0	0	0	0.0265	0.0141	0.00308	0.00533
Icam5	15898	NC_000075	chr9	+	21032038	21039036	2982	11	0.0467	1	-0.92	0.528509	down	4	3	9	6	7	14	25	11	0.00045	0.00037	0.00126	0.00082	0.00086	0.00129	0.00263	0.00181	0.00073	0.00035	0.00165	0.00066	0.04389	0.03571	0.12489	0.07974	0.08763	0.12834	0.26367	0.17653	0.07106	0.03522	0.16404	0.06557
Spidr	224008	NC_000082	chr16	-	15889224	16146851	3576	21	0.0468	1	-0.24	0.846745	down	326	299	221	200	299	455	348	238	0.03009	0.03006	0.02558	0.02233	0.03157	0.03526	0.03058	0.03209	0.02702	0.00327	0.03238	0.00175	2.98257	2.96792	2.55735	2.21644	3.12133	3.47827	3.06059	3.185	2.68107	0.31795	3.2113	0.16029
AK029415	0	NC_000081	chr15	-	26743232	26746137	2906	1	0.0469	NA	0.96	1.94531	up	6	10	7	9	2	9	2	2	0.00069	0.00126	0.00104	0.00126	0.00026	0.00087	0.00022	0.00034	0.00106	0.00023	0.00042	0.00026	0.06755	0.12215	0.09968	0.12274	0.02569	0.08466	0.02165	0.03294	0.10303	0.0225	0.04124	0.0254
ENSMUSG00000048916	0	NC_000069	chr3	+	65393337	65395184	1848	1	0.0469	1	0.53	1.44393	up	179	246	245	175	136	199	238	79	0.03242	0.04853	0.05642	0.03862	0.02823	0.03018	0.0417	0.02108	0.044	0.00919	0.0303	0.0074	3.169	4.72511	5.48605	3.75284	2.74728	2.94375	4.0504	2.04576	4.28325	0.8895	2.9468	0.71931
Wee1	22390	NC_000073	chr7	+	110121700	110143299	3914	11	0.0469	1	0.4	1.31951	up	1153	863	585	591	782	799	593	388	0.09696	0.07888	0.06248	0.06069	0.07537	0.05624	0.04826	0.04798	0.07475	0.01465	0.05696	0.01113	9.63784	7.82652	6.18487	5.98398	7.45852	5.58053	4.76494	4.74395	7.4083	1.47235	5.63698	1.10444
Fanca	14087	NC_000074	chr8	-	123268244	123318651	8731	46	0.0472	1	-0.3	0.812252	down	411	336	224	228	398	555	385	264	0.01528	0.01355	0.01051	0.01024	0.01695	0.01734	0.01381	0.01449	0.01239	0.00211	0.01565	0.00152	1.5401	1.36601	1.06165	1.03489	1.70171	1.73771	1.38682	1.447	1.25066	0.21176	1.56831	0.15342
Tarsl2	272396	NC_000073	chr7	+	65644898	65692093	6743	18	0.0473	1	-0.26	0.835088	down	273	235	199	220	255	392	318	241	0.01309	0.01219	0.0121	0.01285	0.01402	0.01591	0.01484	0.01706	0.01256	0.00042	0.01546	0.00114	1.32459	1.23707	1.22122	1.29298	1.41174	1.58921	1.48319	1.71038	1.26896	0.04174	1.54863	0.11273
Arrdc4	66412	NC_000073	chr7	-	68736994	68749242	4041	8	0.0475	1	0.33	1.25701	up	713	633	385	455	454	486	551	336	0.05848	0.05631	0.04011	0.0455	0.04254	0.03324	0.04354	0.04038	0.0501	0.00758	0.03993	0.00403	5.7726	5.56024	3.94246	4.46217	4.19405	3.28774	4.28831	3.97906	4.93437	0.75849	3.93729	0.39141
Ppfibp2	19024	NC_000073	chr7	+	107595051	107748583	17763	37	0.0475	1	0.44	1.3566	up	270	184	166	156	200	187	122	95	0.005	0.00373	0.00387	0.00352	0.00423	0.00291	0.0022	0.00258	0.00403	0.00057	0.00298	0.00076	0.4973	0.36769	0.38671	0.34804	0.42032	0.28779	0.21601	0.25594	0.39994	0.05785	0.29502	0.07668
ENSMUSG00000102948	0	NC_000067	chr1	-	4256234	4260519	1867	2	0.0477	1	0.25	1.18921	up	399	382	266	308	314	368	309	231	0.06997	0.0727	0.05895	0.06553	0.06297	0.05386	0.05226	0.05939	0.06679	0.0052	0.05712	0.00429	6.99197	7.26269	5.89567	6.53778	6.27844	5.38831	5.2052	5.92103	6.67203	0.51769	5.69825	0.42586
Ccdc6	76551	NC_000076	chr10	+	70096876	70193200	7488	10	0.0478	1	0.28	1.21419	up	3542	2767	2122	2355	2667	2687	2343	1712	0.15759	0.13349	0.11945	0.12709	0.1352	0.09998	0.10055	0.11153	0.1344	0.01428	0.11181	0.01426	15.4758	13.1166	11.7267	12.4638	13.2961	9.8096	9.84079	10.9413	13.1957	1.40525	10.9719	1.41714
Oasl1	231655	NC_000071	chr5	+	114923190	114937915	4071	6	0.0481	1	0.91	1.87905	up	68	30	29	19	36	16	12	4	0.00559	0.00269	0.00303	0.00191	0.00336	0.00106	0.00096	0.00048	0.00331	0.00138	0.00147	0.00112	0.54649	0.26158	0.29478	0.18496	0.33012	0.10744	0.09271	0.04702	0.32195	0.13562	0.14432	0.10956
Gm10023	100504196	NC_000075	chr9	-	44477924	44479733	1810	1	0.0482	1	-0.49	0.712025	down	72	57	69	65	82	100	129	92	0.01337	0.01148	0.01621	0.01464	0.01733	0.01546	0.02309	0.02503	0.01392	0.00173	0.02023	0.00395	1.30144	1.11783	1.57749	1.42318	1.69123	1.51033	2.24148	2.43242	1.35499	0.16828	1.96887	0.37965
Vsig4	278180	NC_000086	chrX	-	96247201	96293518	1566	7	0.0482	NA	0.91	1.87905	up	5	12	10	6	5	5	4	2	0.00107	0.00276	0.00261	0.00156	0.00123	0.0009	0.00083	0.00054	0.002	0.00071	0.00088	0.00025	0.10446	0.272	0.26424	0.15184	0.11919	0.08728	0.08033	0.06112	0.19814	0.07201	0.08698	0.02092
Ephb2	13844	NC_000070	chr4	-	136647536	136836295	12734	17	0.0483	1	1.04	2.05623	up	453	417	2434	2534	291	266	1478	278	0.01177	0.01173	0.08014	0.07993	0.00859	0.00574	0.03708	0.01057	0.04589	0.03414	0.0155	0.01258	1.16387	1.16238	7.90954	7.88616	0.85309	0.57104	3.65034	1.04474	4.53049	3.36737	1.5298	1.23583
Dmd	13405	NC_000086	chrX	+	82310713	85206141	34588	88	0.0488	1	0.31	1.23971	up	1903	2169	1739	2054	1570	2278	1735	1351	0.01811	0.02245	0.02089	0.02371	0.01707	0.01815	0.01588	0.01887	0.02129	0.00209	0.01749	0.00113	1.80005	2.22594	2.08051	2.35342	1.6945	1.80044	1.5776	1.86922	2.11498	0.20587	1.73544	0.11035
ENSMUSG00000082307	0	NC_000068	chr2	+	24494068	24495011	944	1	0.049	1	0.57	1.48452	up	62	68	37	30	45	38	37	18	0.02196	0.02626	0.01668	0.01292	0.01826	0.01133	0.01267	0.0094	0.01946	0.00507	0.01291	0.0033	2.14877	2.55691	1.6219	1.25943	1.77954	1.10043	1.23269	0.91249	1.89675	0.49524	1.25629	0.32282
Gm13819	0	NC_000071	chr5	-	114828573	114829215	643	1	0.049	1	-0.49	0.712025	down	35	33	21	18	42	56	37	30	0.0183	0.01873	0.0139	0.01143	0.02501	0.02448	0.01859	0.02293	0.01559	0.00306	0.02275	0.00252	1.78085	1.82172	1.35146	1.10939	2.4384	2.38082	1.80973	2.23275	1.51585	0.29834	2.21542	0.24595
Bco1	63857	NC_000074	chr8	+	117095851	117133720	4241	12	0.049	1	1.06	2.08493	up	6	5	6	38	3	6	3	6	0.00048	0.00043	0.0006	0.00359	0.00027	0.00037	0.00023	0.0007	0.00128	0.00134	0.00039	0.00018	0.04629	0.04185	0.05854	0.35509	0.02641	0.03868	0.02225	0.0677	0.12544	0.13273	0.03876	0.01777
Susd5	382111	NC_000075	chr9	+	114057354	114098733	3874	5	0.049	1	-0.99	0.503478	down	7	11	12	34	25	40	31	79	0.00061	0.00104	0.00127	0.00358	0.00248	0.0029	0.00256	0.01005	0.00162	0.00115	0.0045	0.00321	0.05912	0.10079	0.12818	0.34781	0.24091	0.28226	0.25167	0.97588	0.15897	0.11176	0.43768	0.3111
Acp6	66659	NC_000069	chr3	+	97158752	97177299	8528	9	0.0491	1	-0.29	0.817902	down	497	435	355	285	417	728	618	344	0.01892	0.01789	0.01713	0.01314	0.01816	0.02324	0.0227	0.01919	0.01677	0.00219	0.02082	0.00219	1.90669	1.81059	1.72257	1.32441	1.82539	2.33364	2.27911	1.93037	1.69107	0.22148	2.09213	0.21829
ENSMUSG00000092458	0	NC_000083	chr17	+	37860807	37861743	937	1	0.0492	1	0.42	1.33793	up	112	126	73	83	96	101	77	44	0.04006	0.04882	0.03304	0.03611	0.03919	0.0303	0.02659	0.02315	0.03951	0.00592	0.02981	0.00598	3.91065	4.7732	3.22388	3.51045	3.82471	2.94667	2.58449	2.2472	3.85454	0.58378	2.90077	0.588
Hs3st1	15476	NC_000071	chr5	-	39613935	39755475	2230	5	0.0492	1	0.74	1.67018	up	472	579	631	418	187	236	678	189	0.0708	0.09456	0.12016	0.07604	0.032	0.02957	0.09802	0.04162	0.09039	0.01932	0.0503	0.02792	6.92481	9.21621	11.709	7.4284	3.13042	2.89305	9.56199	4.05589	8.81961	1.87294	4.91034	2.72055
Chsy1	269941	NC_000073	chr7	+	66109515	66173798	4428	4	0.0492	1	-0.47	0.721965	down	1436	1250	1142	1508	1626	2457	1842	2060	0.10867	0.10266	0.10925	0.1388	0.14059	0.15535	0.13437	0.22841	0.11485	0.01407	0.16468	0.03758	10.6101	10.0203	10.6722	13.4964	13.7082	15.1686	13.0829	22.2633	11.1997	1.35016	16.0558	3.66296
AK049592	0	NC_000081	chr15	-	75651711	75652891	1181	1	0.0493	NA	-1.08	0.473029	down	1	1	0	3	6	2	4	9	0.00028	0.00031	0	0.00104	0.00195	0.00048	0.0011	0.00376	0.00041	0.00038	0.00182	0.00123	0.0277	0.03006	0	0.10067	0.18966	0.04629	0.10652	0.36469	0.03961	0.03718	0.17679	0.11983
AK136879	0	NC_000068	chr2	-	91198326	91201027	2702	1	0.0495	NA	-1.06	0.479632	down	1	0	0	0	3	3	2	1	0.00012	0	0	0	0.00043	0.00031	0.00024	0.00018	3e-05	5e-05	0.00029	9e-05	0.01211	0	0	0	0.04145	0.03035	0.02328	0.01771	0.00303	0.00524	0.0282	0.00887
Spg21	27965	NC_000075	chr9	+	65460937	65488470	3033	10	0.0495	1	0.2	1.1487	up	1186	1137	883	835	936	1360	994	592	0.12695	0.13279	0.12004	0.10907	0.11413	0.12224	0.10285	0.09283	0.12221	0.00883	0.10801	0.01115	12.7933	13.3066	12.0471	10.9103	11.5205	12.2579	10.3071	9.34069	12.2643	0.90092	10.8565	1.11851
Nop10	66181	NC_000068	chr2	+	112261926	112263269	1109	2	0.0496	1	0.22	1.16473	up	879	729	628	619	704	895	624	449	0.26504	0.2382	0.23973	0.22664	0.24231	0.22557	0.18125	0.1981	0.2424	0.01402	0.21181	0.02367	25.9315	23.3332	23.4328	22.1199	23.6978	22.0618	17.696	19.3751	23.7044	1.38586	20.7077	2.32486
Npnt	114249	NC_000069	chr3	-	132881745	132950291	5026	15	0.0496	1	-0.56	0.678302	down	1599	712	1062	1051	2002	1462	1913	1603	0.10479	0.05083	0.08852	0.08351	0.15025	0.08044	0.12142	0.15465	0.08191	0.01959	0.12669	0.0296	10.4087	5.02847	8.74375	8.28713	14.8699	7.95196	11.9706	15.263	8.11702	1.95017	12.5139	2.92467
Gm10829	100038606	NC_000068	chr2	+	35844195	35847182	2988	1	0.0499	NA	1.05	2.07053	up	2	2	1	3	0	0	1	0	0.00023	0.00021	0.00014	0.00041	0	0	0.00011	0	0.00025	0.0001	3e-05	5e-05	0.0219	0.02376	0.01385	0.03979	0	0	0.01053	0	0.02482	0.00941	0.00263	0.00456
ENSMUSG00000097996	0	NC_000072	chr6	-	93137004	93137990	987	1	0.0499	NA	1.04	2.05623	up	3	5	5	4	1	2	3	0	0.001	0.00185	0.00216	0.00165	0.00039	0.00058	0.00099	0	0.00167	0.00042	0.00049	0.00036	0.09944	0.17982	0.20963	0.16061	0.03782	0.05539	0.09559	0	0.16238	0.04032	0.0472	0.03437
Golt1b	66964	NC_000072	chr6	+	142387209	142410084	3687	9	0.0499	1	-0.22	0.858565	down	1536	1324	1087	1118	1430	1932	1662	1291	0.13746	0.12906	0.12374	0.12214	0.14655	0.14531	0.14467	0.17028	0.1281	0.00598	0.1517	0.01075	13.6298	12.7466	12.1998	12.0169	14.4787	14.3246	14.1769	16.7565	12.6483	0.62706	14.9342	1.0575
Tmem159	233806	NC_000073	chr7	+	120101165	120120992	2408	7	0.0499	1	-0.25	0.840896	down	556	581	396	404	552	840	620	476	0.07654	0.087	0.06847	0.06757	0.08647	0.09688	0.08204	0.09543	0.0749	0.00781	0.09021	0.00617	7.55421	8.56442	6.8051	6.64888	8.55754	9.53613	8.09764	9.45976	7.39315	0.75788	8.91277	0.60795
Mkx	210719	NC_000084	chr18	-	6910459	7004780	3925	10	0.05	1	0.75	1.68179	up	73	47	39	87	63	33	28	21	0.00614	0.00434	0.0041	0.00892	0.00611	0.00234	0.00226	0.00264	0.00588	0.00193	0.00334	0.00161	0.60849	0.42505	0.41117	0.87842	0.59919	0.22984	0.22436	0.25604	0.58078	0.18866	0.32736	0.1574
AK135811	0	NC_000067	chr1	+	98642376	98644063	1688	1	0.0501	NA	-0.86	0.550953	down	5	6	3	3	7	12	9	10	0.001	0.0013	0.00076	0.00073	0.00159	0.002	0.00173	0.00292	0.00095	0.00023	0.00206	0.00052	0.09691	0.12617	0.07354	0.07043	0.15481	0.19434	0.16768	0.2835	0.09176	0.02235	0.20008	0.05023
Gm3373	100036568	NC_000080	chr14	-	5718336	5742246	3728	14	0.0501	1	-0.67	0.628507	down	15	9	10	6	20	24	18	11	0.00129	0.00088	0.00114	0.00066	0.00201	0.00181	0.00156	0.00145	0.00099	0.00024	0.00171	0.00022	0.13164	0.08569	0.111	0.06378	0.20027	0.17599	0.15185	0.1412	0.09803	0.02561	0.16733	0.02282
Nell1	338352	NC_000073	chr7	+	49974864	50866608	7271	21	0.0501	NA	-1	0.5	down	4	2	1	2	3	6	10	7	0.00018	0.0001	6e-05	0.00011	0.00016	0.00022	0.00045	0.00047	0.00011	4e-05	0.00032	0.00014	0.018	0.00976	0.00569	0.0109	0.0154	0.02256	0.04325	0.04607	0.01109	0.00444	0.03182	0.01313
Csmd1	94109	NC_000074	chr8	-	15892537	17535586	23049	76	0.0502	NA	-1.01	0.496546	down	5	1	2	1	11	7	8	2	7e-05	2e-05	4e-05	1e-05	0.00018	8e-05	0.00011	4e-05	3e-05	2e-05	0.0001	5e-05	0.0071	0.00154	0.00359	0.00172	0.01782	0.0083	0.01092	0.00415	0.00349	0.00223	0.0103	0.00497
ENSMUSG00000100212	0	NC_000067	chr1	+	10805281	10806522	1242	1	0.0503	NA	-1.07	0.476319	down	0	1	1	0	1	4	4	3	0	0.00029	0.00034	0	0.00031	0.0009	0.00104	0.00119	0.00016	0.00016	0.00086	0.00033	0	0.02858	0.03332	0	0.03006	0.08804	0.10129	0.11559	0.01548	0.01557	0.08374	0.03249
AK080920	0	NC_000072	chr6	-	129503772	129506443	2672	1	0.0503	NA	1.03	2.04202	up	8	12	4	4	4	0	2	3	0.00101	0.00164	0.00064	0.00061	0.00057	0	0.00024	0.00055	0.00097	0.00042	0.00034	0.00024	0.09795	0.15941	0.06195	0.05933	0.05588	0	0.02354	0.05373	0.09466	0.04038	0.03329	0.02308
Vav2	22325	NC_000068	chr2	-	27262104	27427608	7490	32	0.0504	1	-0.35	0.784584	down	742	651	649	721	739	1239	1077	818	0.03281	0.0312	0.0363	0.03859	0.03725	0.04584	0.04599	0.05276	0.03472	0.00289	0.04546	0.0055	3.24111	3.08516	3.58557	3.81485	3.68323	4.52209	4.52228	5.22638	3.43167	0.28587	4.4885	0.54663
Gm8281	666772	NC_000080	chr14	+	5070371	5093318	2879	10	0.0507	1	0.8	1.7411	up	18	13	10	7	9	10	6	2	0.0021	0.00163	0.00148	0.00099	0.0012	0.00098	0.00068	0.00034	0.00155	0.0004	0.0008	0.00032	0.20455	0.16028	0.14373	0.09636	0.1167	0.09495	0.06554	0.03324	0.15123	0.0387	0.07761	0.0314
ENSMUSG00000046057	0	NC_000067	chr1	+	156793512	156793844	333	1	0.0508	1	-0.44	0.737135	down	134	85	63	59	115	190	110	89	0.1353	0.09311	0.08053	0.07229	0.13255	0.16038	0.10671	0.13178	0.09531	0.02425	0.13286	0.01899	13.1653	9.06052	7.82874	7.02153	12.892	15.5976	10.3889	12.7901	9.26903	2.36381	12.9172	1.84347
Vash1	238328	NC_000078	chr12	+	86678700	86695688	7934	8	0.051	1	0.42	1.33793	up	436	528	387	519	297	418	451	322	0.01832	0.02417	0.02059	0.02656	0.01429	0.01474	0.01832	0.01987	0.02241	0.00318	0.01681	0.00236	1.7979	2.36222	2.01843	2.59238	1.39743	1.44024	1.78775	1.9422	2.19273	0.30607	1.6419	0.23015
F11r	16456	NC_000067	chr1	+	171437535	171464603	2663	9	0.0511	1	0.6	1.51572	up	3851	5065	3433	2826	3184	4730	2264	949	0.46036	0.66106	0.52284	0.41481	0.43926	0.47894	0.26498	0.16797	0.51477	0.09276	0.33779	0.12685	47.3122	67.5129	53.3456	42.0557	44.6343	48.5556	26.738	17.0539	52.5566	9.51427	34.2454	12.8901
Dnmt3aos	100038522	NC_000078	chr12	-	3859293	3862244	1385	4	0.0511	NA	1.05	2.07053	up	3	4	3	9	3	1	2	0	0.00064	0.00105	0.00092	0.00265	0.0008	0.0002	0.00047	0	0.00132	0.00078	0.00037	0.0003	0.07087	0.10252	0.08963	0.25752	0.08086	0.01974	0.04542	0	0.13014	0.0744	0.0365	0.03025
AK134674	0	NC_000070	chr4	-	105142832	105157971	385	2	0.0511	1	-0.72	0.607097	down	52	45	61	37	51	73	121	112	0.04392	0.04154	0.06634	0.03724	0.04973	0.05245	0.09948	0.141	0.04726	0.01127	0.08566	0.03757	4.41889	4.14887	6.55639	3.8086	4.94511	5.18336	9.88435	13.9215	4.73319	1.07461	8.48359	3.70627
Gm16469	0	NC_000086	chrX	+	101768535	101769057	523	1	0.0511	1	0.21	1.15669	up	5637	4352	3919	4346	3914	5038	4884	3156	3.62133	3.03365	3.18623	3.38989	2.8693	2.70533	3.02428	2.97201	3.30777	0.22078	2.89273	0.12172	352.628	295.37	310.077	329.315	279.374	263.333	293.695	288.779	321.848	21.4643	281.295	11.5768
AK054134	0	NC_000067	chr1	-	71593789	71594921	1133	1	0.0513	1	-0.46	0.726986	down	282	192	291	207	361	412	521	215	0.08367	0.06182	0.10922	0.07438	0.12193	0.10207	0.14895	0.09316	0.08227	0.01738	0.11653	0.02142	8.14311	6.0152	10.6282	7.24043	11.8944	9.9407	14.4621	9.08109	8.00673	1.69145	11.3446	2.06854
AK052693	0	NC_000078	chr12	-	4383035	4387069	4035	1	0.0513	NA	0.96	1.94531	up	1	1	1	2	0	0	0	0	8e-05	9e-05	0.00011	0.0002	0	0	0	0	0.00012	5e-05	0	0	0.00811	0.0088	0.01026	0.01964	0	0	0	0	0.0117	0.00465	0	0
Insig1	231070	NC_000071	chr5	+	28071363	28078664	3095	5	0.0513	1	0.37	1.29235	up	2005	2521	2255	2020	1380	2522	2181	1413	0.2156	0.29517	0.30714	0.26421	0.16966	0.22653	0.22645	0.22271	0.27053	0.03537	0.21134	0.02411	21.1946	28.9128	30.1496	25.8651	16.6451	22.2758	22.1625	21.848	26.5305	3.45283	20.7328	2.36528
Gprc5d	93746	NC_000072	chr6	-	135105991	135137443	2444	5	0.0515	NA	-1.05	0.482968	down	0	1	0	0	2	3	1	3	0	0.00015	0	0	0.00031	0.00035	0.00013	0.00061	4e-05	6e-05	0.00035	0.00017	0	0.01452	0	0	0.03055	0.03356	0.01287	0.05874	0.00363	0.00629	0.03393	0.01636
AK041798	0	NC_000077	chr11	-	63977091	63980025	2935	1	0.0516	NA	0.97	1.95884	up	10	11	3	6	4	6	3	0	0.00115	0.00137	0.00044	0.00083	0.00052	0.00058	0.00033	0	0.00095	0.00035	0.00036	0.00023	0.11147	0.13303	0.0423	0.08102	0.05088	0.05588	0.03215	0	0.09195	0.03411	0.03473	0.02191
Neil3	234258	NC_000074	chr8	-	53586867	53639065	7303	14	0.0516	1	-0.31	0.806642	down	244	278	228	170	273	456	344	198	0.01102	0.01364	0.01298	0.00931	0.01405	0.01721	0.01489	0.01309	0.01174	0.0017	0.01481	0.00152	1.0931	1.35121	1.2919	0.92251	1.39549	1.70692	1.48143	1.29746	1.16468	0.16937	1.47033	0.15131
Pitpnc1	71795	NC_000077	chr11	-	107207892	107470892	14629	11	0.0519	1	0.52	1.43396	up	756	669	395	483	571	624	332	203	0.01713	0.0165	0.01137	0.01331	0.01473	0.01181	0.00726	0.00675	0.01458	0.00235	0.01014	0.0033	1.69075	1.62327	1.11732	1.30845	1.4571	1.16606	0.71375	0.66407	1.43495	0.23334	1.00025	0.32837
AK033293	0	NC_000067	chr1	-	58763749	58767154	3406	1	0.052	NA	1.07	2.09943	up	6	3	3	1	0	1	2	0	0.00059	0.00032	0.00037	0.00012	0	8e-05	0.00019	0	0.00035	0.00017	7e-05	8e-05	0.05763	0.03126	0.03645	0.01164	0	0.00803	0.01847	0	0.03425	0.01637	0.00663	0.00758
ENSMUSG00000101154	0	NC_000067	chr1	-	117392257	117393532	1276	1	0.0523	NA	0.96	1.94531	up	2	1	1	1	0	0	0	0	0.00053	0.00029	0.00033	0.00028	0	0	0	0	0.00036	0.0001	0	0	0.05128	0.02782	0.03243	0.03106	0	0	0	0	0.03565	0.00918	0	0
Kcnma1	16531	NC_000080	chr14	-	23289431	24014491	31820	44	0.0523	1	-0.72	0.607097	down	15	9	5	5	14	18	19	13	0.00016	0.0001	6e-05	6e-05	0.00017	0.00016	0.00019	0.0002	0.0001	4e-05	0.00018	2e-05	0.01542	0.01004	0.0065	0.00623	0.01642	0.01546	0.01878	0.01955	0.00955	0.00371	0.01755	0.00167
4833413E03Rik	78104	NC_000083	chr17	+	31557126	31559110	1092	2	0.0523	NA	0.96	1.94531	up	2	1	1	1	0	0	0	0	0.00062	0.00033	0.00039	0.00037	0	0	0	0	0.00043	0.00011	0	0	0.05992	0.03251	0.03789	0.03629	0	0	0	0	0.04165	0.01073	0	0
Prkce	18754	NC_000083	chr17	+	86166971	86657919	10125	18	0.0526	1	0.46	1.37554	up	569	823	673	683	438	942	593	298	0.01873	0.02917	0.02801	0.02719	0.01646	0.02585	0.01885	0.01439	0.02577	0.00413	0.01889	0.00432	1.8386	2.88525	2.75053	2.67331	1.6149	2.54335	1.84197	1.40848	2.53692	0.41025	1.85218	0.42749
AK131760	0	NC_000067	chr1	+	93635193	93636508	1316	1	0.0527	1	-0.44	0.737135	down	101	76	61	47	94	134	90	95	0.02362	0.01909	0.01785	0.01315	0.0246	0.02564	0.01984	0.03207	0.01843	0.00373	0.02554	0.00436	2.51094	2.04992	1.91809	1.41536	2.66648	2.78355	2.15085	3.4546	1.97358	0.39028	2.76387	0.46443
2210011K15Rik	72365	NC_000067	chr1	-	121355116	121359900	1741	2	0.0527	NA	-0.95	0.517632	down	0	0	0	0	3	4	0	1	0	0	0	0	0.00066	0.00065	0	0.00028	0	0	0.0004	0.00028	0	0	0	0	0.06433	0.06281	0	0.02749	0	0	0.03866	0.02675
Rec8	56739	NC_000080	chr14	+	55618037	55625395	2748	17	0.0527	1	0.92	1.89212	up	26	9	11	12	14	4	6	2	0.00291	0.00112	0.00163	0.00159	0.00175	0.00041	0.00065	0.00036	0.00181	0.00066	0.00079	0.00056	0.30955	0.11625	0.16564	0.17306	0.19019	0.03979	0.06867	0.03483	0.19112	0.07177	0.08337	0.06301
Cmbl	69574	NC_000081	chr15	+	31565374	31590119	2269	8	0.0527	1	0.93	1.90528	up	75	89	173	260	31	38	132	74	0.01089	0.01393	0.03211	0.04599	0.00521	0.00461	0.01852	0.01568	0.02573	0.01424	0.011	0.00618	1.08143	1.3923	3.15506	4.54112	0.51003	0.45782	1.82963	1.56073	2.54248	1.39887	1.08955	0.61332
ENSMUSG00000103042	0	NC_000072	chr6	+	41253328	41253771	444	1	0.0528	1	0.83	1.77769	up	9	9	12	18	6	6	8	6	0.00682	0.0074	0.0115	0.01655	0.00519	0.0038	0.00584	0.00666	0.01057	0.0039	0.00537	0.00105	0.66318	0.71951	1.11839	1.60662	0.50447	0.36942	0.56667	0.64669	1.02692	0.3779	0.52181	0.1014
Tph2	216343	NC_000076	chr10	-	115078641	115185022	2879	13	0.0529	NA	-1.05	0.482968	down	2	0	1	2	4	6	10	1	0.00023	0	0.00015	0.00028	0.00053	0.00058	0.00112	0.00017	0.00016	0.00011	0.0006	0.00034	0.02273	0	0.01437	0.02753	0.05187	0.05697	0.10924	0.01662	0.01616	0.01045	0.05867	0.03307
Kazald1	107250	NC_000085	chr19	+	45074485	45079289	2517	6	0.0529	1	-0.8	0.574349	down	43	45	51	64	47	75	179	117	0.00553	0.00642	0.00847	0.01001	0.00695	0.00826	0.02269	0.02217	0.00761	0.00175	0.01502	0.00743	0.55893	0.63461	0.83846	1.00768	0.69708	0.81457	2.23662	2.2245	0.75992	0.17582	1.49319	0.73855
Agpat9	231510	NC_000071	chr5	+	100845710	100899102	5596	12	0.0529	1	0.53	1.44393	up	204	138	150	224	158	124	124	109	0.012	0.0088	0.01126	0.016	0.01062	0.00602	0.00697	0.00948	0.01201	0.00259	0.00827	0.00185	1.19268	0.87535	1.1092	1.58633	1.05401	0.60575	0.69689	0.93213	1.19089	0.25623	0.8222	0.17915
Hdx	245596	NC_000086	chrX	-	111569931	111697079	11844	10	0.0529	1	0.4	1.31951	up	157	107	94	90	111	94	96	58	0.00442	0.00329	0.00337	0.00307	0.00355	0.00221	0.0026	0.0024	0.00354	0.00052	0.00269	0.00052	0.43368	0.32067	0.32842	0.30114	0.34986	0.21696	0.25492	0.23435	0.34598	0.0516	0.26402	0.05135
Gm40611	105245117	NC_000076	chr10	+	22737261	22741602	4267	2	0.053	1	-0.52	0.697372	down	76	54	80	54	94	104	107	105	0.00598	0.00462	0.00798	0.00517	0.00844	0.00685	0.0081	0.01214	0.00594	0.00127	0.00888	0.00197	0.58272	0.44921	0.77582	0.50153	0.82238	0.66629	0.78865	1.1776	0.57732	0.12408	0.86373	0.19029
ENSMUSG00000082495	0	NC_000077	chr11	-	58688184	58689099	916	1	0.053	NA	0.96	1.94531	up	5	4	7	7	3	3	2	2	0.00164	0.00152	0.0031	0.00294	0.00126	0.00087	0.00071	0.001	0.0023	0.00072	0.00096	0.0002	0.17859	0.155	0.31623	0.30285	0.12226	0.08953	0.06867	0.10449	0.23817	0.07201	0.09624	0.01969
Gm20684	102641467	NC_000073	chr7	-	65858544	65862172	2564	4	0.053	1	-0.93	0.524858	down	9	10	15	22	20	17	45	54	0.00118	0.00142	0.00237	0.0035	0.00297	0.00185	0.00569	0.01037	0.00212	0.00091	0.00522	0.00328	0.11484	0.13844	0.24209	0.34004	0.29119	0.18125	0.55197	1.00787	0.20885	0.0896	0.50807	0.31842
ENSMUSG00000106736	0	NC_000072	chr6	-	22245457	22245934	478	1	0.0531	1	-0.32	0.80107	down	124	117	105	115	130	233	157	119	0.08717	0.0893	0.0935	0.09819	0.10421	0.1369	0.10649	0.12253	0.09204	0.00422	0.11753	0.01322	8.48721	8.68833	9.08986	9.53441	10.1527	13.3253	10.3299	11.9138	8.94995	0.40117	11.4304	1.29112
4930502C15Rik	320733	NC_000072	chr6	+	38718835	38742700	874	5	0.0531	1	0.56	1.47427	up	28	23	18	28	17	24	18	11	0.01012	0.00937	0.00819	0.01266	0.00747	0.00737	0.00662	0.00582	0.01009	0.00164	0.00682	0.00066	1.04814	0.9341	0.85223	1.26961	0.72611	0.75067	0.64772	0.6023	1.02602	0.15691	0.6817	0.05956
9130015G15Rik	74567	NC_000073	chr7	-	49122334	49159819	2133	4	0.0531	1	0.81	1.75321	up	13	6	14	13	7	9	6	4	0.00205	0.00103	0.00279	0.00249	0.00126	0.00119	0.00091	0.00092	0.00209	0.00067	0.00107	0.00016	0.1994	0.09985	0.2716	0.24153	0.12251	0.11535	0.08847	0.08974	0.2031	0.06489	0.10402	0.01513
AK049715	0	NC_000083	chr17	+	35667683	35668331	649	1	0.0534	1	-0.53	0.692555	down	44	38	24	17	54	72	45	27	0.02121	0.02046	0.01502	0.0103	0.03057	0.03029	0.02215	0.01996	0.01675	0.00442	0.02574	0.00475	2.21809	2.07834	1.53025	1.03807	3.1061	3.03275	2.18068	1.9909	1.71619	0.46837	2.57761	0.49705
ENSMUSG00000069188	0	NC_000068	chr2	-	4959545	4959752	208	1	0.0535	1	0.17	1.12506	up	938	770	621	608	649	965	755	480	1.51504	1.34997	1.27053	1.1926	1.19722	1.30278	1.17632	1.13726	1.33203	0.11941	1.20339	0.06128	147.54	131.403	123.545	115.841	116.479	126.828	114.158	110.435	129.582	11.7374	116.975	6.08321
AK141398	0	NC_000069	chr3	+	53154913	53157218	2306	1	0.0536	NA	1.05	2.07053	up	5	1	4	1	1	1	0	0	0.00073	0.00016	0.00074	0.00018	0.00017	0.00012	0	0	0.00045	0.00028	7e-05	7e-05	0.07094	0.01539	0.07178	0.01719	0.01619	0.01185	0	0	0.04383	0.02754	0.00701	0.00718
Adamts14	237360	NC_000076	chr10	-	61197112	61273438	5197	22	0.0537	1	0.93	1.90528	up	506	630	1697	2232	226	530	1002	633	0.03205	0.04301	0.13587	0.17162	0.01623	0.02815	0.06121	0.05869	0.09564	0.05959	0.04107	0.01937	3.18544	4.30295	13.5122	17.0202	1.62339	2.78787	6.06371	5.82882	9.5052	5.90623	4.07595	1.91689
Spn	20737	NC_000073	chr7	-	127132232	127144616	5048	5	0.0537	1	-0.69	0.619854	down	47	36	56	15	75	109	85	31	0.00313	0.0026	0.00471	0.00121	0.00565	0.00607	0.00543	0.00303	0.00291	0.00125	0.00505	0.00119	0.30461	0.25314	0.45905	0.11776	0.55464	0.59028	0.52957	0.29388	0.28364	0.12212	0.49209	0.11645
Chst15	77590	NC_000073	chr7	-	132235779	132317228	5818	11	0.0538	1	0.88	1.84038	up	1058	1517	382	391	605	792	192	120	0.06093	0.09476	0.02784	0.02736	0.03977	0.03814	0.01064	0.01012	0.05272	0.02782	0.02467	0.0143	5.94953	9.2553	2.71697	2.66334	3.88193	3.72135	1.03789	0.98705	5.14629	2.7201	2.40705	1.39586
Inhbb	16324	NC_000067	chr1	-	119415465	119422248	4255	2	0.0539	1	-0.55	0.68302	down	452	359	236	364	386	660	508	626	0.03569	0.03078	0.02359	0.03493	0.03482	0.04358	0.03867	0.07246	0.03125	0.0048	0.04738	0.01481	3.47544	2.99484	2.29513	3.3902	3.38653	4.24027	3.75481	7.04051	3.0389	0.46613	4.60553	1.43807
Gm15821	100502931	NC_000083	chr17	-	34211312	34214459	1210	3	0.0539	1	-0.49	0.712025	down	32	37	37	34	46	64	78	34	0.00864	0.0104	0.01226	0.01057	0.01432	0.01431	0.01979	0.01316	0.01047	0.00128	0.01539	0.00258	0.86524	1.08541	1.26535	1.11357	1.41919	1.44592	2.02737	1.34469	1.08239	0.14284	1.55929	0.27278
AK148714	0	NC_000080	chr14	-	93664007	93667933	3927	1	0.0541	NA	0.94	1.91853	up	2	2	0	2	0	0	0	0	0.00017	0.00019	0	0.00021	0	0	0	0	0.00014	8e-05	0	0	0.01666	0.01808	0	0.02018	0	0	0	0	0.01373	0.00803	0	0
Thbs2	21826	NC_000083	chr17	-	14665500	14694262	7031	21	0.0542	1	0.99	1.98618	up	3982	3881	17151	23091	2286	3023	10821	4300	0.18622	0.19638	1.01577	1.31177	0.12223	0.11809	0.4876	0.29527	0.67753	0.49738	0.2558	0.15174	18.5291	19.5932	100.941	130.152	12.1374	11.7536	48.4031	29.2672	67.3037	49.3371	25.3903	15.0518
Fibin	67606	NC_000068	chr2	-	110360917	110363183	2267	1	0.0542	1	1	2	up	622	363	1393	1917	142	138	1022	390	0.09221	0.05839	0.26132	0.34486	0.02404	0.01707	0.14607	0.08475	0.1892	0.11827	0.06798	0.05221	8.97656	5.68373	25.427	33.5115	2.33832	1.66409	14.1783	8.23271	18.3997	11.4918	6.60334	5.06509
AK077207	0	NC_000078	chr12	+	79191066	79192413	1348	1	0.0543	1	0.59	1.50525	up	28	23	14	19	16	16	17	9	0.00568	0.00486	0.00371	0.00455	0.00368	0.0027	0.00356	0.00279	0.0047	0.00071	0.00318	0.00044	0.67958	0.60564	0.42977	0.55858	0.44309	0.32447	0.39663	0.31951	0.56839	0.09092	0.37093	0.05165
Neto1	246317	NC_000084	chr18	+	86394952	86508239	12599	12	0.0543	1	1.04	2.05623	up	27	27	41	27	1	3	35	3	0.00072	0.00078	0.00138	0.00087	3e-05	7e-05	0.00088	0.00012	0.00094	0.00026	0.00028	0.00035	0.07011	0.07607	0.13466	0.08493	0.00296	0.00651	0.08737	0.0114	0.09144	0.0255	0.02706	0.03495
Tfr2	50765	NC_000071	chr5	+	137569822	137588081	4955	16	0.0544	NA	1.02	2.02792	up	19	2	14	10	2	1	9	3	0.00123	0.00015	0.0012	0.00075	0.00015	6e-05	0.00059	0.0003	0.00083	0.00044	0.00028	0.0002	0.12545	0.01433	0.11692	0.07998	0.01507	0.00552	0.05712	0.02897	0.08417	0.04379	0.02667	0.01946
Lactb	80907	NC_000075	chr9	-	66955388	66975484	2036	6	0.0544	1	0.25	1.18921	up	354	259	271	283	258	357	270	185	0.05829	0.04627	0.05643	0.05659	0.0485	0.0492	0.04284	0.04464	0.05439	0.00475	0.0463	0.00264	5.68848	4.51544	5.50791	5.50849	4.73052	4.79336	4.1707	4.34834	5.30508	0.4618	4.51073	0.25989
Emid1	140703	NC_000077	chr11	-	5106265	5152298	4565	23	0.0545	1	-0.88	0.543367	down	5	8	4	5	4	16	22	11	0.00037	0.00062	0.00037	0.00041	0.00032	0.00094	0.00154	0.00119	0.00044	0.0001	0.001	0.00045	0.03583	0.06221	0.03626	0.04341	0.03271	0.09581	0.15157	0.11531	0.04443	0.0107	0.09885	0.04311
Uaca	72565	NC_000075	chr9	+	60793206	60880431	6297	22	0.0545	1	0.57	1.48452	up	4082	4648	1983	1968	2637	3509	1863	1040	0.21449	0.26544	0.132	0.1257	0.15822	0.15403	0.09428	0.08004	0.18441	0.05845	0.12164	0.03488	21.2085	26.2006	13.0312	12.3856	15.633	15.2335	9.3047	7.90368	18.2065	5.77894	12.0187	3.45316
Gm553	227091	NC_000067	chr1	+	52504495	52520703	1305	6	0.0546	NA	-1.05	0.482968	down	1	1	0	0	1	6	2	3	0.00026	0.00028	0	0	0.00029	0.00129	0.0005	0.00113	0.00013	0.00014	0.0008	0.00042	0.02507	0.0272	0	0	0.02861	0.12569	0.0482	0.11001	0.01307	0.01309	0.07813	0.0407
1700034H15Rik	98736	NC_000067	chr1	-	191886144	191907527	2576	7	0.0546	1	-0.47	0.721965	down	41	28	28	22	36	58	60	29	0.00535	0.00397	0.00461	0.00346	0.00535	0.00632	0.00755	0.00556	0.00435	0.00071	0.00619	0.00086	0.52073	0.38583	0.44979	0.33845	0.5217	0.61551	0.73254	0.53874	0.4237	0.06855	0.60212	0.08318
Swap70	20947	NC_000073	chr7	+	110221703	110283506	8098	12	0.0546	1	0.29	1.22264	up	2499	2125	1478	1534	1800	2408	1522	1032	0.10251	0.09467	0.07695	0.07655	0.08409	0.08261	0.06025	0.0621	0.08767	0.01127	0.07226	0.01112	10.0962	9.3145	7.55253	7.50709	8.29777	8.12883	5.91099	6.09862	8.61759	1.12246	7.10905	1.10785
AK089363	0	NC_000074	chr8	+	84200869	84203049	2181	1	0.0546	1	-0.51	0.702222	down	54	28	22	32	62	59	56	35	0.00832	0.00469	0.00429	0.00599	0.01091	0.00761	0.00833	0.00791	0.00582	0.00157	0.00869	0.00131	0.81004	0.4557	0.41741	0.58146	1.06121	0.73951	0.80752	0.76797	0.56615	0.15333	0.84405	0.12768
Gnptab	432486	NC_000076	chr10	+	88379132	88447330	10002	23	0.0547	1	-0.18	0.882703	down	1100	874	785	774	1086	1276	1176	784	0.03662	0.0314	0.03299	0.031	0.0411	0.03547	0.03769	0.03811	0.033	0.00222	0.03809	0.00201	3.59813	3.10172	3.24772	3.06675	4.05331	3.48749	3.6978	3.7511	3.25358	0.21019	3.74742	0.20224
Slc25a37	67712	NC_000080	chr14	-	69462309	69503258	2980	2	0.0548	1	0.61	1.52626	up	1160	1187	1186	1901	640	924	1200	920	0.12745	0.14181	0.16615	0.25438	0.07986	0.08495	0.12776	0.14841	0.17245	0.04928	0.11024	0.02884	12.7354	14.1388	16.4689	25.2807	8.01734	8.47628	12.6645	14.7741	17.156	4.8767	10.9831	2.84072
GXL_1788257	0	NC_000080	chr14	-	69462309	69503362	3084	2	0.0548	1	0.61	1.52626	up	1160	1187	1187	1901	642	924	1200	920	0.12316	0.13703	0.16069	0.24581	0.07742	0.08208	0.12345	0.1434	0.16667	0.04762	0.10659	0.0278	12.3059	13.662	15.9269	24.4282	7.77118	8.19044	12.2374	14.2759	16.5808	4.71177	10.6187	2.73862
ENSMUSG00000072460	0	NC_000073	chr7	+	62476306	62476617	312	1	0.0548	1	-0.28	0.823591	down	197	189	156	147	197	331	214	173	0.21222	0.22107	0.21285	0.19228	0.24234	0.29821	0.22204	0.27302	0.2096	0.01059	0.2589	0.02906	20.6577	21.5023	20.6902	18.6718	23.571	29.0017	21.5716	26.5351	20.3805	1.04294	25.1699	2.83065
ENSMUSG00000083200	0	NC_000086	chrX	-	144285726	144288333	2608	1	0.0548	1	0.49	1.40444	up	85	72	44	75	67	65	51	28	0.01081	0.00992	0.00713	0.01153	0.0097	0.00692	0.00627	0.0052	0.00985	0.00167	0.00702	0.00166	1.06631	0.97995	0.69814	1.13967	0.95903	0.68133	0.61502	0.51378	0.97102	0.16738	0.69229	0.16516
AK079655	0	NC_000082	chr16	-	84973909	84975451	1543	1	0.0551	1	0.56	1.47427	up	36	31	35	31	23	37	31	8	0.00784	0.00733	0.00964	0.00818	0.00572	0.00673	0.00651	0.00256	0.00825	0.00086	0.00538	0.00167	0.76332	0.71314	0.93864	0.7962	0.55645	0.65552	0.63186	0.24812	0.80282	0.08381	0.52299	0.16286
ENSMUSG00000081750	0	NC_000086	chrX	-	142533439	142533870	432	1	0.0551	1	-0.51	0.702222	down	74	80	35	41	60	125	100	74	0.05755	0.06758	0.03449	0.03871	0.05324	0.08131	0.07506	0.08446	0.04958	0.01354	0.07352	0.01219	5.60427	6.57332	3.35259	3.76118	5.18482	7.90999	7.28014	8.19743	4.82284	1.31943	7.14309	1.17828
Mpped2	77015	NC_000068	chr2	+	106693269	106868360	4320	13	0.0552	1	0.72	1.64718	up	103	38	108	113	68	52	52	48	0.00796	0.00315	0.01059	0.0106	0.00598	0.00332	0.00389	0.00537	0.00808	0.00304	0.00464	0.00108	0.78005	0.31223	1.03451	1.03662	0.58761	0.32906	0.37857	0.53172	0.79085	0.29537	0.45674	0.10626
Repin1	58887	NC_000072	chr6	+	48593883	48599904	4797	3	0.0553	1	0.3	1.23114	up	473	405	447	474	357	538	449	273	0.03278	0.03059	0.03941	0.04002	0.02839	0.03134	0.03016	0.02794	0.0357	0.00409	0.02946	0.00137	3.22599	2.99684	3.85597	3.91591	2.77821	3.06593	2.94374	2.72347	3.49868	0.39621	2.87784	0.13553
Gpr83	14608	NC_000075	chr9	+	14859803	14870789	5502	4	0.0553	NA	1.05	2.07053	up	5	25	4	2	0	5	3	2	0.00031	0.00166	0.00031	0.00015	0	0.00026	0.00018	0.00018	0.00061	0.00061	0.00015	0.0001	0.02973	0.16129	0.03008	0.01441	0	0.02484	0.01715	0.0174	0.05888	0.05947	0.01485	0.00911
AK157087	0	NC_000083	chr17	-	13739995	13744044	4050	1	0.0555	NA	1.05	2.07053	up	4	1	3	2	1	1	0	0	0.00033	9e-05	0.00032	0.0002	9e-05	7e-05	0	0	0.00023	0.0001	4e-05	4e-05	0.03231	0.00876	0.03065	0.01957	0.00922	0.00675	0	0	0.02282	0.00948	0.00399	0.00409
Gm30550	102632491	NC_000071	chr5	+	140407048	140419155	1514	4	0.0555	NA	1.01	2.01391	up	3	12	6	2	2	2	2	2	0.00064	0.00288	0.00169	0.00054	0.00051	0.00037	0.00043	0.00065	0.00144	0.00095	0.00049	0.0001	0.06483	0.28134	0.16399	0.05235	0.04931	0.03611	0.04155	0.06322	0.14063	0.09204	0.04755	0.01019
Gm13652	102634853	NC_000068	chr2	-	75124871	75137798	3412	3	0.0559	NA	-0.97	0.510506	down	1	2	4	8	6	11	20	9	0.0001	0.00021	0.0005	0.00096	0.00067	0.00091	0.0019	0.0013	0.00044	0.00033	0.00119	0.00046	0.00959	0.02081	0.04851	0.09292	0.06565	0.08813	0.18435	0.12623	0.04296	0.03214	0.11609	0.04497
Syt17	110058	NC_000073	chr7	-	118380713	118448913	5519	11	0.056	1	-0.69	0.619854	down	177	249	105	150	272	745	190	160	0.01075	0.01624	0.0079	0.01098	0.01855	0.03741	0.01103	0.01407	0.01147	0.00301	0.02026	0.01025	1.04926	1.60146	0.78727	1.0771	1.83982	3.69016	1.08272	1.38736	1.12877	0.2954	2.00001	1.0123
AK132566	0	NC_000086	chrX	-	103576426	103581101	4676	1	0.056	1	-0.59	0.664343	down	36	19	29	22	34	47	71	29	0.00259	0.00148	0.00264	0.00191	0.00279	0.00283	0.00492	0.00306	0.00215	0.00048	0.0034	0.00088	0.25188	0.14423	0.25664	0.18645	0.27144	0.27477	0.47754	0.29679	0.2098	0.04693	0.33014	0.08566
Ccdc3	74186	NC_000068	chr2	+	5137749	5230878	2697	3	0.0561	1	0.73	1.65864	up	250	511	174	109	95	246	200	95	0.03111	0.06898	0.02738	0.01638	0.0134	0.02564	0.02399	0.01737	0.03596	0.01982	0.0201	0.00495	3.0327	6.7254	2.66971	1.60166	1.31495	2.49347	2.33224	1.68567	3.50737	1.93096	1.95658	0.47814
LOC105243654	105243654	NC_000077	chr11	+	120633401	120635125	1275	2	0.0563	1	0.36	1.28343	up	91	80	56	71	70	71	67	41	0.024	0.0229	0.01868	0.02272	0.02097	0.01553	0.01702	0.01586	0.02208	0.00202	0.01734	0.00216	2.33508	2.2272	1.8175	2.20685	2.04953	1.52229	1.65268	1.53887	2.14666	0.19619	1.69084	0.21308
Gm21451	100862072	NC_000080	chr14	+	69390417	69480287	3853	18	0.0563	1	0.66	1.58008	up	7582	7136	7130	13381	4112	5017	7375	5934	0.64466	0.66021	0.77124	1.38732	0.40064	0.35776	0.60622	0.74181	0.86586	0.305	0.52661	0.15575	64.3807	65.7407	76.5748	137.63	39.8401	35.5955	60.1986	73.7018	86.0816	30.1343	52.334	15.4492
Dfna5	54722	NC_000072	chr6	-	50188888	50263862	13614	13	0.0563	1	0.82	1.76541	up	149	126	476	315	108	169	237	107	0.00365	0.00333	0.0148	0.00941	0.00299	0.00342	0.00552	0.00386	0.0078	0.00471	0.00395	0.00096	0.35807	0.32852	1.44683	0.91696	0.29615	0.33935	0.5475	0.37612	0.7626	0.45937	0.38978	0.09536
AK157528	0	NC_000070	chr4	+	57785665	57787914	2201	2	0.0564	NA	1.04	2.05623	up	6	0	2	7	1	1	1	0	0.00092	0	0.00039	0.00123	0.00017	0.00013	0.00015	0	0.00063	0.00047	0.00011	7e-05	0.08919	0	0.0376	0.12604	0.01696	0.01242	0.01429	0	0.06321	0.04815	0.01092	0.00651
Ncoa4	27057	NC_000080	chr14	+	32159865	32179855	9091	14	0.0565	1	0.65	1.56917	up	1795	1898	4064	2493	1461	1919	2512	1193	0.06632	0.07614	0.19014	0.11189	0.06165	0.05927	0.08951	0.06461	0.11112	0.04867	0.06876	0.01213	6.45987	7.41076	18.4986	10.8676	5.99936	5.77049	8.69023	6.27998	10.8092	4.73275	6.68501	1.17169
ENSMUSG00000082836	0	NC_000068	chr2	+	68831017	68831406	390	1	0.0566	1	-0.34	0.790041	down	58	52	49	45	70	86	78	50	0.04992	0.04848	0.05344	0.04686	0.06866	0.06191	0.06477	0.06282	0.04967	0.00243	0.06454	0.00259	4.86558	4.73279	5.19909	4.57269	6.70039	6.02814	6.29004	6.13529	4.84254	0.2305	6.28847	0.2554
Trim59	66949	NC_000069	chr3	-	69035288	69046404	5570	2	0.0566	1	-0.26	0.835088	down	1465	1207	955	844	1490	1674	1415	1104	0.08817	0.07873	0.07248	0.06145	0.10242	0.08409	0.08189	0.09732	0.07521	0.00971	0.09143	0.00867	8.60505	7.69185	7.09486	6.00497	9.98614	8.2158	7.98959	9.48513	7.34918	0.94422	8.91916	0.83928
GXL_1789468	0	NC_000073	chr7	-	59974149	60005064	5216	9	0.0566	1	0.49	1.40444	up	279	252	423	251	227	310	274	142	0.0179	0.01758	0.03445	0.01961	0.01664	0.01667	0.017	0.01339	0.02238	0.00701	0.01593	0.00147	1.75	1.71491	3.35582	1.90704	1.62463	1.6247	1.6521	1.30281	2.18194	0.68159	1.55106	0.14376
AK044961	0	NC_000081	chr15	+	55481092	55483230	2139	1	0.0568	NA	1.04	2.05623	up	1	3	5	14	0	2	2	2	0.00016	0.00051	0.00099	0.00268	0	0.00026	0.0003	0.00046	0.00109	0.00097	0.00026	0.00017	0.0153	0.04978	0.09673	0.25938	0	0.02556	0.02941	0.04475	0.1053	0.09354	0.02493	0.01608
Megf6	230971	NC_000070	chr4	+	154170713	154275721	7903	38	0.0568	1	0.94	1.91853	up	850	1975	3558	5872	503	1474	3016	943	0.03482	0.08781	0.18486	0.29268	0.0233	0.0507	0.11853	0.05673	0.15004	0.09837	0.06232	0.03482	3.51883	8.87061	18.6299	29.4454	2.37598	5.09865	12.0023	5.71017	15.1162	9.88912	6.29676	3.52508
AK037434	0	NC_000071	chr5	-	137682848	137684031	1184	1	0.057	NA	1	2	up	3	4	0	3	1	0	0	0	0.00086	0.00121	0	0.00103	0.00032	0	0	0	0.00077	0.00046	8e-05	0.00014	0.0829	0.11992	0	0.10041	0.03153	0	0	0	0.07581	0.04568	0.00788	0.01365
Trp53inp1	60599	NC_000070	chr4	+	11156431	11174379	6475	5	0.0571	1	0.21	1.15669	up	2539	2342	2186	1962	2233	2712	2388	1271	0.13141	0.13154	0.14335	0.12329	0.13191	0.11736	0.11927	0.09647	0.1324	0.00715	0.11625	0.01272	12.829	12.8388	13.9703	12.0083	12.8741	11.4498	11.5989	9.39367	12.9116	0.69801	11.3291	1.24701
AK142096	0	NC_000069	chr3	-	27612453	27615980	3528	1	0.0573	1	0.73	1.65864	up	11	14	15	12	6	9	12	5	0.00105	0.00145	0.00181	0.00139	0.00065	0.00072	0.0011	0.0007	0.00142	0.00027	0.00079	0.00018	0.10201	0.14086	0.17594	0.1348	0.06349	0.06974	0.10697	0.06782	0.1384	0.02623	0.07701	0.01745
LOC105245058	105245058	NC_000078	chr12	-	104925502	104926142	641	1	0.0574	1	-0.91	0.532185	down	11	7	20	12	13	17	53	40	0.00577	0.00399	0.0132	0.00764	0.00775	0.00731	0.02671	0.03021	0.00765	0.00345	0.018	0.01054	0.56144	0.38763	1.29112	0.7419	0.7571	0.725	2.60041	2.98629	0.74552	0.33899	1.7672	1.03524
Fcna	14133	NC_000068	chr2	-	25624666	25635443	1657	13	0.0574	1	0.97	1.95884	up	30	57	31	15	15	33	12	0	0.00609	0.01232	0.00787	0.00359	0.00346	0.00551	0.00229	0	0.00747	0.00319	0.00282	0.00199	0.59234	1.22104	0.77417	0.35875	0.33794	0.54443	0.22776	0	0.73658	0.3161	0.27753	0.19646
Bcor	71458	NC_000086	chrX	-	12036737	12160355	7193	17	0.0574	1	-0.16	0.895025	down	1308	1282	1094	1047	1283	1970	1559	1002	0.06065	0.0644	0.06408	0.05901	0.06784	0.07625	0.06977	0.06822	0.06203	0.00228	0.07052	0.00339	5.94934	6.3264	6.29365	5.76847	6.6586	7.48696	6.81647	6.66634	6.08446	0.23474	6.90709	0.34065
1700003M02Rik	69329	NC_000070	chr4	-	34688559	34730237	2515	14	0.0575	NA	-1.03	0.48971	down	1	2	7	0	3	13	21	6	0.00013	0.00029	0.00118	0	0.00041	0.00142	0.00265	0.0011	0.0004	0.00046	0.00139	0.00081	0.01301	0.02823	0.11517	0	0.04453	0.1413	0.26261	0.11417	0.0391	0.04504	0.14065	0.07876
ENSMUSG00000092552	0	NC_000072	chr6	+	90235689	90236273	585	1	0.0575	1	-0.43	0.742262	down	54	40	26	26	47	73	55	40	0.02835	0.02254	0.01749	0.01702	0.02713	0.03156	0.02758	0.02937	0.02135	0.00458	0.02891	0.00174	3.02001	2.42707	1.83913	1.76133	2.99922	3.41127	2.95686	3.27215	2.26188	0.50777	3.15987	0.18896
Pqlc3	217430	NC_000078	chr12	+	16988655	16989418	764	1	0.0576	1	-0.48	0.716978	down	228	256	236	294	281	487	412	384	0.10023	0.12224	0.13125	0.15689	0.14086	0.17891	0.17438	0.2474	0.12765	0.0203	0.18539	0.0387	9.76366	11.8939	12.7825	15.2503	13.7303	17.4255	16.96	24.0529	12.4226	1.9669	18.0422	3.75075
Gm31679	102633986	NC_000078	chr12	-	69619757	69625603	5847	1	0.0577	NA	0.96	1.94531	up	5	4	6	8	1	5	2	2	0.00029	0.00025	0.00044	0.00055	7e-05	0.00024	0.00011	0.00017	0.00038	0.00012	0.00015	6e-05	0.02798	0.02428	0.04246	0.05422	0.00638	0.02338	0.01076	0.01637	0.03723	0.01193	0.01422	0.00636
AK157282	0	NC_000078	chr12	-	116290765	116293717	2953	1	0.0577	NA	1.01	2.01391	up	3	3	1	1	0	0	1	0	0.00034	0.00037	0.00014	0.00012	0	0	0.00011	0	0.00024	0.00011	3e-05	5e-05	0.03324	0.03606	0.01401	0.01342	0	0	0.01065	0	0.02418	0.01052	0.00266	0.00461
Stk39	53416	NC_000068	chr2	-	68210445	68472965	5977	23	0.0577	1	0.51	1.42405	up	1057	965	1301	1326	745	834	1277	655	0.05788	0.05735	0.09032	0.08809	0.04675	0.03799	0.06764	0.05245	0.07341	0.01582	0.05121	0.0108	5.78579	5.7309	9.0072	8.79193	4.65307	3.81445	6.71941	5.2443	7.32896	1.57257	5.10781	1.06012
ENSMUSG00000083355	0	NC_000067	chr1	+	60809116	60809942	763	2	0.0579	NA	1	2	up	3	7	6	17	2	3	7	1	0.00132	0.00321	0.00335	0.0091	0.00101	0.00108	0.00279	0.00065	0.00425	0.00292	0.00138	0.00083	0.12864	0.32565	0.3254	0.88297	0.09785	0.10748	0.28853	0.06272	0.41567	0.28152	0.13915	0.08784
Gfra3	14587	NC_000084	chr18	-	34689903	34720387	1992	8	0.0581	NA	-1.04	0.486327	down	2	1	0	0	4	1	4	5	0.00034	0.00015	0	0	0.00077	0.00014	0.00052	0.0012	0.00012	0.00014	0.00066	0.00039	0.03285	0.01782	0	0	0.07496	0.01372	0.06315	0.12012	0.01267	0.01374	0.06799	0.03786
Ap2s1	232910	NC_000073	chr7	+	16738410	16749294	1333	5	0.0583	1	-0.25	0.840896	down	2201	1971	1462	1367	2022	3321	2089	1627	0.53473	0.51904	0.44972	0.40117	0.56465	0.67587	0.49196	0.58081	0.47617	0.05383	0.57832	0.06551	54.0208	52.485	45.3851	40.6408	56.6262	68.1064	49.2869	58.41	48.1329	5.41502	58.1074	6.70946
Gm5220	0	NC_000082	chr16	-	79914460	79914889	430	1	0.0584	1	-0.44	0.737135	down	40	32	23	35	42	60	52	39	0.03037	0.02624	0.02222	0.03228	0.03677	0.03813	0.03827	0.04411	0.02778	0.00388	0.03932	0.00283	3.04342	2.64156	2.21338	3.2257	3.64626	3.81445	3.80328	4.34036	2.78102	0.38995	3.90109	0.26219
Agbl3	76223	NC_000072	chr6	+	34859705	34860937	1233	1	0.0584	NA	0.98	1.97247	up	3	0	10	5	0	0	2	0	0.00082	0	0.00345	0.00166	0	0	0.00053	0	0.00148	0.00128	0.00013	0.00023	0.0796	0	0.33561	0.16071	0	0	0.05101	0	0.14398	0.12438	0.01275	0.02209
Cebpd	12609	NC_000082	chr16	+	15887286	15891031	3746	1	0.0585	1	-0.46	0.726986	down	618	441	260	257	479	716	561	511	0.05528	0.04279	0.02949	0.0279	0.04874	0.0536	0.04843	0.06696	0.03887	0.0111	0.05443	0.00752	5.39749	4.17878	2.87211	2.71887	4.77347	5.2251	4.70997	6.52804	3.79181	1.08685	5.30915	0.73122
Crybg3	224273	NC_000082	chr16	-	59490775	59601399	13131	24	0.0585	1	0.35	1.27456	up	2008	2482	2512	2235	1703	2644	2380	1337	0.05089	0.06831	0.08057	0.06877	0.04923	0.05581	0.05803	0.04946	0.06714	0.01059	0.05313	0.00387	5.00307	6.70938	7.91621	6.74534	4.84154	5.50444	5.70036	4.87263	6.5935	1.03869	5.22974	0.3792
Acot11	329910	NC_000070	chr4	-	106744555	106807180	8395	20	0.0586	1	-0.58	0.668964	down	234	390	232	314	269	668	544	490	0.00929	0.01682	0.01168	0.01508	0.01219	0.02217	0.02079	0.02858	0.01322	0.00293	0.02093	0.00584	0.91194	1.64901	1.14357	1.48229	1.19618	2.17523	2.03799	2.79322	1.2967	0.28725	2.05065	0.56948
Kctd1	106931	NC_000084	chr18	-	14968685	15151446	10947	10	0.0591	1	0.44	1.3566	up	235	247	315	226	187	215	272	146	0.00718	0.00817	0.0122	0.00836	0.00653	0.00547	0.00802	0.00654	0.00898	0.00191	0.00664	0.00091	0.70233	0.8009	1.19072	0.81816	0.6377	0.5369	0.78144	0.63824	0.87803	0.18586	0.64857	0.08711
S100b	20203	NC_000076	chr10	+	76253836	76261319	2809	3	0.0595	1	-0.82	0.566442	down	26	20	12	14	22	28	29	59	0.00311	0.0026	0.00182	0.00203	0.00301	0.0028	0.00335	0.01036	0.00239	0.0005	0.00488	0.00317	0.30283	0.25273	0.17678	0.19752	0.29237	0.27249	0.32469	1.00515	0.23247	0.0492	0.47368	0.30741
AK141503	0	NC_000085	chr19	+	41536472	41537911	1440	1	0.0595	NA	1.01	2.01391	up	4	4	2	5	2	1	1	1	0.00093	0.00101	0.00059	0.00142	0.00053	0.0002	0.00023	0.00034	0.00099	0.0003	0.00032	0.00013	0.09088	0.0986	0.05747	0.1376	0.05185	0.01898	0.02184	0.03323	0.09614	0.0285	0.03148	0.01291
AK138638	0	NC_000069	chr3	-	126432883	126439269	497	2	0.0596	NA	-0.98	0.50698	down	3	3	3	2	7	2	10	12	0.00203	0.0022	0.00257	0.00164	0.00541	0.00113	0.0065	0.0119	0.00211	0.00033	0.00624	0.00384	0.19749	0.21426	0.24978	0.15948	0.52579	0.11001	0.6328	1.15546	0.20525	0.03248	0.60601	0.37251
ENSMUSG00000083149	0	NC_000079	chr13	+	31884225	31885224	560	2	0.0597	NA	1.01	2.01391	up	4	2	4	5	2	1	1	1	0.0024	0.0013	0.00306	0.00365	0.00137	0.0005	0.00058	0.00088	0.0026	0.00087	0.00083	0.00034	0.23369	0.12677	0.29557	0.35384	0.13332	0.04882	0.05616	0.08546	0.25247	0.08409	0.08094	0.0332
Dap	223453	NC_000081	chr15	+	31224314	31274341	1925	6	0.0597	1	-0.31	0.806642	down	2423	2098	1664	1905	2166	3391	2747	2404	0.41776	0.39399	0.36453	0.40052	0.42791	0.4899	0.45816	0.60979	0.3942	0.01921	0.49644	0.06902	41.1807	38.6859	35.7699	39.2182	42.0044	48.1556	44.8798	59.7631	38.7137	1.93695	48.7007	6.74749
AK156690	0	NC_000068	chr2	+	119876931	119879794	2864	1	0.0597	1	0.55	1.46409	up	119	117	147	188	78	125	146	77	0.01396	0.01489	0.02177	0.02677	0.01043	0.01224	0.01647	0.01324	0.01935	0.00524	0.01309	0.00219	1.35939	1.45008	2.12393	2.60141	1.01669	1.19313	1.60326	1.28661	1.8837	0.50886	1.27492	0.21291
AK089863	0	NC_000085	chr19	-	27183492	27186021	2530	1	0.0598	NA	1.01	2.01391	up	2	3	1	2	0	0	0	1	0.00027	0.00043	0.00017	0.00032	0	0	0	0.00019	0.0003	9e-05	5e-05	8e-05	0.02586	0.04209	0.01636	0.03133	0	0	0	0.01892	0.02891	0.00931	0.00473	0.00819
6330408A02Rik	321008	NC_000073	chr7	-	13258967	13278721	11875	4	0.0602	1	-0.21	0.864537	down	280	231	179	200	247	367	318	194	0.00791	0.00709	0.0064	0.00684	0.00796	0.00866	0.00866	0.00797	0.00706	0.00055	0.00831	0.00035	0.77143	0.69049	0.62376	0.66745	0.77648	0.84485	0.8422	0.7818	0.68828	0.05366	0.81133	0.03226
Rec114	73673	NC_000075	chr9	-	58652689	58743964	3218	12	0.0603	1	-0.38	0.768438	down	405	359	368	412	430	694	571	496	0.04208	0.04056	0.04836	0.05204	0.05118	0.06042	0.05723	0.07553	0.04576	0.00466	0.06109	0.00897	4.11756	3.95992	4.73214	5.07382	4.98826	5.89553	5.5805	7.37607	4.47086	0.45214	5.96009	0.88002
LOC105247631	105247631	NC_000076	chr10	-	120954357	120957679	3323	1	0.0604	NA	-1.02	0.493116	down	2	0	0	0	5	3	3	1	0.0002	0	0	0	0.00058	0.00025	0.00029	0.00015	5e-05	9e-05	0.00032	0.00016	0.01969	0	0	0	0.05617	0.02468	0.02839	0.0144	0.00492	0.00853	0.03091	0.01546
Trpc3	22065	NC_000069	chr3	-	36620482	36690229	5481	12	0.0606	NA	0.91	1.87905	up	4	10	9	12	5	2	5	4	0.00025	0.00067	0.0007	0.00089	0.00035	9e-05	0.00029	0.00036	0.00063	0.00023	0.00027	0.00011	0.02388	0.06476	0.06795	0.08677	0.03405	0.00998	0.02869	0.03492	0.06084	0.02294	0.02691	0.01006
Crip2	68337	NC_000078	chr12	+	113140236	113145506	2099	7	0.0607	1	-0.41	0.752623	down	5145	5740	3685	4932	5483	10499	6013	6365	0.80619	0.97852	0.73274	0.94089	0.98229	1.37659	0.90832	1.46085	0.86459	0.09949	1.18201	0.24	80.1944	97.0684	72.6475	93.1182	97.5152	136.737	90.0953	145.116	85.7571	9.8099	117.366	23.8906
A530053M12Rik	442836	NC_000067	chr1	-	106400178	106401987	1467	2	0.0608	NA	0.97	1.95884	up	11	4	6	10	2	2	1	6	0.00252	0.001	0.00174	0.00278	0.00054	0.00038	0.00022	0.00199	0.00201	0.0007	0.00078	0.00071	0.24532	0.09679	0.16925	0.27014	0.05089	0.03727	0.02144	0.19573	0.19538	0.06798	0.07633	0.06972
ENSMUSG00000083720	0	NC_000070	chr4	+	123258046	123258904	532	2	0.0608	NA	-0.77	0.586417	down	8	5	4	4	13	13	10	7	0.00506	0.00343	0.00312	0.00302	0.00934	0.0068	0.00607	0.00649	0.00366	0.00082	0.00717	0.00128	0.49198	0.33361	0.31113	0.29797	0.91222	0.66801	0.59117	0.62967	0.35867	0.07801	0.70027	0.12535
9230116N13Rik	320054	NC_000067	chr1	-	136411916	136415519	3604	1	0.0609	1	0.74	1.67018	up	9	14	17	17	6	12	11	6	0.00081	0.00142	0.00197	0.00183	0.00064	0.00091	0.00094	0.00082	0.00151	0.00045	0.00083	0.00012	0.0817	0.13789	0.19519	0.18693	0.06215	0.09102	0.09599	0.07967	0.15043	0.04532	0.08221	0.013
Zfp354a	21408	NC_000077	chr11	+	51059244	51072799	4331	5	0.0609	1	0.28	1.21419	up	193	137	129	145	140	170	133	94	0.01495	0.0115	0.0126	0.01363	0.01238	0.01098	0.00988	0.01066	0.01317	0.00127	0.01097	0.0009	1.45794	1.12282	1.23253	1.32679	1.20672	1.07303	0.9658	1.03865	1.28502	0.1232	1.07105	0.08738
1700101I11Rik	100504641	NC_000072	chr6	-	129531950	129533817	1868	1	0.0609	1	0.38	1.30134	up	330	404	385	405	258	442	391	217	0.05858	0.07856	0.08685	0.08797	0.05233	0.0658	0.06692	0.05655	0.07799	0.01178	0.0604	0.00616	5.77974	7.67685	8.52864	8.59215	5.15596	6.46837	6.58299	5.5592	7.64435	1.13557	5.94163	0.60256
Ces2g	72361	NC_000074	chr8	+	104961611	104969537	3681	10	0.0609	1	-0.65	0.63728	down	286	472	470	399	351	864	1173	615	0.02553	0.0456	0.05306	0.04311	0.03574	0.06435	0.10071	0.07982	0.04183	0.0101	0.07015	0.02369	2.54197	4.5515	5.28357	4.29567	3.55965	6.41649	10.022	7.99538	4.16818	1.00646	6.99839	2.36114
Pkd2l2	53871	NC_000084	chr18	+	34408489	34444116	7063	19	0.0611	1	0.15	1.10957	up	778	729	581	613	621	902	692	448	0.0358	0.036	0.03364	0.03432	0.03256	0.03453	0.03063	0.0302	0.03494	0.00099	0.03198	0.00172	3.60381	3.66367	3.40395	3.4395	3.28223	3.49114	3.08134	3.03542	3.52773	0.10883	3.22253	0.18073
Gm29824	102631501	NC_000075	chr9	+	24776467	24806024	3285	3	0.0611	1	-1.01	0.496546	down	0	6	2	10	6	17	16	25	0	0.00067	0.00026	0.00124	0.0007	0.00145	0.00158	0.00374	0.00054	0.00047	0.00187	0.00113	0	0.06483	0.02519	0.12064	0.06818	0.14147	0.15318	0.3642	0.05267	0.04554	0.18176	0.11026
AK136034	0	NC_000073	chr7	+	28658203	28659309	1107	1	0.0614	NA	-1.01	0.496546	down	2	1	0	1	3	6	3	3	0.00061	0.00033	0	0.00037	0.00104	0.00152	0.00088	0.00134	0.00033	0.00022	0.00119	0.00025	0.05911	0.03206	0	0.0358	0.10117	0.14817	0.08523	0.12969	0.03174	0.02105	0.11607	0.02444
Zdhhc9	208884	NC_000086	chrX	-	48171967	48208878	7330	11	0.0614	1	-0.19	0.876606	down	1047	1068	956	923	1131	1627	1362	899	0.04646	0.05143	0.05395	0.04976	0.0574	0.06051	0.05823	0.05867	0.0504	0.00272	0.0587	0.00114	4.67319	5.17185	5.39696	4.99024	5.76004	6.06782	5.84381	5.86929	5.05806	0.26482	5.88524	0.1129
AK090241	0	NC_000082	chr16	-	25943010	25945533	2524	1	0.0615	NA	0.89	1.85318	up	1	0	1	6	0	0	0	0	0.00013	0	0.00017	0.00097	0	0	0	0	0.00032	0.00038	0	0	0.01296	0	0.01639	0.09421	0	0	0	0	0.03089	0.03707	0	0
Lgr6	329252	NC_000067	chr1	-	134983300	135105374	7185	22	0.0616	1	0.96	1.94531	up	1817	578	298	502	756	314	99	61	0.08315	0.02857	0.01729	0.02779	0.03935	0.01206	0.00435	0.0041	0.0392	0.02576	0.01497	0.01444	8.27369	2.85548	1.71627	2.76886	3.92791	1.19468	0.43334	0.40629	3.90358	2.56263	1.49056	1.44236
Traf3ip3	215243	NC_000067	chr1	-	193175453	193201703	5756	14	0.0617	1	0.41	1.32869	up	50	48	37	32	29	47	35	24	0.00286	0.00294	0.0027	0.00223	0.0019	0.00226	0.00194	0.00204	0.00268	0.00028	0.00203	0.00014	0.2842	0.296	0.266	0.22032	0.18808	0.22322	0.19124	0.19954	0.26663	0.02879	0.20052	0.01376
H1f0	14958	NC_000081	chr15	-	79026456	79028612	2157	1	0.0617	1	-0.81	0.570382	down	15	8	9	10	9	30	17	31	0.0023	0.00129	0.00174	0.00189	0.00154	0.00387	0.00254	0.00676	0.0018	0.00036	0.00368	0.00196	0.22752	0.13165	0.17266	0.18373	0.15576	0.38021	0.24787	0.68777	0.17889	0.03413	0.3679	0.20117
Apoh	11818	NC_000077	chr11	+	108343354	108414396	1596	10	0.0619	NA	-1.01	0.496546	down	1	1	0	3	3	5	4	6	0.00021	0.00023	0	0.00077	0.00065	0.00085	0.00067	0.00177	0.0003	0.00028	0.00098	0.00046	0.0205	0.02224	0	0.07449	0.07017	0.08564	0.07882	0.17991	0.02931	0.02751	0.10364	0.04438
Sfxn1	14057	NC_000079	chr13	-	54087682	54089874	2193	1	0.0621	1	0.33	1.25701	up	177	186	129	134	145	198	136	70	0.02615	0.03	0.02424	0.02377	0.02434	0.02431	0.01958	0.01512	0.02604	0.00245	0.02084	0.00383	2.64062	3.0106	2.43415	2.42153	2.46829	2.46818	1.9504	1.52753	2.62673	0.23809	2.1036	0.3941
ENSMUSG00000082686	0	NC_000070	chr4	-	111790621	111791670	1050	1	0.0623	NA	1.02	2.02792	up	4	3	1	2	0	1	0	1	0.00122	0.00104	0.00041	0.00078	0	0.00027	0	0.00047	0.00086	0.0003	0.00018	0.0002	0.12464	0.10142	0.03941	0.07549	0	0.02604	0	0.04558	0.08524	0.03166	0.01791	0.01919
Pde9a	18585	NC_000083	chr17	+	31386212	31476310	2856	20	0.0625	1	-0.92	0.528509	down	15	20	4	5	12	14	41	35	0.00165	0.0025	0.00058	0.00071	0.0015	0.00124	0.00436	0.00562	0.00136	0.00078	0.00318	0.00187	0.17183	0.24857	0.05796	0.06938	0.15685	0.134	0.45149	0.58646	0.13694	0.07823	0.3322	0.19294
Spon1	233744	NC_000073	chr7	+	113765998	114043375	10387	16	0.0626	1	0.73	1.65864	up	567	463	782	1054	223	405	740	389	0.01799	0.01598	0.03148	0.04079	0.00814	0.01082	0.02257	0.01818	0.02656	0.01015	0.01493	0.00574	1.78593	1.58223	3.11539	4.02137	0.80146	1.06589	2.2406	1.79221	2.62623	0.99771	1.47504	0.57179
AK085303	0	NC_000067	chr1	-	168278694	168280457	1764	1	0.0627	NA	0.89	1.85318	up	2	0	3	1	0	0	0	0	0.00038	0	0.00072	0.00023	0	0	0	0	0.00033	0.00026	0	0	0.03709	0	0.07037	0.02247	0	0	0	0	0.03248	0.02555	0	0
300	0	NC_000078	chr12	+	104358003	104363534	1264	4	0.0627	NA	-1	0.5	down	2	3	0	3	4	14	2	8	0.00053	0.00087	0	0.00097	0.00121	0.00311	0.00051	0.0031	0.00059	0.00038	0.00198	0.00115	0.05177	0.08425	0	0.09406	0.11814	0.30278	0.04976	0.30288	0.05752	0.03671	0.19339	0.11208
Cd302	66205	NC_000068	chr2	-	60251993	60284488	1354	6	0.0627	1	-0.46	0.726986	down	246	281	229	245	231	488	429	362	0.06	0.07456	0.07036	0.07283	0.0642	0.09967	0.10074	0.12972	0.06944	0.00565	0.09858	0.02322	5.94412	7.36658	6.99862	7.17086	6.36883	9.85259	9.96465	12.7944	6.87005	0.55021	9.74512	2.278
AK044104	0	NC_000074	chr8	+	24422404	24440008	1655	3	0.0628	1	0.66	1.58008	up	129	58	88	83	98	49	47	33	0.02619	0.0128	0.02262	0.02047	0.02273	0.00832	0.00921	0.00983	0.02052	0.0049	0.01252	0.00592	2.55013	1.24397	2.20029	1.98749	2.21052	0.80937	0.89315	0.95421	1.99547	0.47813	1.21681	0.57602
AK088892	0	NC_000067	chr1	+	43452948	43454715	1768	1	0.0629	NA	0.89	1.85318	up	2	1	0	3	0	0	0	0	0.00038	0.00021	0	0.00069	0	0	0	0	0.00032	0.00025	0	0	0.03701	0.02008	0	0.06725	0	0	0	0	0.03109	0.02465	0	0
AK052019	0	NC_000079	chr13	+	9445900	9448419	2520	1	0.0629	NA	0.89	1.85318	up	2	1	0	3	0	0	0	0	0.00026	0.00014	0	0.00049	0	0	0	0	0.00022	0.00018	0	0	0.02597	0.01409	0	0.04718	0	0	0	0	0.02181	0.01729	0	0
ENSMUSG00000106640	0	NC_000069	chr3	-	95964029	95964388	360	1	0.0629	NA	0.89	1.85318	up	2	1	0	3	0	0	0	0	0.00174	0.00101	0	0.0034	0	0	0	0	0.00154	0.00124	0	0	0.18176	0.0986	0	0.33025	0	0	0	0	0.15265	0.12105	0	0
AK042855	0	NC_000081	chr15	+	35865261	35867932	2672	1	0.063	NA	0.89	1.85318	up	3	0	1	2	0	0	0	0	0.00038	0	0.00016	0.00031	0	0	0	0	0.00021	0.00015	0	0	0.03673	0	0.01549	0.02966	0	0	0	0	0.02047	0.01408	0	0
AK081333	0	NC_000068	chr2	-	68330693	68333790	3098	1	0.063	NA	0.89	1.85318	up	1	3	2	0	0	0	0	0	0.00011	0.00035	0.00027	0	0	0	0	0	0.00018	0.00014	0	0	0.01056	0.03437	0.02671	0	0	0	0	0	0.01791	0.01345	0	0
2600010L24Rik	70298	NC_000071	chr5	-	136542297	136544056	1760	1	0.063	NA	0.89	1.85318	up	3	0	2	1	0	0	0	0	0.00057	0	0.00048	0.00023	0	0	0	0	0.00032	0.00022	0	0	0.05577	0	0.04702	0.02252	0	0	0	0	0.03133	0.02181	0	0
Cryba4	12959	NC_000071	chr5	-	112246492	112263555	1210	9	0.0631	NA	0.95	1.93187	up	9	2	18	13	4	3	5	5	0.00247	0.0006	0.00622	0.00437	0.00127	0.00061	0.00125	0.002	0.00341	0.0021	0.00128	0.00049	0.24335	0.05867	0.61558	0.42578	0.12341	0.06778	0.12996	0.19775	0.33585	0.2072	0.12973	0.04611
Clip2	269713	NC_000071	chr5	-	134489383	134552468	5221	17	0.0633	1	0.51	1.42405	up	1743	1561	1790	2760	1245	1826	1575	1278	0.11148	0.10826	0.14484	0.21402	0.09071	0.09763	0.09706	0.11992	0.14465	0.04253	0.10133	0.01107	10.9223	10.6127	14.1871	20.9498	8.90189	9.56085	9.48746	11.714	14.168	4.15834	9.91606	1.06901
Slc12a6	107723	NC_000068	chr2	+	112265538	112406319	17839	27	0.0634	1	0.5	1.41421	up	2335	2863	3779	3032	1782	2863	3321	1485	0.04303	0.05733	0.08826	0.06792	0.03747	0.04411	0.05908	0.04014	0.06413	0.01649	0.0452	0.00835	4.2824	5.69678	8.76601	6.7357	3.7291	4.38733	5.85493	3.98369	6.37022	1.63446	4.48876	0.82293
Klf4	16600	NC_000070	chr4	-	55527137	55532475	3064	5	0.0634	1	-0.3	0.812252	down	830	785	465	622	910	1263	812	632	0.09006	0.09246	0.06403	0.08194	0.11307	0.11497	0.08521	0.10083	0.08212	0.01115	0.10352	0.01188	8.86258	9.09409	6.28	8.04499	11.0871	11.2684	8.33471	9.87092	8.07042	1.10472	10.1403	1.17281
Ncoa4	27057	NC_000078	chr12	+	119260934	119264275	3342	1	0.0635	1	0.65	1.56917	up	2037	2246	4856	3035	1764	2144	3103	1354	0.20469	0.24504	0.61805	0.37043	0.20248	0.17997	0.3007	0.19966	0.35955	0.16127	0.2207	0.04699	19.9414	23.8551	60.1268	35.9895	19.7042	17.5375	29.2011	19.3884	34.9782	15.6788	21.4578	4.54655
AK037178	0	NC_000070	chr4	-	108771238	108773248	2011	1	0.0635	NA	0.89	1.85318	up	3	2	0	1	0	0	0	0	0.0005	0.00036	0	0.0002	0	0	0	0	0.00027	0.00019	0	0	0.04881	0.0353	0	0.01971	0	0	0	0	0.02595	0.01818	0	0
Selenbp2	20342	NC_000069	chr3	+	94693556	94704413	2271	11	0.0636	1	-0.84	0.558644	down	30	25	45	35	22	61	153	73	0.00434	0.00381	0.00837	0.00617	0.00366	0.00749	0.02162	0.01557	0.00567	0.00179	0.01209	0.00698	0.43219	0.39075	0.81996	0.61077	0.36164	0.73428	2.11884	1.53828	0.56342	0.16963	1.18826	0.68518
Fat3	270120	NC_000075	chr9	-	15910189	16502879	27548	30	0.0637	1	0.68	1.60214	up	93	55	121	105	61	83	93	20	0.00113	0.00072	0.00187	0.00156	0.00084	0.00084	0.00109	0.00035	0.00132	0.00043	0.00078	0.00027	0.11045	0.07087	0.18176	0.15105	0.08266	0.08236	0.10617	0.03474	0.12853	0.04181	0.07648	0.02596
AK158090	0	NC_000080	chr14	+	123667719	123671024	3306	1	0.0639	NA	-0.99	0.503478	down	1	1	0	1	1	0	13	7	0.0001	0.00011	0	0.00012	0.00012	0	0.00128	0.00104	8e-05	5e-05	0.00061	0.00056	0.0099	0.01074	0	0.01199	0.01129	0	0.12367	0.10133	0.00816	0.00477	0.05907	0.05416
2210404O09Rik	70081	NC_000083	chr17	-	21878907	21909926	5321	9	0.064	1	0.34	1.26576	up	127	105	109	78	92	103	110	54	0.00798	0.00717	0.00868	0.00598	0.0066	0.00538	0.00664	0.00495	0.00745	0.001	0.00589	0.00074	0.78087	0.70045	0.84767	0.58093	0.64545	0.52917	0.65016	0.48566	0.72748	0.09938	0.57761	0.07188
Fam161a	73873	NC_000077	chr11	+	23007317	23045743	5299	10	0.0641	1	-0.74	0.598739	down	19	11	19	15	18	23	53	31	0.00121	0.00074	0.00149	0.00116	0.0013	0.0012	0.00324	0.00282	0.00115	0.00027	0.00214	0.0009	0.11731	0.07368	0.14837	0.11218	0.12681	0.11865	0.31456	0.27996	0.11288	0.02653	0.20999	0.08817
Fgfrl1	116701	NC_000071	chr5	+	108692382	108706950	2809	7	0.0642	1	-0.67	0.628507	down	921	724	847	1159	887	1584	1815	2112	0.10854	0.09251	0.1267	0.16587	0.11929	0.15618	0.20667	0.36593	0.1234	0.02734	0.21202	0.09412	10.727	9.14882	12.4775	16.3514	11.788	15.4153	20.3211	35.9809	12.1762	2.68274	20.8763	9.23142
Nr1d1	217166	NC_000077	chr11	-	98767932	98775377	3121	8	0.0643	1	-0.3	0.812252	down	506	546	388	402	574	981	550	411	0.05406	0.0634	0.05245	0.05203	0.07009	0.08741	0.05593	0.06432	0.05548	0.00463	0.06944	0.01153	5.3043	6.2098	5.14439	5.10453	6.8657	8.5926	5.54233	6.30199	5.44076	0.45026	6.82566	1.12304
Tmem232	381107	NC_000083	chr17	-	65255999	65541102	3970	20	0.0644	NA	0.98	1.97247	up	1	2	1	4	1	0	0	0	8e-05	0.00018	0.00011	0.00041	9e-05	0	0	0	0.0002	0.00013	2e-05	4e-05	0.00824	0.01788	0.01042	0.03993	0.0094	0	0	0	0.01912	0.01254	0.00235	0.00407
Gin1	252876	NC_000067	chr1	+	97770168	97793710	6053	9	0.0645	1	-0.27	0.82932	down	142	139	106	108	156	214	152	125	0.00781	0.00822	0.00741	0.00722	0.00983	0.00977	0.00796	0.01008	0.00766	0.00038	0.00941	0.00085	0.76752	0.81512	0.72465	0.70709	0.9621	0.96648	0.78976	0.98825	0.7536	0.04177	0.92665	0.07965
Wrnip1	78903	NC_000079	chr13	+	32802030	32822610	4071	5	0.0645	1	-0.18	0.882703	down	904	717	741	653	857	1209	1021	649	0.07344	0.06303	0.07614	0.06398	0.07901	0.08216	0.07956	0.07731	0.06915	0.00573	0.07951	0.00174	7.26505	6.25168	7.53204	6.35676	7.85862	8.11848	7.88766	7.6291	6.85138	0.55649	7.87347	0.17333
Cmtm3	68119	NC_000074	chr8	+	104339383	104347672	2207	11	0.0645	1	0.4	1.31951	up	2357	2948	1832	1793	1766	3159	1598	1015	0.35663	0.48391	0.35077	0.32919	0.30518	0.39951	0.2332	0.2258	0.38013	0.06079	0.29092	0.06994	34.9404	47.4137	34.3494	32.196	29.8714	39.1288	22.7718	22.0086	37.2249	5.97052	28.4452	6.88822
AK012512	0	NC_000068	chr2	-	34801653	34802801	1149	1	0.0646	1	0.6	1.51572	up	29	35	24	47	17	28	30	19	0.00843	0.01104	0.00883	0.0163	0.00565	0.00683	0.00843	0.00815	0.01115	0.00314	0.00726	0.00111	0.82575	1.08125	0.86434	1.62107	0.55233	0.66617	0.82115	0.79134	1.0981	0.31725	0.70775	0.10692
AK135288	0	NC_000080	chr14	+	28344924	28348612	3689	1	0.0648	NA	-0.9	0.535887	down	0	0	0	0	1	1	1	2	0	0	0	0	0.0001	7e-05	9e-05	0.00027	0	0	0.00013	8e-05	0	0	0	0	0.01012	0.00741	0.00853	0.02594	0	0	0.013	0.00753
Gm10410	666808	NC_000080	chr14	+	4930600	5003496	5997	15	0.0649	NA	-0.98	0.50698	down	3	1	1	2	11	7	3	2	0.00017	6e-05	7e-05	0.00014	0.0007	0.00033	0.00016	0.00016	0.00011	5e-05	0.00034	0.00022	0.01637	0.00592	0.0069	0.01322	0.06847	0.03191	0.01573	0.01596	0.0106	0.00435	0.03302	0.02149
AK156447	0	NC_000081	chr15	+	26688400	26691667	3268	1	0.0649	NA	0.9	1.86607	up	12	10	5	6	3	10	2	1	0.00123	0.00112	0.00065	0.00075	0.00035	0.00086	0.0002	0.00015	0.00094	0.00024	0.00039	0.00028	0.12014	0.10862	0.06331	0.07276	0.03427	0.08365	0.01925	0.01464	0.09121	0.02376	0.03795	0.02736
AK138100	0	NC_000067	chr1	-	63097798	63101612	3815	1	0.065	NA	0.99	1.98618	up	6	4	2	3	0	2	2	1	0.00053	0.00038	0.00022	0.00032	0	0.00015	0.00017	0.00013	0.00036	0.00011	0.00011	7e-05	0.05146	0.03722	0.02169	0.03116	0	0.01433	0.01649	0.01254	0.03538	0.01081	0.01084	0.00641
AK037756	0	NC_000079	chr13	-	111420072	111421942	1871	1	0.0651	NA	-1.01	0.496546	down	2	0	0	0	4	3	2	2	0.00036	0	0	0	0.00082	0.00045	0.00035	0.00053	9e-05	0.00016	0.00054	0.00018	0.03497	0	0	0	0.07981	0.04383	0.03362	0.05115	0.00874	0.01514	0.0521	0.01717
Diap2	54004	NC_000086	chrX	+	129749668	130465834	11627	29	0.0651	1	0.22	1.16473	up	1039	1169	806	888	947	1145	933	614	0.02935	0.03602	0.029	0.03057	0.03065	0.02728	0.02565	0.02565	0.03124	0.00282	0.02731	0.00204	2.92361	3.56883	2.86855	3.0267	3.04053	2.69208	2.5237	2.52715	3.09692	0.27831	2.69586	0.21031
Drp2	13497	NC_000086	chrX	+	134404551	134456574	8588	24	0.0652	1	-0.84	0.558644	down	38	38	40	44	27	50	175	102	0.00146	0.0016	0.00195	0.00204	0.0012	0.00159	0.00648	0.00569	0.00176	0.00024	0.00374	0.00237	0.14476	0.15706	0.19274	0.20304	0.11736	0.15916	0.64087	0.56838	0.1744	0.02417	0.37144	0.23505
Errfi1	74155	NC_000070	chr4	+	150853801	150868892	3700	6	0.0653	1	0.53	1.44393	up	1989	1067	1092	822	1309	968	826	458	0.18026	0.10483	0.12534	0.09044	0.13558	0.07317	0.07209	0.06074	0.12522	0.03411	0.08539	0.02938	17.5875	10.2363	12.2128	8.80428	13.207	7.15193	7.02104	5.9237	12.2102	3.33212	8.32592	2.85818
Bend5	67621	NC_000070	chr4	+	111414540	111460298	2571	8	0.0654	1	0.56	1.47427	up	75	76	53	27	41	55	52	18	0.00963	0.0107	0.00868	0.00426	0.00585	0.00597	0.00639	0.00338	0.00832	0.00245	0.0054	0.00118	0.9544	1.04928	0.85304	0.41618	0.59532	0.5848	0.6361	0.33504	0.81822	0.24227	0.53781	0.11863
Ptgds	19215	NC_000068	chr2	-	25466709	25470109	1712	7	0.0655	1	-0.51	0.702222	down	23	27	28	19	31	60	34	31	0.00428	0.00543	0.00646	0.00415	0.00647	0.00892	0.00593	0.00869	0.00508	0.00094	0.0075	0.00132	0.43954	0.55981	0.67678	0.43982	0.67597	0.95807	0.62459	0.86654	0.52899	0.09842	0.78129	0.13617
Ndst4	64580	NC_000069	chr3	+	125404076	125728899	11720	18	0.0656	NA	1.01	2.01391	up	3	1	17	4	0	1	3	2	8e-05	3e-05	0.0006	0.00014	0	2e-05	8e-05	8e-05	0.00021	0.00023	5e-05	4e-05	0.00837	0.00303	0.06002	0.01353	0	0.00233	0.00805	0.00817	0.02124	0.0227	0.00464	0.00357
LOC102638002	102638002	NC_000080	chr14	+	46387553	46389278	1726	1	0.0658	1	-0.63	0.646176	down	75	127	62	61	93	322	122	80	0.01447	0.02673	0.0153	0.01441	0.02056	0.05219	0.02284	0.02283	0.01773	0.00521	0.0296	0.01307	1.42165	2.61181	1.48644	1.4006	2.01145	5.09993	2.22301	2.21809	1.73012	0.51002	2.88812	1.27984
Gm20099	100504170	NC_000068	chr2	-	18916652	18918882	2231	1	0.0659	NA	-0.88	0.543367	down	0	0	0	0	0	1	4	2	0	0	0	0	0	0.00013	0.00058	0.00044	0	0	0.00029	0.00023	0	0	0	0	0	0.01225	0.05639	0.0429	0	0	0.02789	0.02269
ENSMUSG00000104616	0	NC_000069	chr3	+	41485733	41486195	463	1	0.0659	1	-0.54	0.687771	down	26	25	11	19	31	50	26	25	0.0188	0.01971	0.01011	0.01675	0.0257	0.03029	0.01818	0.02621	0.01634	0.00375	0.02509	0.00437	1.83723	1.91663	0.98312	1.62628	2.49947	2.95215	1.7661	2.58398	1.59082	0.36655	2.45043	0.4302
Gm11476	102634096	NC_000068	chr2	+	167553314	167607845	2019	4	0.066	1	-0.91	0.532185	down	8	2	8	6	9	7	23	20	0.00133	0.00036	0.00164	0.00121	0.00171	0.00097	0.00369	0.00475	0.00113	0.00047	0.00278	0.00151	0.12964	0.03516	0.16396	0.11777	0.16641	0.09478	0.35827	0.47405	0.11163	0.0473	0.27338	0.15068
Bcl11b	58208	NC_000078	chr12	-	107910403	108004139	11515	7	0.0661	NA	0.95	1.93187	up	19	9	4	3	4	6	4	0	0.00055	0.00029	0.00015	0.00011	0.00013	0.00015	0.00011	0	0.00028	0.00017	0.0001	6e-05	0.05398	0.02774	0.01437	0.01032	0.01297	0.01424	0.01092	0	0.0266	0.01707	0.00953	0.00563
AK140102	0	NC_000077	chr11	+	60871496	60872596	1101	1	0.0662	NA	0.93	1.90528	up	4	7	8	4	2	2	5	1	0.00122	0.00232	0.00309	0.00148	0.0007	0.00051	0.00147	0.00045	0.00203	0.00074	0.00078	0.00041	0.11886	0.22568	0.30068	0.14398	0.06781	0.04966	0.14283	0.04347	0.1973	0.07157	0.07594	0.03964
Gm42355	105247220	NC_000070	chr4	+	150512724	150516396	3588	2	0.0662	NA	-1	0.5	down	1	1	1	1	3	8	4	1	9e-05	0.0001	0.00012	0.00011	0.00032	0.00063	0.00036	0.00014	0.00011	1e-05	0.00036	0.00018	0.00912	0.00989	0.01153	0.01105	0.03121	0.06095	0.03506	0.01334	0.0104	0.00095	0.03514	0.01701
Gm33370	102636251	NC_000071	chr5	-	96897914	96942090	8031	11	0.0662	1	0.87	1.82766	up	24	19	7	4	7	12	5	2	0.00101	0.00086	0.00037	0.0002	0.00033	0.00042	0.0002	0.00012	0.00061	0.00033	0.00027	0.00012	0.09777	0.08398	0.03607	0.01974	0.03254	0.04085	0.01958	0.01192	0.05939	0.03238	0.02622	0.01121
AK036966	0	NC_000075	chr9	+	70268433	70272156	3724	1	0.0664	NA	-0.9	0.535887	down	0	0	0	0	2	1	1	1	0	0	0	0	0.0002	8e-05	9e-05	0.00013	0	0	0.00013	5e-05	0	0	0	0	0.02005	0.00734	0.00845	0.01285	0	0	0.01217	0.00499
ENSMUSG00000081389	0	NC_000068	chr2	+	15481912	15482341	430	1	0.0665	1	-0.37	0.773782	down	137	86	74	79	136	170	111	106	0.10443	0.07139	0.07084	0.07234	0.11834	0.10779	0.081	0.11669	0.07975	0.01426	0.10596	0.01496	10.4237	7.09918	7.12129	7.28086	11.8069	10.8076	8.11854	11.7969	7.98126	1.4119	10.6325	1.50713
Tbxas1	21391	NC_000072	chr6	+	38875404	39084590	9305	19	0.0665	1	0.71	1.6358	up	188	116	97	57	111	74	74	19	0.00664	0.00441	0.00434	0.00245	0.00448	0.00216	0.00253	0.00097	0.00446	0.00148	0.00254	0.00126	0.66102	0.44251	0.43137	0.24276	0.44532	0.2174	0.25011	0.09772	0.44442	0.14812	0.25264	0.12487
Gm10403	100038737	NC_000080	chr14	+	15456331	15458041	1711	1	0.0666	NA	-0.96	0.514057	down	0	0	1	0	4	6	0	2	0	0	0.00025	0	0.0009	0.00099	0	0.00058	6e-05	0.00011	0.00062	0.00039	0	0	0.02418	0	0.08727	0.09586	0	0.05594	0.00605	0.01047	0.05977	0.03757
Il1r2	16178	NC_000067	chr1	+	40074079	40125231	5739	16	0.0667	NA	-0.92	0.528509	down	4	3	2	2	7	3	9	9	0.00023	0.00018	0.00015	0.00014	0.00047	0.00015	0.00047	0.00075	0.00017	4e-05	0.00046	0.00021	0.0228	0.01856	0.01442	0.01381	0.04553	0.01429	0.04932	0.07505	0.0174	0.00362	0.04605	0.02157
Abcg1	11307	NC_000083	chr17	+	31057694	31117984	6277	15	0.0667	1	0.49	1.40444	up	244	313	226	329	274	281	160	143	0.01291	0.01795	0.0151	0.02122	0.0165	0.01243	0.00818	0.01105	0.0168	0.00312	0.01204	0.003	1.27177	1.76999	1.48988	2.07715	1.62954	1.22378	0.80166	1.09022	1.6522	0.3023	1.1863	0.29793
ENSMUSG00000095202	0	NC_000074	chr8	-	34307301	34307687	387	1	0.0667	1	0.48	1.39474	up	61	54	55	82	47	73	45	33	0.05296	0.05092	0.06049	0.08626	0.04657	0.05302	0.03766	0.04204	0.06266	0.01409	0.04482	0.00569	5.15691	4.95292	5.88095	8.39705	4.53371	5.15658	3.657	4.08068	6.09696	1.37201	4.35699	0.55608
Pdlim7	67399	NC_000079	chr13	-	55495795	55513676	4879	12	0.0668	1	0.33	1.25701	up	7455	4718	4731	5545	5494	5154	4875	3437	0.49828	0.34284	0.40139	0.45079	0.41816	0.2872	0.31442	0.33686	0.42333	0.05773	0.33916	0.04888	49.9905	34.3246	40.1253	45.0396	42.0363	28.8777	31.4244	33.7115	42.37	5.80876	34.0125	4.93801
Cyb5r4	266690	NC_000070	chr4	-	18843706	18845867	2162	1	0.0668	1	0.26	1.19748	up	928	777	685	575	773	809	672	426	0.1438	0.13046	0.13452	0.10808	0.13666	0.10458	0.10054	0.09623	0.12921	0.01313	0.1095	0.01595	14.0431	12.7569	13.1108	10.5399	13.3472	10.2292	9.77545	9.42939	12.6127	1.28565	10.6953	1.55712
Cyld	74256	NC_000074	chr8	+	88697001	88751946	12849	20	0.0668	1	-0.24	0.846745	down	1715	1591	1285	1154	1890	2720	1733	1134	0.04442	0.04456	0.04216	0.03627	0.056	0.05886	0.04328	0.04304	0.04185	0.00336	0.05029	0.00721	4.36683	4.39521	4.13837	3.55927	5.4911	5.78694	4.24182	4.22351	4.11492	0.3359	4.93584	0.71094
4933400F21Rik	74403	NC_000067	chr1	+	89676507	89679079	2573	1	0.0669	NA	-0.9	0.535887	down	0	0	0	0	1	1	2	1	0	0	0	0	0.00015	0.00011	0.00025	0.00019	0	0	0.00018	5e-05	0	0	0	0	0.01451	0.01062	0.02445	0.0186	0	0	0.01704	0.00512
Uqcr11	66594	NC_000076	chr10	-	80402997	80406830	641	3	0.0669	1	-0.24	0.846745	down	1298	1079	879	918	1159	1982	1236	1009	0.68035	0.61349	0.5832	0.5833	0.69252	0.86809	0.62455	0.77514	0.61508	0.03965	0.74008	0.09114	66.2503	59.7505	56.7449	56.7556	67.4982	84.5269	60.6434	75.3291	59.8753	3.87905	71.9994	8.90569
Mmd	67468	NC_000077	chr11	+	90187684	90278589	7108	10	0.0669	1	0.46	1.37554	up	1939	1892	2790	1810	1352	1856	2222	1246	0.09065	0.09576	0.16462	0.10273	0.07211	0.07219	0.10008	0.0854	0.11344	0.02986	0.08244	0.01153	8.92486	9.44827	16.2425	10.0915	7.10061	7.13806	9.8315	8.38881	11.1768	2.95373	8.11474	1.11856
AK137800	0	NC_000079	chr13	+	91653908	91657212	3305	1	0.0669	NA	-0.9	0.535887	down	0	0	0	0	1	1	2	1	0	0	0	0	0.00012	9e-05	0.0002	0.00015	0	0	0.00014	4e-05	0	0	0	0	0.0113	0.00827	0.01903	0.01448	0	0	0.01327	0.00399
Pak6	214230	NC_000068	chr2	+	118663027	118698020	5613	12	0.0669	1	0.74	1.67018	up	293	73	241	203	178	82	135	73	0.01736	0.00473	0.01802	0.01465	0.01206	0.00406	0.00777	0.0063	0.01369	0.00532	0.00755	0.00292	1.70783	0.46164	1.77671	1.43326	1.18384	0.39936	0.75642	0.62238	1.34486	0.52586	0.7405	0.28598
Ctcflos	74161	NC_000068	chr2	+	173110835	173133201	4694	6	0.0669	NA	0.98	1.97247	up	8	2	18	4	2	3	6	1	0.00057	0.00016	0.00163	0.00035	0.00016	0.00018	0.00041	0.00011	0.00068	0.00057	0.00021	0.00012	0.05576	0.01512	0.15868	0.03377	0.01591	0.01747	0.0402	0.01019	0.06583	0.0555	0.02094	0.01144
Gm9180	0	NC_000069	chr3	+	95622278	95622772	495	1	0.0669	1	-0.23	0.852635	down	4096	2934	2255	2675	3736	5050	3739	2647	2.77864	2.16106	1.93705	2.20336	2.89394	2.86506	2.44728	2.63387	2.27003	0.3106	2.71004	0.18214	270.723	210.394	188.511	214.162	281.753	278.892	237.56	255.905	220.948	30.3611	263.527	18.0321
ENSMUSG00000106135	0	NC_000071	chr5	+	21598740	21599547	808	1	0.0669	1	0.15	1.10957	up	1360	1043	910	949	1021	1321	1115	708	0.56533	0.47057	0.47899	0.47929	0.48472	0.45922	0.44713	0.43163	0.49855	0.03872	0.45567	0.01941	55.0679	45.8196	46.6043	46.5456	47.1716	44.6932	43.3997	41.9326	48.5093	3.79918	44.2993	1.92459
Cul1	26965	NC_000072	chr6	+	47452273	47526139	5635	23	0.0669	1	0.14	1.10191	up	2922	2762	2092	2064	2327	2994	2752	1644	0.16812	0.17209	0.15236	0.14402	0.15253	0.14386	0.1527	0.13852	0.15915	0.01143	0.1469	0.00602	16.9651	17.3984	15.3626	14.5158	15.4159	14.5247	15.3595	13.9617	16.0604	1.17064	14.8155	0.60622
Gm4851	0	NC_000067	chr1	+	45981548	45982012	465	1	0.067	1	0.21	1.15669	up	387	338	294	306	261	412	362	221	0.27961	0.26507	0.26892	0.26826	0.21504	0.24889	0.25224	0.23402	0.27047	0.00548	0.23755	0.01469	27.2288	25.8013	26.1632	26.0791	20.9534	24.2211	24.4838	22.7441	26.3181	0.54259	23.1006	1.40591
Sh3d2c1	0	NC_000068	chr2	+	23680218	23681121	904	1	0.067	NA	1	2	up	10	12	3	3	3	6	0	0	0.00343	0.00436	0.00137	0.00132	0.00113	0.00176	0	0	0.00262	0.00132	0.00072	0.00076	0.36191	0.47118	0.13732	0.13152	0.12389	0.18144	0	0	0.27548	0.14627	0.07633	0.079
Slc24a3	94249	NC_000068	chr2	+	145167712	145642166	4606	18	0.067	1	0.66	1.58008	up	360	326	298	396	127	150	327	246	0.02561	0.02533	0.02713	0.03417	0.01042	0.00887	0.02255	0.02579	0.02806	0.00359	0.01691	0.00737	2.55711	2.5123	2.67724	3.40718	1.02931	0.89026	2.23279	2.55588	2.78846	0.36227	1.67706	0.72798
AK036115	0	NC_000067	chr1	+	33922455	33924838	2384	1	0.0671	NA	-0.88	0.543367	down	0	0	0	0	1	2	4	0	0	0	0	0	0.00016	0.00024	0.00054	0	0	0	0.00024	0.0002	0	0	0	0	0.01566	0.02293	0.05277	0	0	0	0.02284	0.01916
Dnmt3l	54427	NC_000076	chr10	+	78041947	78063622	3134	18	0.0671	NA	0.97	1.95884	up	3	2	9	7	3	2	2	1	0.00032	0.00023	0.00117	0.00089	0.00037	0.00018	0.00021	0.00016	0.00065	0.00039	0.00023	8e-05	0.03132	0.02265	0.11883	0.08852	0.03573	0.01745	0.02007	0.01527	0.06533	0.03993	0.02213	0.00803
AK054092	0	NC_000077	chr11	-	30228800	30231668	2869	1	0.0671	NA	1	2	up	4	4	4	1	1	2	1	0	0.00047	0.00051	0.00059	0.00014	0.00013	0.0002	0.00011	0	0.00043	0.00017	0.00011	7e-05	0.04561	0.04949	0.05769	0.01381	0.01301	0.01906	0.01096	0	0.04165	0.01665	0.01076	0.00689
Clic5	224796	NC_000083	chr17	+	44134678	44280168	9767	7	0.0671	1	-0.37	0.773782	down	596	657	481	455	718	1352	757	407	0.02043	0.02444	0.02088	0.01894	0.0281	0.03877	0.02497	0.02039	0.02117	0.00202	0.02806	0.00677	1.99644	2.38772	2.03788	1.84618	2.74429	3.78412	2.43757	1.99417	2.06705	0.1984	2.74004	0.65915
AW011738	100382	NC_000070	chr4	+	156203270	156210007	4539	2	0.0671	1	0.53	1.44393	up	66	113	53	54	39	62	74	35	0.00489	0.00909	0.00494	0.00483	0.00329	0.0038	0.00529	0.00375	0.00594	0.00182	0.00403	0.00075	0.47572	0.88368	0.48318	0.47147	0.32075	0.37341	0.51274	0.36901	0.57851	0.17624	0.39398	0.07161
Rhcg	56315	NC_000073	chr7	-	79593363	79617657	2233	11	0.0671	NA	0.87	1.82766	up	1	0	1	5	0	0	0	0	0.00015	0	0.00019	0.00091	0	0	0	0	0.00031	0.00035	0	0	0.01465	0	0.01853	0.08874	0	0	0	0	0.03048	0.03434	0	0
AK038046	0	NC_000084	chr18	+	32944313	32948486	4174	1	0.0673	NA	-0.88	0.543367	down	0	0	0	0	2	4	1	0	0	0	0	0	0.00018	0.00027	8e-05	0	0	0	0.00013	0.0001	0	0	0	0	0.01789	0.0262	0.00753	0	0	0	0.01291	0.00996
Fnbp4	55935	NC_000068	chr2	-	90745149	90745828	680	1	0.0674	1	-0.62	0.650671	down	10	15	7	13	21	22	25	12	0.00494	0.0079	0.00438	0.00776	0.01163	0.00909	0.01192	0.00854	0.00624	0.0016	0.0103	0.0015	0.48113	0.783	0.42598	0.75763	1.15286	0.88443	1.15626	0.8445	0.61194	0.15983	1.00951	0.14574
Pafah2	100163	NC_000070	chr4	+	134396320	134427413	3768	14	0.0674	1	-0.17	0.888843	down	793	725	545	538	718	1115	870	515	0.0702	0.0696	0.0612	0.05756	0.07255	0.08243	0.07418	0.06694	0.06464	0.00542	0.07403	0.00555	6.88547	6.82976	5.98524	5.65842	7.11345	8.08935	7.26159	6.54072	6.33972	0.53099	7.25128	0.55371
Gabre	14404	NC_000086	chrX	-	72255999	72274822	4755	10	0.0676	1	0.95	1.93187	up	125	83	431	407	54	53	307	55	0.0088	0.00631	0.03823	0.03463	0.00431	0.00311	0.02085	0.00567	0.02199	0.01452	0.00848	0.0072	0.86006	0.61959	3.75079	3.39209	0.42395	0.3047	2.03054	0.55353	2.15563	1.42402	0.82818	0.69974
AK156392	0	NC_000073	chr7	-	74488579	74489889	1311	1	0.0677	NA	-0.89	0.539614	down	0	0	0	0	1	2	1	1	0	0	0	0	0.00029	0.00043	0.00025	0.00038	0	0	0.00034	7e-05	0	0	0	0	0.02848	0.0417	0.02399	0.0365	0	0	0.03267	0.00688
Sox4	20677	NC_000079	chr13	-	28948919	28953713	4795	1	0.0681	1	0.39	1.31039	up	6548	5883	4444	3512	5030	5879	4025	2027	0.45829	0.447	0.39396	0.29842	0.40213	0.344	0.27181	0.20794	0.39942	0.06317	0.30647	0.07326	44.6777	43.5501	38.3514	29.0262	39.1603	33.5169	26.3998	20.2299	38.9013	6.18059	29.8267	7.15149
Cela1	109901	NC_000081	chr15	-	100674422	100687920	1334	8	0.0681	1	0.77	1.70527	up	24	25	23	7	10	22	12	3	0.00591	0.00675	0.00732	0.00214	0.00283	0.00443	0.00288	0.00111	0.00553	0.00202	0.00281	0.00117	0.58861	0.66522	0.71346	0.20795	0.27984	0.45083	0.28291	0.10762	0.54381	0.19895	0.2803	0.12135
AK032580	0	NC_000074	chr8	+	71976689	71978837	2149	1	0.0681	NA	-0.95	0.517632	down	1	0	0	0	3	0	4	3	0.00016	0	0	0	0.00054	0	0.0006	0.00069	4e-05	7e-05	0.00046	0.00027	0.01522	0	0	0	0.05211	0	0.05854	0.06681	0.0038	0.00659	0.04437	0.02614
Gm21293	100861880	NC_000076	chr10	+	104142987	104145456	1300	3	0.0682	NA	0.87	1.82766	up	5	1	1	0	0	0	0	0	0.00128	0.00028	0.00033	0	0	0	0	0	0.00047	0.00048	0	0	0.12583	0.0273	0.03183	0	0	0	0	0	0.04624	0.04754	0	0
AK049471	0	NC_000074	chr8	-	68451200	68453982	2783	1	0.0682	NA	0.94	1.91853	up	4	6	0	1	0	0	1	0	0.00048	0.00079	0	0.00015	0	0	0.00012	0	0.00036	0.00031	3e-05	5e-05	0.04702	0.07653	0	0.01424	0	0	0.0113	0	0.03445	0.02968	0.00282	0.00489
Ahsg	11625	NC_000082	chr16	+	22892015	22899451	1514	7	0.0683	1	-0.92	0.528509	down	5	27	29	35	13	101	85	76	0.00111	0.00641	0.00791	0.00912	0.0033	0.01836	0.01791	0.02407	0.00614	0.00306	0.01591	0.00767	0.10805	0.63302	0.79263	0.91615	0.32054	1.82366	1.7657	2.40224	0.61246	0.30803	1.57803	0.76749
Cntn6	53870	NC_000072	chr6	+	104492704	104863406	6725	25	0.0684	NA	0.97	1.95884	up	0	2	8	8	1	0	2	0	0	0.00011	0.0005	0.00043	5e-05	0	9e-05	0	0.00026	0.00021	4e-05	4e-05	0	0.01056	0.04923	0.04714	0.00555	0	0.00935	0	0.02673	0.02179	0.00373	0.00396
Cenpk	60411	NC_000079	chr13	+	104228611	104252392	7991	12	0.0685	1	-0.27	0.82932	down	126	131	117	90	135	210	165	107	0.0051	0.00569	0.00591	0.00438	0.00626	0.00706	0.0063	0.00627	0.00527	0.00059	0.00647	0.00034	0.51587	0.5819	0.60587	0.44634	0.63067	0.7184	0.64939	0.64078	0.5375	0.0621	0.65981	0.03447
AK156172	0	NC_000067	chr1	+	103724345	103727233	2889	1	0.0686	NA	0.94	1.91853	up	5	4	1	0	0	1	0	0	0.00058	0.0005	0.00015	0	0	0.0001	0	0	0.00031	0.00024	3e-05	4e-05	0.05662	0.04915	0.01432	0	0	0.00946	0	0	0.03002	0.02356	0.00236	0.0041
AK137742	0	NC_000079	chr13	-	104030529	104033486	2958	1	0.0686	1	0.61	1.52626	up	19	15	21	15	14	14	14	6	0.00216	0.00185	0.00302	0.00207	0.00182	0.00133	0.00153	0.001	0.00228	0.00044	0.00142	0.0003	0.21015	0.18	0.29378	0.20096	0.17668	0.12938	0.14885	0.09707	0.22122	0.04329	0.138	0.029
Tmprss6	71753	NC_000081	chr15	-	78439667	78468648	3264	18	0.0686	NA	0.99	1.98618	up	7	1	6	11	2	1	5	0	0.0007	7e-05	0.00078	0.00138	0.00024	9e-05	0.0005	0	0.00073	0.00046	0.00021	0.00019	0.07016	0.01087	0.07607	0.13356	0.02287	0.00838	0.04818	0	0.07267	0.04343	0.01986	0.01828
Echdc3	67856	NC_000068	chr2	-	6188465	6213033	5932	5	0.0686	1	-0.41	0.752623	down	71	92	71	72	80	136	148	87	0.00397	0.00561	0.00503	0.00485	0.00512	0.00635	0.00802	0.00703	0.00486	0.00059	0.00663	0.00105	0.39159	0.55051	0.49528	0.48101	0.50345	0.62674	0.78466	0.70186	0.4796	0.05706	0.65418	0.10341
ENSMUSG00000084334	0	NC_000068	chr2	+	51544975	51546070	1096	1	0.0686	1	-0.47	0.721965	down	29	25	17	19	27	50	42	21	0.00874	0.00814	0.00647	0.00698	0.00935	0.01252	0.01211	0.00922	0.00758	0.0009	0.0108	0.00152	0.86568	0.80967	0.64185	0.68702	0.91964	1.24712	1.20521	0.91693	0.75105	0.09028	1.07222	0.15465
Toporsl	68274	NC_000070	chr4	+	52596274	52612430	2807	4	0.0686	NA	0.94	1.91853	up	5	4	0	1	0	1	0	0	0.0006	0.00052	0	0.00015	0	0.0001	0	0	0.00032	0.00025	3e-05	4e-05	0.05828	0.05058	0	0.01412	0	0.00974	0	0	0.03075	0.02436	0.00244	0.00422
Il4ra	16190	NC_000073	chr7	+	125552239	125579474	5827	11	0.0686	1	0.39	1.31039	up	2514	1637	1870	1770	1928	1429	1754	1124	0.14321	0.10135	0.13478	0.12273	0.12575	0.06834	0.09616	0.09395	0.12552	0.01574	0.09605	0.02034	14.1153	9.972	13.2798	12.0379	12.3517	6.70404	9.4669	9.23104	12.3513	1.55991	9.43843	2.00051
ENSMUSG00000090460	0	NC_000073	chr7	-	127286041	127286385	345	1	0.0686	1	-0.27	0.82932	down	697	527	471	578	645	909	805	609	0.67829	0.5573	0.5804	0.68377	0.71692	0.73993	0.75629	0.86999	0.62494	0.05671	0.77078	0.05896	66.0974	54.2213	56.4934	66.3946	69.7922	72.0268	73.3838	84.4749	60.8017	5.50428	74.9194	5.66393
Gm15541	105242887	NC_000073	chr7	-	27502718	27508122	2713	4	0.0687	1	0.75	1.68179	up	8	14	17	11	9	9	9	3	0.00095	0.00186	0.00253	0.00159	0.00123	0.00093	0.00103	0.00047	0.00173	0.00057	0.00092	0.00028	0.09647	0.18317	0.2593	0.16068	0.12384	0.09069	0.10433	0.05292	0.1749	0.05819	0.09295	0.02594
Gm38758	105242587	NC_000071	chr5	-	150599931	150610266	6224	3	0.069	1	0.29	1.22264	up	192	153	154	175	153	177	162	108	0.01036	0.00897	0.01052	0.01137	0.00938	0.00798	0.00839	0.00853	0.0103	0.00086	0.00857	0.00051	1.00926	0.87257	1.02387	1.11427	0.91767	0.77742	0.81859	0.83039	1.00499	0.08639	0.83602	0.05108
Perm1/AW011738	0	NC_000070	chr4	+	156203304	156205151	1848	1	0.0691	1	0.53	1.44393	up	45	68	38	32	25	38	49	22	0.00819	0.01343	0.00869	0.00707	0.00519	0.00569	0.0086	0.00578	0.00934	0.00243	0.00632	0.00134	0.79668	1.30613	0.8509	0.68623	0.50502	0.56212	0.83391	0.56971	0.90999	0.23629	0.61769	0.12731
Ccsap	73420	NC_000074	chr8	-	123838553	123860209	4503	5	0.0691	1	-0.41	0.752623	down	109	142	86	69	141	229	127	100	0.00812	0.0115	0.00807	0.00623	0.01197	0.01426	0.00912	0.01093	0.00848	0.0019	0.01157	0.00186	0.79195	1.11935	0.7903	0.60725	1.16892	1.39022	0.887	1.06274	0.82721	0.18462	1.12722	0.18219
Gm15478	100042458	NC_000071	chr5	+	67642401	67646776	2172	2	0.0692	NA	0.99	1.98618	up	3	4	3	3	1	0	2	1	0.00046	0.00067	0.00059	0.00056	0.00018	0	0.0003	0.00023	0.00057	8e-05	0.00018	0.00011	0.04519	0.06537	0.05716	0.05474	0.01719	0	0.02896	0.02203	0.05561	0.00719	0.01704	0.01069
Scara5	71145	NC_000080	chr14	+	65666403	65765489	6756	12	0.0693	NA	-0.97	0.510506	down	1	0	2	1	0	1	14	13	5e-05	0	0.00013	6e-05	0	4e-05	0.00067	0.00094	6e-05	5e-05	0.00041	0.0004	0.00484	0	0.01225	0.00587	0	0.00405	0.06517	0.09208	0.00574	0.00436	0.04032	0.03949
Cd109	235505	NC_000075	chr9	+	78615546	78716260	6907	33	0.0693	1	-0.54	0.687771	down	1681	1415	990	1847	2033	2513	2003	2668	0.07969	0.07252	0.05902	0.10598	0.10952	0.09908	0.09129	0.18561	0.0793	0.0171	0.12137	0.03765	7.9625	7.27186	5.93118	10.5975	10.9879	9.94609	9.12042	18.4853	7.94075	1.69885	12.1349	3.72562
Gm10609	100038368	NC_000075	chr9	+	114933425	114935988	2564	1	0.0693	1	-0.59	0.664343	down	31	29	16	15	21	45	49	36	0.00404	0.00394	0.00263	0.00234	0.0031	0.00483	0.00619	0.00689	0.00324	0.00076	0.00525	0.00145	0.39556	0.40147	0.25822	0.23184	0.30575	0.47978	0.60104	0.67191	0.32177	0.07734	0.51462	0.13879
Fbxo5	67141	NC_000076	chr10	-	5799158	5805600	2005	6	0.0694	1	-0.42	0.747425	down	376	367	192	181	398	617	342	268	0.06266	0.06658	0.04063	0.03665	0.07588	0.08611	0.05503	0.06555	0.05163	0.01314	0.07064	0.01158	6.13542	6.49726	3.96262	3.57757	7.41029	8.41241	5.36457	6.39661	5.04322	1.28676	6.89597	1.13563
Ate1	11907	NC_000073	chr7	-	130391493	130520371	9012	16	0.0695	1	0.37	1.29235	up	2716	2932	1553	2075	2027	2777	1523	1356	0.10076	0.11774	0.07297	0.09337	0.08579	0.08611	0.05442	0.07364	0.09621	0.01607	0.07499	0.0129	9.86006	11.5484	7.13093	9.12475	8.39652	8.42372	5.31498	7.20059	9.41603	1.58514	7.33395	1.26597
Gm19589	100503197	NC_000067	chr1	+	88551517	88562167	2624	6	0.0696	NA	0.99	1.98618	up	12	6	2	1	3	2	0	0	0.00154	0.00083	0.00032	0.00016	0.00044	0.0002	0	0	0.00071	0.00054	0.00016	0.00018	0.14962	0.08116	0.03154	0.0151	0.04268	0.02084	0	0	0.06935	0.05233	0.01588	0.01766
Adamts15	235130	NC_000075	chr9	-	30899155	30922452	11257	11	0.0696	1	0.87	1.82766	up	112	115	407	358	54	152	270	65	0.00334	0.00371	0.01538	0.01292	0.00183	0.0038	0.00775	0.00283	0.00884	0.00538	0.00405	0.00225	0.32551	0.36262	1.49612	1.26033	0.17908	0.36912	0.75434	0.27633	0.86115	0.52392	0.39472	0.21823
Tor3a	30935	NC_000067	chr1	-	156653617	156674356	3892	9	0.0697	1	-0.24	0.846745	down	880	917	582	590	922	1332	990	595	0.07543	0.08544	0.06338	0.06139	0.09034	0.0956	0.08202	0.07443	0.07141	0.00972	0.0856	0.00806	7.39743	8.36325	6.18794	6.00763	8.84351	9.3558	7.99992	7.316	6.98906	0.95658	8.37881	0.7816
Ppp1ca	19045	NC_000085	chr19	+	4192157	4195424	1438	8	0.0697	1	-0.14	0.907519	down	6424	6084	4658	4706	5986	8633	6694	4864	1.4915	1.53481	1.37013	1.32711	1.58827	1.67544	1.49837	1.6576	1.43089	0.08505	1.60492	0.0696	146.156	150.179	134.041	129.693	155.398	164.117	146.403	161.869	140.017	8.4151	156.947	6.8776
Gm14285	102632893	NC_000068	chr2	+	131561367	131563183	1817	1	0.0697	1	-0.91	0.532185	down	11	3	8	9	6	11	35	26	0.00204	0.0006	0.00187	0.00202	0.00127	0.00169	0.00625	0.00706	0.00163	0.0006	0.00407	0.00261	0.19807	0.05861	0.18219	0.1963	0.12327	0.1655	0.60581	0.68478	0.15879	0.05817	0.39484	0.25245
Ighmbp2	20589	NC_000085	chr19	-	3259076	3283017	5949	15	0.0698	1	0.28	1.21419	up	356	334	300	292	312	355	344	153	0.01981	0.02014	0.021	0.01964	0.01964	0.01648	0.01843	0.01255	0.02015	0.00052	0.01678	0.00269	1.95784	1.99288	2.08676	1.94519	1.95784	1.6313	1.8186	1.23077	1.99567	0.05542	1.65963	0.27337
4930456J16Rik	74887	NC_000073	chr7	+	119896693	119898372	1680	1	0.0698	NA	-0.88	0.543367	down	1	4	4	5	13	8	11	4	0.0002	0.00087	0.00101	0.00122	0.00297	0.00134	0.00212	0.00117	0.00082	0.00038	0.0019	0.00071	0.01947	0.08451	0.09852	0.11795	0.28887	0.13018	0.20592	0.11394	0.08011	0.03697	0.18473	0.06943
Eef1a1	13627	NC_000075	chr9	-	78478449	78489151	3290	4	0.0698	1	0.1	1.07177	up	107227	97978	84488	83012	89555	119178	106386	65238	10.9517	10.8615	10.9235	10.2943	10.441	10.1756	10.4781	9.77032	10.7578	0.26953	10.2163	0.28267	1066.3	1057.09	1062.66	999.928	1016.16	990.261	1016.98	948.93	1046.49	27.0843	993.082	27.6623
Gm36892	102640947	NC_000078	chr12	-	80113577	80116182	1056	2	0.0699	NA	0.99	1.98618	up	3	4	5	1	1	2	1	0	0.00096	0.00138	0.00193	0.00039	0.00036	0.00053	0.00031	0	0.00117	0.00056	0.0003	0.00019	0.09295	0.13445	0.19593	0.03753	0.03535	0.05177	0.02978	0	0.11521	0.05791	0.02923	0.01871
D630029K05Rik	103175	NC_000076	chr10	+	116966366	116969105	2041	3	0.07	NA	0.94	1.91853	up	5	4	9	3	2	1	2	3	0.00082	0.00072	0.00186	0.0006	0.00038	0.00014	0.00032	0.00072	0.001	0.0005	0.00039	0.00021	0.08015	0.06957	0.18247	0.05825	0.03658	0.01339	0.03082	0.07034	0.09761	0.0496	0.03778	0.02065
ENSMUSG00000104177	0	NC_000069	chr3	+	12631260	12631845	586	1	0.07	1	0.38	1.30134	up	72	61	51	56	35	75	52	38	0.03866	0.03401	0.03465	0.03612	0.02164	0.03293	0.02696	0.02983	0.03586	0.00179	0.02784	0.00416	4.01981	3.69497	3.60137	3.78717	2.22965	3.49875	2.7908	3.10324	3.77583	0.15543	2.90561	0.46394
AK087131	0	NC_000072	chr6	+	7853871	7855742	1872	1	0.07	1	-0.7	0.615572	down	9	10	5	6	18	13	18	8	0.00162	0.00195	0.00114	0.00131	0.00369	0.00195	0.00312	0.00211	0.0015	0.00031	0.00272	0.00072	0.15729	0.18961	0.11052	0.12702	0.35895	0.18984	0.30241	0.20451	0.14611	0.0302	0.26393	0.06987
ENSMUSG00000096536	0	NC_000079	chr13	+	65416599	65417147	549	1	0.0701	1	0.5	1.41421	up	41	41	23	29	20	29	24	25	0.02512	0.02727	0.01783	0.02159	0.01398	0.01481	0.01416	0.02245	0.02295	0.00359	0.01635	0.00354	2.44333	2.65088	1.73361	2.09339	1.35995	1.44403	1.37487	2.1792	2.2303	0.34918	1.58951	0.34193
Gm16861	100503704	NC_000082	chr16	-	4935050	4939585	1645	3	0.0701	1	-0.3	0.812252	down	119	102	82	78	105	196	130	87	0.02374	0.02242	0.02084	0.01901	0.02423	0.03277	0.02484	0.02583	0.0215	0.00177	0.02692	0.00343	2.36675	2.20096	2.06274	1.87911	2.38281	3.25716	2.48543	2.53095	2.12739	0.17925	2.66409	0.34659
St3gal6	54613	NC_000082	chr16	-	58468125	58524255	8175	18	0.0701	1	0.39	1.31039	up	2138	1560	1601	1801	1209	1389	1867	1243	0.08755	0.069	0.08256	0.08915	0.05646	0.04736	0.07312	0.07411	0.08206	0.00792	0.06276	0.01132	8.5564	6.77353	8.104	8.73071	5.52084	4.64477	7.18257	7.27634	8.04116	0.76678	6.15613	1.11761
Nhej1	75570	NC_000067	chr1	-	74967139	75046653	1067	5	0.0703	1	-0.32	0.80107	down	72	56	48	46	71	100	82	50	0.02208	0.01905	0.01877	0.01728	0.02536	0.02597	0.02441	0.02271	0.01929	0.00174	0.02461	0.00123	2.2077	1.86295	1.86154	1.70851	2.48405	2.56203	2.41698	2.24251	1.91018	0.18288	2.42639	0.11792
Zfp771	244216	NC_000073	chr7	+	127244480	127254807	1434	4	0.0703	1	-0.4	0.757858	down	238	166	163	146	159	348	304	215	0.05545	0.04217	0.04799	0.0413	0.04256	0.06759	0.06792	0.07328	0.04673	0.00565	0.06284	0.01192	5.42999	4.10901	4.70364	4.03485	4.13918	6.63406	6.66726	7.17495	4.56937	0.56043	6.15386	1.18276
ENSMUSG00000068631	0	NC_000074	chr8	+	13895816	13896613	378	2	0.0704	1	-0.26	0.835088	down	169	144	118	97	161	205	186	130	0.1493	0.13808	0.13239	0.10413	0.16176	0.15115	0.15863	0.16709	0.13098	0.01665	0.15966	0.00577	14.6274	13.5223	12.9177	10.1696	15.9001	14.8256	15.4755	16.4581	12.8092	1.64267	15.6648	0.59685
Lrg1	76905	NC_000083	chr17	-	56119678	56121946	1395	2	0.0705	1	-0.83	0.562529	down	10	8	3	2	11	25	14	4	0.00241	0.00209	0.00092	0.00059	0.00303	0.00504	0.00325	0.00141	0.0015	0.00076	0.00318	0.00129	0.23453	0.20356	0.08899	0.05682	0.29436	0.48991	0.31563	0.13722	0.14597	0.07476	0.30928	0.12499
Gm10387	100038730	NC_000077	chr11	+	79730197	79731739	1543	1	0.0707	1	-0.53	0.692555	down	21	16	14	24	28	42	27	25	0.00458	0.0037	0.00386	0.00635	0.00696	0.00765	0.00562	0.00799	0.00462	0.00105	0.00705	0.00091	0.44527	0.36807	0.37545	0.61641	0.67742	0.7441	0.55033	0.77536	0.4513	0.09997	0.6868	0.08637
Recql	19691	NC_000072	chr6	-	142350342	142387116	7786	18	0.0708	1	-0.23	0.852635	down	768	605	451	500	691	948	711	565	0.03243	0.02778	0.02416	0.02568	0.03322	0.03361	0.0289	0.03504	0.02751	0.00312	0.03269	0.00229	3.22714	2.75816	2.39694	2.54495	3.31307	3.32846	2.87196	3.47267	2.7318	0.31349	3.24654	0.22505
AK139621	0	NC_000076	chr10	+	31398923	31414401	781	3	0.0709	1	0.47	1.38511	up	62	56	32	48	26	55	36	34	0.02669	0.02612	0.01744	0.02511	0.01278	0.01976	0.01495	0.02134	0.02384	0.00374	0.01721	0.00347	2.59724	2.54516	1.69549	2.43565	1.24276	1.92513	1.44969	2.08333	2.31839	0.36433	1.67523	0.34165
Tbc1d8b	245638	NC_000086	chrX	+	139684960	139754221	8281	21	0.071	1	-0.18	0.882703	down	1129	1089	862	866	1035	1535	1362	915	0.04503	0.04718	0.04357	0.04206	0.04728	0.05126	0.05235	0.05337	0.04446	0.00189	0.05106	0.00231	4.46049	4.66792	4.30745	4.14437	4.66578	5.06728	5.1727	5.28771	4.39506	0.19317	5.04837	0.23424
LOC105243781	105243781	NC_000085	chr19	+	43523611	43526305	2695	1	0.0711	1	0.4	1.31951	up	79	94	58	81	49	100	69	42	0.00901	0.01189	0.00857	0.01144	0.00672	0.00978	0.00761	0.00725	0.01023	0.00145	0.00784	0.00116	0.95905	1.23808	0.89056	1.19111	0.67874	1.01436	0.80522	0.7458	1.0697	0.14784	0.81103	0.12563
Pkd1l1	171395	NC_000077	chr11	-	8813839	8974367	11669	52	0.0712	NA	-0.94	0.521233	down	4	5	2	0	9	9	3	9	0.00012	0.00014	7e-05	0	0.00028	0.0002	8e-05	0.00037	8e-05	5e-05	0.00023	0.00011	0.01121	0.01521	0.00709	0	0.02879	0.02108	0.00809	0.03691	0.00838	0.00562	0.02372	0.01062
AK035058	0	NC_000068	chr2	+	4413771	4419074	5304	1	0.0712	NA	0.94	1.91853	up	3	4	0	2	0	0	1	0	0.00019	0.00028	0	0.00015	0	0	6e-05	0	0.00015	0.0001	2e-05	3e-05	0.0185	0.02677	0	0.01494	0	0	0.00593	0	0.01505	0.00969	0.00148	0.00257
Rnf114	81018	NC_000068	chr2	+	167492645	167516173	4849	8	0.0712	1	0.14	1.10191	up	1425	1185	981	1036	1117	1386	1257	791	0.09761	0.08794	0.08539	0.08634	0.08737	0.07954	0.08316	0.07949	0.08932	0.00487	0.08239	0.00324	9.61465	8.6745	8.37168	8.46704	8.59939	7.81377	8.15279	7.80645	8.78197	0.49306	8.0931	0.32407
Dlgap4	228836	NC_000068	chr2	+	156613633	156764363	15839	20	0.0713	1	0.29	1.22264	up	3074	2232	2231	2662	2561	2828	2180	1501	0.06433	0.05079	0.05921	0.06762	0.06118	0.04966	0.04424	0.04613	0.06049	0.00635	0.0503	0.00657	6.34961	5.00201	5.82864	6.66046	6.03599	4.88091	4.32865	4.53505	5.96018	0.62798	4.94515	0.65998
AK155642	0	NC_000071	chr5	+	36618701	36621255	2555	1	0.0713	1	0.45	1.36604	up	42	39	50	39	30	40	42	23	0.00517	0.00534	0.00792	0.00581	0.00442	0.00417	0.0052	0.00424	0.00606	0.0011	0.00451	0.00041	0.53781	0.54182	0.80979	0.60492	0.43833	0.42798	0.51699	0.43079	0.62358	0.11075	0.45352	0.03684
Igfbp3	16009	NC_000077	chr11	-	7211704	7213384	1681	1	0.0714	NA	0.87	1.82766	up	10	5	12	10	2	7	9	1	0.00199	0.00109	0.00304	0.00243	0.00046	0.00117	0.00174	0.00029	0.00214	0.00071	0.00091	0.00058	0.19463	0.10558	0.2954	0.23575	0.04441	0.11384	0.16838	0.02847	0.20784	0.06906	0.08877	0.05606
Aldh3b1	67689	NC_000085	chr19	-	3913491	3930817	2028	11	0.0714	1	-0.39	0.76313	down	120	128	116	81	118	190	179	145	0.01945	0.02271	0.0243	0.01605	0.02215	0.02622	0.02829	0.03494	0.02063	0.00317	0.0279	0.00463	1.93591	2.24037	2.36693	1.58285	2.1721	2.56115	2.77593	3.4216	2.03152	0.30272	2.73269	0.45281
AK052553	0	NC_000086	chrX	-	64274510	64275207	698	1	0.0714	NA	0.94	1.91853	up	3	0	4	3	0	0	0	1	0.00145	0	0.00244	0.00175	0	0	0	0.00071	0.00141	0.00089	0.00018	0.00031	0.14062	0	0.23714	0.17033	0	0	0	0.06856	0.13702	0.08649	0.01714	0.02969
ENSMUSG00000090114	0	NC_000069	chr3	+	154132340	154132790	451	1	0.0715	1	0.34	1.26576	up	129	147	81	89	99	118	103	60	0.09616	0.11895	0.07632	0.08057	0.08425	0.07351	0.07403	0.0656	0.093	0.0167	0.07435	0.00662	9.35802	11.5696	7.43197	7.82055	8.19455	7.15245	7.18264	6.36655	9.04504	1.62579	7.22405	0.64885
Bicd2	76895	NC_000079	chr13	+	49341549	49387026	6723	8	0.0716	1	-0.25	0.840896	down	3986	3347	2558	2982	3999	5580	3652	3289	0.19876	0.18125	0.16167	0.18053	0.22779	0.23237	0.17558	0.2403	0.18055	0.01312	0.21901	0.02547	19.3975	17.6714	15.7447	17.578	22.2052	22.6893	17.0841	23.4116	17.5979	1.29217	21.3475	2.49867
Jph3	57340	NC_000074	chr8	+	121729623	121794276	4723	7	0.0717	NA	0.89	1.85318	up	5	6	5	6	2	4	1	3	0.00036	0.00046	0.00045	0.00052	0.00016	0.00024	7e-05	0.00031	0.00045	6e-05	0.0002	9e-05	0.03464	0.04509	0.04381	0.05035	0.01581	0.02315	0.00666	0.0304	0.04347	0.00566	0.01901	0.0088
Igh-VJ558	16061	NC_000078	chr12	-	113258703	114288636	2674	11	0.0718	NA	0.99	1.98618	up	3	2	4	2	1	1	0	1	0.00038	0.00027	0.00061	0.00031	0.00014	0.00011	0	0.00018	0.00039	0.00013	0.00011	7e-05	0.03671	0.02655	0.0619	0.02964	0.01396	0.01022	0	0.0179	0.0387	0.01389	0.01052	0.00665
Apoc2	11813	NC_000073	chr7	-	19671579	19681423	932	7	0.0718	NA	0.95	1.93187	up	21	8	9	2	7	6	1	1	0.00758	0.00313	0.00411	0.00088	0.00288	0.00181	0.00035	0.00053	0.00392	0.00241	0.00139	0.00103	0.73718	0.30469	0.3996	0.08504	0.28038	0.17599	0.03374	0.05135	0.38163	0.23485	0.13537	0.10008
AK086374	0	NC_000081	chr15	-	26772424	26774026	1603	1	0.0719	NA	0.92	1.89212	up	0	6	3	1	0	1	0	0	0	0.00137	0.0008	0.00025	0	0.00018	0	0	0.00061	0.00053	5e-05	8e-05	0	0.13286	0.07744	0.02472	0	0.01705	0	0	0.05875	0.05112	0.00426	0.00738
Ccl17	20295	NC_000074	chr8	+	94807404	94812038	2692	4	0.0719	1	-0.91	0.532185	down	41	23	28	86	79	56	64	218	0.00494	0.00299	0.00427	0.01273	0.01095	0.00567	0.00762	0.03934	0.00623	0.00382	0.01589	0.01367	0.49829	0.30327	0.43041	1.26604	1.09552	0.56867	0.7477	3.87535	0.6245	0.37695	1.57181	1.34337
Cxcl14	57266	NC_000079	chr13	-	56288643	56296792	2464	5	0.072	1	0.81	1.75321	up	275	157	98	46	105	40	118	25	0.03693	0.02301	0.01681	0.00749	0.01618	0.0045	0.01532	0.00496	0.02106	0.0107	0.01024	0.00552	3.65143	2.26171	1.64582	0.73985	1.5908	0.44378	1.50614	0.48554	2.0747	1.0591	1.00657	0.54293
Nr1h5	381463	NC_000069	chr3	-	102939658	102964290	3256	12	0.0721	NA	-0.85	0.554785	down	0	0	0	0	1	0	1	6	0	0	0	0	0.00012	0	0.0001	0.00086	0	0	0.00027	0.00034	0	0	0	0	0.01147	0	0.00966	0.08819	0	0	0.02733	0.03541
AK132557	0	NC_000080	chr14	+	63837423	63841254	3832	1	0.0722	NA	0.84	1.79005	up	10	3	11	9	4	6	4	3	0.00088	0.00029	0.00122	0.00096	0.0004	0.00044	0.00034	0.00039	0.00084	0.00034	0.00039	4e-05	0.08538	0.02779	0.11879	0.09308	0.03897	0.0428	0.03283	0.03746	0.08126	0.03326	0.03802	0.00357
1700048M11Rik	100503166	NC_000082	chr16	-	92308858	92312466	341	2	0.0724	NA	-0.98	0.50698	down	1	1	0	2	2	4	6	3	0.00099	0.00107	0	0.00239	0.00225	0.0033	0.00571	0.00434	0.00111	0.00085	0.0039	0.00128	0.09594	0.10409	0	0.23243	0.21895	0.32067	0.55338	0.42101	0.10811	0.08262	0.3785	0.12368
Agtpbp1	67269	NC_000079	chr13	-	59449534	59585227	18531	33	0.0726	1	0.26	1.19748	up	962	1074	970	888	736	1150	1077	620	0.01707	0.02068	0.0218	0.01908	0.01485	0.01706	0.01845	0.01606	0.01966	0.00178	0.01661	0.00132	1.69843	2.05724	2.16605	1.89906	1.48267	1.69648	1.82785	1.60111	1.9552	0.17603	1.65203	0.12665
AK086259	0	NC_000077	chr11	+	59711736	59714787	3052	1	0.073	NA	0.89	1.85318	up	6	8	4	4	4	3	2	1	0.00066	0.00091	0.00056	0.00052	0.0005	0.00025	0.00021	0.00016	0.00066	0.00015	0.00028	0.00013	0.06432	0.09304	0.05423	0.05194	0.04893	0.02687	0.02061	0.01568	0.06588	0.01636	0.02802	0.01271
Rnase10	75019	NC_000080	chr14	+	51007751	51010761	1668	3	0.073	NA	-0.86	0.550953	down	2	9	3	2	10	15	6	8	0.0004	0.00197	0.00077	0.00049	0.0023	0.00253	0.00117	0.00236	0.00091	0.00063	0.00209	0.00054	0.03923	0.19152	0.07443	0.04752	0.22381	0.24584	0.11313	0.22952	0.08818	0.06107	0.20308	0.05256
Dlk2	106565	NC_000083	chr17	+	46297248	46303271	2693	6	0.073	1	0.76	1.69349	up	36	20	18	9	20	11	11	4	0.00444	0.00271	0.00285	0.00136	0.00285	0.00113	0.00132	0.00073	0.00284	0.00109	0.00151	0.0008	0.43736	0.26362	0.27659	0.13244	0.27724	0.11166	0.12846	0.07108	0.2775	0.10816	0.14711	0.07797
Stx7	53331	NC_000076	chr10	+	24149290	24190222	3790	10	0.0731	1	0.16	1.11729	up	2171	1954	1550	1441	1702	2367	1704	1171	0.18599	0.18208	0.16808	0.14999	0.16667	0.17029	0.14107	0.14719	0.17153	0.01411	0.15631	0.01243	18.741	18.3005	16.9234	15.0678	16.7644	17.0729	14.1401	14.7859	17.2582	1.43136	15.6908	1.25362
Dlx3	13393	NC_000077	chr11	+	95120117	95125296	2609	3	0.0732	NA	-0.97	0.510506	down	2	0	3	0	4	1	21	3	0.00026	0	0.00049	0	0.00059	0.00011	0.00261	0.00057	0.00019	0.0002	0.00097	0.00097	0.02508	0	0.04758	0	0.05723	0.01048	0.25314	0.05503	0.01817	0.01983	0.09397	0.09377
Cdca3	14793	NC_000072	chr6	+	124829547	124833701	2914	5	0.0732	1	-0.34	0.790041	down	709	607	361	371	654	1000	607	527	0.08136	0.07556	0.05226	0.05184	0.08533	0.09545	0.067	0.08838	0.06526	0.01336	0.08404	0.0105	7.96027	7.39397	5.12641	5.04555	8.37828	9.38123	6.55122	8.65467	6.38155	1.31126	8.24135	1.04229
Ttc6	70846	NC_000078	chr12	+	57564113	57737928	6682	33	0.0733	1	0.88	1.84038	up	13	6	24	8	6	5	12	2	0.00062	0.00033	0.0015	0.00047	0.00034	0.00021	0.00058	0.00015	0.00073	0.00046	0.00032	0.00017	0.06365	0.03187	0.14863	0.04745	0.03352	0.02046	0.05648	0.01432	0.0729	0.04514	0.0312	0.01616
AK029050	0	NC_000084	chr18	-	80146450	80149100	2651	1	0.0733	1	0.54	1.45397	up	26	22	17	28	17	20	20	11	0.00329	0.00303	0.00273	0.00431	0.00246	0.00212	0.00245	0.00205	0.00334	0.00059	0.00227	0.00019	0.32087	0.29457	0.26536	0.41857	0.23939	0.20624	0.23727	0.19857	0.32484	0.05757	0.22037	0.01818
4930519P11Rik	74721	NC_000068	chr2	-	154611811	154613437	1627	1	0.0733	NA	-0.93	0.524858	down	3	2	2	1	3	13	5	3	0.00062	0.00045	0.00052	0.00025	0.00071	0.00225	0.001	0.00091	0.00046	0.00014	0.00122	0.00061	0.06033	0.04363	0.05087	0.02436	0.06883	0.21843	0.09665	0.08824	0.0448	0.0132	0.11804	0.05883
Oprl1	18389	NC_000068	chr2	+	181714806	181720985	3963	7	0.0733	1	0.79	1.72907	up	28	17	51	48	9	34	33	11	0.00233	0.00154	0.00545	0.00494	0.00087	0.00236	0.00269	0.00132	0.00357	0.00166	0.00181	0.00074	0.23116	0.15227	0.53253	0.48	0.08478	0.23453	0.26189	0.13283	0.34899	0.16081	0.17851	0.07239
Cd163	93671	NC_000072	chr6	+	124304631	124330529	5488	16	0.0734	NA	0.98	1.97247	up	1	2	7	5	1	0	2	1	6e-05	0.00013	0.00054	0.00037	7e-05	0	0.00012	9e-05	0.00027	0.00019	7e-05	4e-05	0.00596	0.01294	0.05278	0.03611	0.0068	0	0.01146	0.00872	0.02695	0.01863	0.00674	0.00423
Rel	19696	NC_000077	chr11	-	23736847	23770993	8966	10	0.0735	1	0.2	1.1487	up	423	390	357	309	334	474	400	214	0.01581	0.01578	0.01682	0.01388	0.01425	0.01475	0.0144	0.01166	0.01557	0.00106	0.01376	0.00123	1.54352	1.54399	1.64765	1.36579	1.39064	1.4452	1.40309	1.14221	1.52524	0.10136	1.34529	0.11898
Lrrc17	74511	NC_000071	chr5	+	21543527	21575911	3647	5	0.0736	1	-0.95	0.517632	down	31	2	13	11	20	9	102	38	0.00286	0.00017	0.00148	0.00123	0.0021	0.0007	0.00903	0.00512	0.00144	0.00096	0.00424	0.00319	0.2781	0.01947	0.1475	0.11953	0.20472	0.06746	0.8796	0.49863	0.14115	0.09229	0.4126	0.31138
AK135583	0	NC_000067	chr1	-	125419965	125422160	2196	1	0.0738	NA	0.88	1.84038	up	8	3	7	7	2	4	5	1	0.00122	0.0005	0.00128	0.00117	0.00028	0.00051	0.00074	0.00022	0.00104	0.00032	0.00044	0.00021	0.11919	0.04849	0.13191	0.12633	0.034	0.04979	0.07161	0.02179	0.10648	0.03378	0.0443	0.01863
A930003A15Rik	68162	NC_000082	chr16	-	19876570	19884274	1123	2	0.0739	NA	-0.98	0.50698	down	0	2	0	1	3	5	3	2	0	0.00065	0	0.00036	0.00094	0.00116	0.00087	0.00088	0.00025	0.00027	0.00096	0.00012	0	0.06322	0	0.03529	0.09973	0.12171	0.08402	0.08523	0.02463	0.02653	0.09767	0.01519
ENSMUSG00000104739	0	NC_000071	chr5	+	57229266	57230615	1350	1	0.0739	1	-0.59	0.664343	down	15	20	9	15	27	30	19	23	0.0036	0.0053	0.00279	0.00444	0.00747	0.00611	0.00442	0.0082	0.00403	0.00094	0.00655	0.00144	0.36352	0.52587	0.27587	0.44033	0.74661	0.60749	0.44263	0.81531	0.4014	0.09247	0.65301	0.14268
Card11	108723	NC_000071	chr5	-	140872990	141000596	4880	25	0.0739	1	0.95	1.93187	up	22	35	13	8	17	11	1	1	0.00146	0.00257	0.00106	0.00067	0.00133	0.00058	7e-05	0.0001	0.00144	0.00071	0.00052	0.00051	0.14749	0.25458	0.11023	0.06497	0.13005	0.06162	0.00644	0.00981	0.14432	0.07005	0.05198	0.0501
BC052040	399568	NC_000068	chr2	+	115581618	115778768	7559	14	0.0741	1	0.36	1.28343	up	173	167	108	93	106	115	141	81	0.00748	0.00787	0.00588	0.00487	0.00519	0.00413	0.00594	0.00512	0.00652	0.00121	0.00509	0.00064	0.74878	0.78421	0.59123	0.48758	0.52349	0.41589	0.58665	0.5128	0.65295	0.11997	0.50971	0.06108
H1fx	243529	NC_000072	chr6	-	87980421	87981637	1217	1	0.0741	1	-0.51	0.702222	down	106	97	146	89	106	236	237	138	0.02924	0.029	0.05074	0.02984	0.03337	0.05443	0.06293	0.05568	0.0347	0.00926	0.0516	0.01102	2.84962	2.82917	4.9643	2.89817	3.25149	5.30116	6.12465	5.42648	3.38531	0.91197	5.02595	1.07145
Rexo2	104444	NC_000075	chr9	-	48468512	48480714	2477	7	0.0743	1	-0.21	0.864537	down	1747	1615	1221	1304	1732	2446	1715	1458	0.22523	0.22595	0.20006	0.20398	0.25555	0.26416	0.21426	0.27626	0.21381	0.01187	0.25256	0.0233	23.0748	23.1433	20.3979	20.8629	26.1029	26.9948	21.7752	28.1683	21.8697	1.25041	25.7603	2.41461
AK089352	0	NC_000068	chr2	+	158458670	158461709	3040	1	0.0744	NA	0.94	1.91853	up	2	3	1	1	0	1	0	0	0.00022	0.00036	0.00014	0.00013	0	9e-05	0	0	0.00021	9e-05	2e-05	4e-05	0.02152	0.03503	0.01361	0.01304	0	0.00899	0	0	0.0208	0.00887	0.00225	0.00389
Npw	381073	NC_000083	chr17	-	24657330	24658457	638	2	0.0745	NA	-0.96	0.514057	down	3	2	1	3	2	23	3	5	0.00158	0.00114	0.00067	0.00192	0.0012	0.01009	0.00151	0.00383	0.00133	0.00047	0.00416	0.00357	0.15384	0.11127	0.06486	0.18635	0.11702	0.9855	0.14788	0.37504	0.12908	0.04565	0.40636	0.3489
AK084768	0	NC_000074	chr8	-	85369956	85372897	2942	1	0.0745	NA	0.93	1.90528	up	1	1	5	1	0	0	1	0	0.00011	0.00012	0.00072	0.00014	0	0	0.00011	0	0.00027	0.00026	3e-05	5e-05	0.01112	0.01207	0.07033	0.01347	0	0	0.01069	0	0.02675	0.02518	0.00267	0.00463
Bmp4	12159	NC_000080	chr14	-	46383520	46390669	2704	8	0.0746	1	-0.77	0.586417	down	3373	5994	1464	1624	5077	15825	3571	3002	0.41424	0.79796	0.22856	0.24131	0.71002	1.62329	0.42304	0.54084	0.42052	0.22993	0.8243	0.47244	40.8113	78.6844	22.4042	23.8014	70.0918	159.988	41.5343	53.1292	41.4253	22.6992	81.1857	46.6161
Oxtr	18430	NC_000072	chr6	-	112473684	112491308	5619	5	0.0746	NA	-0.95	0.517632	down	3	1	1	1	6	8	2	3	0.00018	6e-05	8e-05	7e-05	0.00041	0.0004	0.00012	0.00026	0.0001	5e-05	0.0003	0.00012	0.01747	0.00632	0.00736	0.00705	0.03986	0.03892	0.01119	0.02555	0.00955	0.00459	0.02888	0.01168
Atad2b	320817	NC_000078	chr12	+	4916084	5047410	30127	32	0.0747	1	0.19	1.14076	up	1046	934	890	830	878	1060	1041	581	0.01152	0.01119	0.01239	0.01109	0.01098	0.00976	0.01104	0.00937	0.01155	0.00051	0.01029	0.00074	1.13592	1.10045	1.22245	1.09181	1.08794	0.96183	1.08672	0.92289	1.13766	0.05167	1.01484	0.07378
Serpini1	20713	NC_000069	chr3	+	75557503	75643495	7331	10	0.0747	1	-0.7	0.615572	down	90	96	105	157	122	193	211	289	0.00406	0.00475	0.00602	0.00861	0.00626	0.00721	0.00911	0.01906	0.00586	0.00174	0.01041	0.0051	0.40165	0.46482	0.59268	0.84871	0.62125	0.71969	0.9052	1.88653	0.57697	0.17132	1.03317	0.50313
AK085673	0	NC_000074	chr8	-	120036194	120045287	1814	2	0.0747	NA	0.95	1.93187	up	3	1	19	18	0	0	7	1	0.00056	0.0002	0.00446	0.00405	0	0	0.00125	0.00027	0.00232	0.00195	0.00038	0.00051	0.05411	0.01957	0.43342	0.39324	0	0	0.12136	0.02638	0.22508	0.18917	0.03693	0.04992
Gramd2	546134	NC_000075	chr9	+	59679462	59718874	10854	14	0.0747	1	-0.92	0.528509	down	67	40	7	7	132	141	25	29	0.00203	0.00126	0.00027	0.00025	0.00457	0.00359	0.00073	0.00129	0.00095	0.00074	0.00254	0.00159	0.20196	0.13081	0.02669	0.02556	0.45399	0.35512	0.07244	0.12786	0.09626	0.07451	0.25235	0.15739
ENSMUSG00000099741	0	NC_000067	chr1	-	51317528	51318552	1025	1	0.0748	1	-0.67	0.628507	down	24	14	11	8	36	40	18	12	0.00787	0.00491	0.0045	0.00319	0.01318	0.0108	0.00561	0.00572	0.00512	0.00171	0.00883	0.00327	0.76605	0.48482	0.44408	0.30931	1.31113	1.06681	0.5523	0.56026	0.50106	0.16621	0.87262	0.32794
AK079575	0	NC_000070	chr4	+	117120729	117121877	1149	1	0.0748	1	-0.44	0.737135	down	74	49	38	50	66	101	66	75	0.02019	0.01441	0.0133	0.01609	0.02095	0.02321	0.01724	0.02904	0.016	0.00262	0.02261	0.00428	2.10709	1.51375	1.36855	1.72454	2.14432	2.40298	1.80654	3.12371	1.67848	0.27795	2.36939	0.48414
ENSMUSG00000101016	0	NC_000087	chrY	-	3804121	3804701	581	1	0.0748	NA	-0.88	0.543367	down	3	4	3	1	10	5	6	6	0.00174	0.00248	0.00215	0.0007	0.00657	0.0024	0.00328	0.00509	0.00177	0.00067	0.00434	0.00161	0.16893	0.24438	0.21367	0.06821	0.64253	0.23526	0.32479	0.4942	0.1738	0.0666	0.4242	0.15664
Hectd1	207304	NC_000078	chr12	-	51743719	51829605	17162	43	0.0751	1	0.14	1.10191	up	7046	6428	5156	5239	6129	7506	6316	3736	0.13527	0.1341	0.12556	0.12207	0.13427	0.12043	0.11709	0.10504	0.12925	0.00559	0.11921	0.01041	13.4322	13.2949	12.432	12.0977	13.3318	11.9561	11.5744	10.4176	12.8142	0.564	11.82	1.04055
AK048602	0	NC_000073	chr7	+	110126900	110130018	3119	1	0.0751	1	0.63	1.54756	up	37	15	20	17	14	26	13	7	0.00399	0.00176	0.00273	0.00222	0.00172	0.00234	0.00135	0.00111	0.00267	0.00083	0.00163	0.00046	0.38811	0.17071	0.26534	0.216	0.16756	0.22788	0.13108	0.1074	0.26004	0.08116	0.15848	0.04544
6030499A19Rik	100038544	NC_000068	chr2	-	75700504	75703981	3478	1	0.0754	1	0.51	1.42405	up	31	36	33	40	29	27	35	15	0.003	0.00377	0.00404	0.0047	0.0032	0.00218	0.00326	0.00213	0.00388	0.00061	0.00269	0.00054	0.29161	0.36741	0.39263	0.45578	0.31127	0.21222	0.31649	0.20639	0.37686	0.05881	0.26159	0.05236
ENSMUSG00000092505	0	NC_000073	chr7	+	42488801	42489055	255	1	0.0754	1	0.38	1.30134	up	146	146	119	128	79	120	149	93	0.19207	0.20864	0.19831	0.20468	0.11846	0.13227	0.18882	0.17933	0.20092	0.0063	0.15472	0.02995	18.732	20.3232	19.3109	19.8927	11.5652	12.8644	18.3768	17.4531	19.5647	0.60014	15.0649	2.90525
ENSMUSG00000081262	0	NC_000077	chr11	-	59577992	59578636	645	1	0.0755	1	0.36	1.28343	up	91	98	61	73	55	109	67	44	0.04735	0.05546	0.04026	0.04621	0.03273	0.0475	0.03366	0.03363	0.04732	0.00542	0.03688	0.00614	4.61586	5.39318	3.9135	4.48525	3.18324	4.61973	3.26692	3.26454	4.60195	0.52769	3.58361	0.59915
ENSMUSG00000086225	0	NC_000075	chr9	-	100624974	100625965	992	1	0.0756	NA	0.95	1.93187	up	3	5	4	4	3	1	2	0	0.00102	0.00184	0.00172	0.00165	0.00116	0.00028	0.00065	0	0.00156	0.00032	0.00052	0.00043	0.09894	0.17891	0.16686	0.1598	0.1129	0.02756	0.06341	0	0.15113	0.0309	0.05097	0.04224
AK018305	0	NC_000069	chr3	+	67463668	67465078	1411	1	0.0758	1	-0.42	0.747425	down	148	129	91	80	122	162	205	145	0.03465	0.03285	0.02719	0.0229	0.03272	0.03199	0.04655	0.05025	0.0294	0.00465	0.04038	0.00813	3.43167	3.2452	2.66876	2.24692	3.22775	3.13861	4.5693	4.9178	2.89814	0.46952	3.96337	0.79048
Caln1	140904	NC_000071	chr5	+	130369356	130847412	10840	13	0.0758	NA	-0.95	0.517632	down	0	0	1	0	2	1	2	3	0	0	4e-05	0	7e-05	3e-05	6e-05	0.00014	1e-05	2e-05	7e-05	4e-05	0	0	0.00382	0	0.00689	0.00252	0.0058	0.01324	0.00096	0.00165	0.00711	0.00389
Pde6g	18588	NC_000077	chr11	-	120447605	120453500	2672	6	0.0759	NA	-0.97	0.510506	down	0	1	0	2	2	4	4	3	0	9e-05	0	0.00031	0.00029	0.00042	0.00049	0.00055	0.0001	0.00013	0.00044	0.0001	0	0.01328	0	0.02966	0.02794	0.04092	0.04708	0.05373	0.01073	0.0122	0.04242	0.00951
Gm32849	102635541	NC_000073	chr7	+	49085138	49086981	1743	2	0.0759	NA	-0.96	0.514057	down	0	1	2	1	3	5	5	2	0	0.00021	0.00049	0.00023	0.00066	0.00081	0.00093	0.00057	0.00023	0.00017	0.00074	0.00014	0	0.02036	0.04748	0.02274	0.06425	0.07842	0.09022	0.05491	0.02264	0.01684	0.07195	0.01347
2900060N18Rik	68206	NC_000077	chr11	-	119933010	119933535	526	1	0.076	NA	0.89	1.85318	up	4	7	6	6	3	4	4	0	0.00256	0.00486	0.00486	0.00466	0.00219	0.00214	0.00247	0	0.00424	0.00097	0.0017	0.00099	0.2488	0.47238	0.47202	0.45205	0.21291	0.20789	0.23916	0	0.41131	0.09419	0.16499	0.09599
Gm20236	100504453	NC_000080	chr14	-	69276643	69282755	6113	1	0.076	NA	0.89	1.85318	up	6	5	10	9	3	1	4	5	0.00033	0.0003	0.0007	0.0006	0.00019	5e-05	0.00021	0.0004	0.00048	0.00017	0.00021	0.00012	0.03211	0.02903	0.06769	0.05835	0.01832	0.00447	0.02058	0.03914	0.0468	0.01659	0.02063	0.01234
Rorc	19885	NC_000069	chr3	+	94372715	94398276	3775	14	0.076	1	-0.66	0.632878	down	58	42	101	65	71	167	207	77	0.00499	0.00401	0.01111	0.00689	0.00712	0.01221	0.01737	0.01001	0.00675	0.00272	0.01168	0.00375	0.50267	0.39492	1.10713	0.68237	0.70211	1.20934	1.72455	0.97612	0.67177	0.27152	1.15303	0.37564
Gm20826	100040160	NC_000087	chrY	-	7632774	7638489	4605	2	0.076	NA	0.97	1.95884	up	3	2	3	3	1	0	2	0	0.00022	0.00016	0.00028	0.00027	8e-05	0	0.00014	0	0.00023	5e-05	5e-05	6e-05	0.02131	0.01542	0.02696	0.02582	0.00811	0	0.01366	0	0.02238	0.00454	0.00544	0.00579
Sav1	64010	NC_000078	chr12	-	69965012	69987002	5265	5	0.0762	1	-0.27	0.82932	down	1946	1924	1470	1794	1963	3069	2339	1948	0.12224	0.13059	0.11602	0.13637	0.1408	0.16065	0.1408	0.17847	0.12631	0.00778	0.15518	0.0157	12.0925	12.9713	11.5535	13.5036	13.9184	15.9349	13.9719	17.706	12.5302	0.75623	15.3828	1.56822
Gm13072	0	NC_000070	chr4	+	149457329	149457706	378	1	0.0763	1	-0.23	0.852635	down	197	193	168	132	212	284	246	143	0.17518	0.18633	0.18913	0.14257	0.21526	0.21095	0.21081	0.18653	0.1733	0.01849	0.20589	0.01132	17.0508	18.1236	18.3913	13.839	20.9368	20.5389	20.4676	18.104	16.8512	1.80997	20.0118	1.11591
Fam103a1	67148	NC_000073	chr7	+	81762925	81769491	1741	4	0.0763	1	-0.2	0.870551	down	383	330	295	286	405	516	387	303	0.07394	0.06906	0.0719	0.067	0.08916	0.08326	0.07207	0.08568	0.07048	0.00265	0.08254	0.0064	7.19732	6.72812	7.01163	6.51015	8.68406	8.10215	6.99094	8.32863	6.8618	0.26294	8.02644	0.63281
0610012D04Rik	71676	NC_000083	chr17	-	87362239	87364462	531	2	0.0764	NA	-0.95	0.517632	down	1	0	1	0	0	3	6	4	0.00063	0	0.00064	0	0	0.00159	0.00351	0.00375	0.00032	0.00032	0.00221	0.00153	0.06161	0	0.07793	0	0	0.15445	0.35537	0.36049	0.03488	0.03536	0.21758	0.15061
Irf2bp2	270110	NC_000074	chr8	+	126566970	126590988	1251	3	0.0765	1	-0.28	0.823591	down	195	172	117	108	173	253	231	124	0.05234	0.05015	0.03969	0.03511	0.05306	0.05679	0.05987	0.04885	0.04432	0.00715	0.05464	0.00412	5.09974	4.88033	3.87012	3.42129	5.16244	5.52857	5.80735	4.74345	4.31787	0.69499	5.31045	0.39934
Usp43	216835	NC_000077	chr11	-	67854523	67922153	4843	18	0.0766	1	0.92	1.89212	up	225	78	92	130	150	34	21	7	0.01554	0.00584	0.00798	0.01085	0.01173	0.00195	0.0014	0.00071	0.01005	0.00363	0.00395	0.00451	1.51998	0.57169	0.78608	1.06378	1.15623	0.19192	0.13637	0.06917	0.98538	0.35454	0.38842	0.44542
Dvl1	13542	NC_000070	chr4	+	155847317	155859303	5123	10	0.0766	1	-0.17	0.888843	down	1659	1312	1285	1301	1551	2161	1870	1237	0.10568	0.09044	0.10342	0.10033	0.11195	0.11509	0.11523	0.11534	0.09997	0.00582	0.1144	0.00142	10.5948	9.0905	10.3795	10.0641	11.302	11.5313	11.48	11.5551	10.0322	0.57553	11.4671	0.09913
Zfp445	235682	NC_000075	chr9	-	122848910	122903184	13828	11	0.0766	1	0.35	1.27456	up	3100	2713	3146	3018	2307	2758	3558	1688	0.07503	0.07133	0.09648	0.08876	0.06378	0.05589	0.08309	0.06003	0.0829	0.01018	0.0657	0.01042	7.33455	6.96416	9.41445	8.64935	6.22809	5.45236	8.09226	5.84175	8.09063	0.98809	6.40362	1.01278
AK154385	0	NC_000072	chr6	+	15762506	15765894	3389	1	0.0767	NA	0.91	1.87905	up	5	0	1	4	0	0	1	0	0.0005	0	0.00013	0.00048	0	0	0.0001	0	0.00028	0.00022	3e-05	4e-05	0.04827	0	0.01221	0.04677	0	0	0.00928	0	0.02681	0.02116	0.00232	0.00402
AK132315	0	NC_000079	chr13	-	49616073	49618501	2429	1	0.0769	1	0.96	1.94531	up	233	279	1255	1505	40	53	722	290	0.0315	0.04105	0.21558	0.24694	0.00622	0.00596	0.09394	0.05754	0.13377	0.09818	0.04091	0.03713	3.13834	4.07714	21.3802	24.5546	0.61475	0.59648	9.34831	5.71347	13.2876	9.75033	4.06825	3.69343
Serpina3h	546546	NC_000078	chr12	+	104247896	104254405	3100	5	0.077	1	-0.66	0.632878	down	1351	2556	1493	2094	2511	8143	1968	2272	0.14493	0.29784	0.20286	0.27306	0.3074	0.72949	0.20326	0.35723	0.22967	0.06006	0.39935	0.19854	14.2582	29.267	19.9294	26.7694	30.2379	71.8079	19.9658	35.0733	22.556	5.8852	39.2712	19.5612
Slc38a2	67760	NC_000081	chr15	-	96687386	96699729	8844	11	0.077	1	-0.17	0.888843	down	11731	10699	8551	8181	11400	17581	12409	7424	0.43933	0.43493	0.40553	0.37185	0.48643	0.55057	0.44796	0.40786	0.41291	0.02703	0.4732	0.0526	43.3968	42.9411	40.0096	36.6591	48.1197	54.3431	44.1277	40.1716	40.7516	2.69676	46.6905	5.23615
Gm15658	100415902	NC_000082	chr16	-	33770430	33787112	574	3	0.077	1	0.54	1.45397	up	824	1331	440	718	574	1015	440	387	0.48259	0.84608	0.32627	0.5105	0.38373	0.49665	0.24855	0.33199	0.54136	0.18942	0.36523	0.08991	46.9663	82.3085	31.7202	49.572	37.3307	48.3397	24.1082	32.2648	52.6418	18.4354	35.5108	8.78135
Bola1	69168	NC_000069	chr3	-	96196583	96219709	1173	6	0.0771	1	-0.32	0.80107	down	158	120	99	71	129	208	171	103	0.04519	0.03715	0.03587	0.02464	0.04205	0.04966	0.0471	0.04306	0.03571	0.00732	0.04547	0.00307	4.40687	3.6313	3.49247	2.39875	4.10543	4.84747	4.58481	4.20212	3.48235	0.7161	4.43496	0.29809
AK137405	0	NC_000080	chr14	-	93723295	93727188	3894	1	0.0772	NA	0.97	1.95884	up	8	3	1	2	1	1	1	1	0.00069	0.00028	0.00011	0.00021	0.0001	7e-05	8e-05	0.00013	0.00032	0.00022	0.0001	2e-05	0.06721	0.02735	0.01063	0.02035	0.00959	0.00702	0.00808	0.01229	0.03139	0.02152	0.00924	0.00198
Fbn2	14119	NC_000084	chr18	-	58008623	58209926	17760	65	0.0772	1	0.94	1.91853	up	1348	1118	5314	6705	406	622	4026	1035	0.02451	0.02209	0.12243	0.14814	0.00848	0.00949	0.07069	0.02754	0.07929	0.05673	0.02905	0.02521	2.48324	2.23448	12.3815	14.9617	0.85339	0.95741	7.12942	2.78886	8.01523	5.73013	2.93227	2.54256
Gm40190	105244600	NC_000069	chr3	+	122293006	122305182	2085	6	0.0772	NA	-0.84	0.558644	down	0	0	0	0	0	1	3	2	0	0	0	0	0	0.00013	0.00047	0.00047	0	0	0.00027	0.00021	0	0	0	0	0	0.01311	0.04525	0.0459	0	0	0.02606	0.02005
Gm8429	0	NC_000080	chr14	+	11179793	11180618	826	1	0.0773	1	-0.31	0.806642	down	203	190	126	130	249	297	200	132	0.08261	0.08392	0.0649	0.06413	0.11549	0.10085	0.07832	0.07875	0.07389	0.00939	0.09335	0.0157	8.04057	8.16492	6.31228	6.23716	11.2535	9.82937	7.61506	7.64757	7.18873	0.91545	9.08637	1.53974
Celf4	108013	NC_000084	chr18	-	25477620	25754162	8603	16	0.0773	1	0.88	1.84038	up	266	75	517	318	284	57	133	76	0.01032	0.00312	0.02525	0.01479	0.01253	0.00185	0.00492	0.00429	0.01337	0.00802	0.0059	0.004	1.01159	0.30945	2.48677	1.46488	1.23235	0.18112	0.48621	0.42276	1.31817	0.79036	0.58061	0.39312
Plac8	231507	NC_000071	chr5	-	100553725	100572245	1948	5	0.0774	1	0.66	1.58008	up	315	122	132	97	163	89	116	42	0.05327	0.02251	0.02843	0.01981	0.03137	0.01254	0.01897	0.01038	0.031	0.01323	0.01832	0.00817	5.29045	2.22305	2.80402	1.97336	3.12367	1.24897	1.8728	1.03179	3.07272	1.3154	1.81931	0.81389
Ncoa4	27057	NC_000078	chr12	-	119259267	119262413	3147	1	0.0775	1	0.62	1.53688	up	916	1040	2104	1479	849	944	1464	641	0.09762	0.12049	0.28424	0.19155	0.10348	0.08398	0.15051	0.10037	0.17347	0.07273	0.10959	0.02476	9.52291	11.7305	27.6659	18.625	10.0711	8.2002	14.6308	9.74745	16.8861	7.0715	10.6624	2.39777
EG664851	0	NC_000082	chr16	+	3926428	3926740	313	1	0.0775	1	-0.75	0.594604	down	9	14	5	5	21	26	8	12	0.00967	0.01619	0.00664	0.00642	0.0257	0.02323	0.00815	0.01859	0.00973	0.00394	0.01892	0.00672	0.94074	1.58768	0.66103	0.63307	2.50462	2.2708	0.80384	1.83471	0.95563	0.38423	1.85349	0.65197
ENSMUSG00000099772	0	NC_000073	chr7	+	38786161	38786385	225	1	0.0776	NA	0.94	1.91853	up	4	4	6	2	1	2	1	2	0.00598	0.0063	0.01135	0.00363	0.00171	0.0025	0.00144	0.00438	0.00681	0.00281	0.00251	0.00115	0.58163	0.63104	1.10348	0.35227	0.16591	0.24299	0.13978	0.42538	0.66711	0.27302	0.24352	0.11165
Gm5901	100503879	NC_000073	chr7	+	105375080	105378377	1113	3	0.0776	1	0.55	1.46409	up	24	29	37	23	19	30	25	10	0.00725	0.00946	0.01415	0.00844	0.00655	0.00758	0.00728	0.00434	0.00983	0.00262	0.00644	0.00127	0.70548	0.92487	1.37563	0.81895	0.63727	0.73684	0.70643	0.42997	0.95623	0.25426	0.62763	0.11969
ENSMUSG00000068243	0	NC_000086	chrX	+	8047229	8047399	171	1	0.0776	1	0.32	1.24833	up	385	297	330	257	210	321	351	212	0.75663	0.63335	0.8206	0.61335	0.46936	0.52674	0.6651	0.60997	0.70598	0.08596	0.56779	0.0752	73.6607	61.6508	79.8571	59.5609	45.8448	51.3167	64.5557	59.3293	68.6824	8.40093	55.2616	7.19662
Zfp184	193452	NC_000079	chr13	+	21944940	21960779	4032	5	0.0777	1	0.45	1.36604	up	73	64	88	53	52	71	73	28	0.00606	0.00574	0.00918	0.0053	0.00493	0.00492	0.00584	0.00336	0.00657	0.00153	0.00476	0.00089	0.59234	0.56343	0.90315	0.52093	0.48145	0.48138	0.56941	0.33233	0.64496	0.15121	0.46614	0.0852
Gm32200	102634668	NC_000067	chr1	-	191436340	191465048	2385	6	0.0778	NA	0.96	1.94531	up	2	1	2	4	1	1	0	0	0.00028	0.00015	0.00036	0.00068	0.00016	0.00012	0	0	0.00037	0.0002	7e-05	7e-05	0.02744	0.01488	0.0347	0.06647	0.01565	0.01146	0	0	0.03587	0.01904	0.00678	0.00694
ENSMUSG00000101660	0	NC_000067	chr1	+	93906244	93916768	958	6	0.0779	1	-0.51	0.702222	down	21	19	18	11	20	35	34	21	0.00725	0.00711	0.00766	0.00469	0.00801	0.01017	0.01132	0.01081	0.00668	0.00117	0.01008	0.00126	0.71717	0.70399	0.7775	0.45504	0.77935	0.99874	1.11619	1.04902	0.66342	0.12346	0.98583	0.12628
Serpina11	380780	NC_000078	chr12	-	103980243	103989970	1651	6	0.0779	NA	-0.94	0.521233	down	0	0	1	0	1	3	2	2	0	0	0.00026	0	0.00023	0.00051	0.00039	0.0006	6e-05	0.00011	0.00043	0.00014	0	0	0.02506	0	0.02261	0.04967	0.0381	0.05797	0.00626	0.01085	0.04209	0.01328
ENSMUSG00000093625	0	NC_000068	chr2	+	90239483	90241423	300	3	0.078	1	0.63	1.54756	up	18	18	15	11	12	16	11	3	0.01967	0.02004	0.01878	0.01449	0.01473	0.01396	0.01176	0.00474	0.01825	0.00222	0.0113	0.00394	1.96301	2.12976	2.06902	1.4531	1.49323	1.45797	1.15317	0.47855	1.90372	0.26692	1.14573	0.40726
Nxpe2	78252	NC_000075	chr9	-	48318003	48353454	4911	10	0.078	NA	0.85	1.8025	up	17	13	4	5	2	10	4	3	0.00114	0.00097	0.00033	0.00042	0.00016	0.00057	0.00026	0.0003	0.00071	0.00035	0.00032	0.00015	0.11325	0.09396	0.0337	0.04035	0.0152	0.05566	0.02562	0.02923	0.07032	0.03406	0.03143	0.01491
AK086128	0	NC_000079	chr13	-	54309905	54399334	2971	3	0.0783	1	0.74	1.67018	up	22	23	10	18	16	18	4	5	0.00215	0.00253	0.00134	0.00221	0.00183	0.0016	0.00038	0.00072	0.00206	0.00044	0.00113	0.0006	0.24227	0.27479	0.13928	0.2401	0.20104	0.16562	0.04234	0.08054	0.22411	0.05087	0.12238	0.06367
2310061A09Rik	70403	NC_000082	chr16	+	26069821	26072949	3129	1	0.0784	NA	0.83	1.77769	up	0	1	2	2	0	0	0	0	0	0.00012	0.00027	0.00026	0	0	0	0	0.00016	0.00011	0	0	0	0.01134	0.02645	0.02533	0	0	0	0	0.01578	0.01088	0	0
Cxxc5	67393	NC_000084	chr18	+	35828924	35861693	4565	7	0.0784	1	-0.43	0.742262	down	668	567	583	580	579	937	1143	842	0.04915	0.04524	0.05421	0.05182	0.04863	0.05762	0.08113	0.09081	0.05011	0.00333	0.06955	0.01707	4.78748	4.4088	5.28474	5.03513	4.73483	5.6111	7.8746	8.82675	4.87904	0.32344	6.76182	1.65341
Plec	18810	NC_000081	chr15	-	76170974	76232574	18113	46	0.0787	1	-0.43	0.742262	down	13767	8640	5560	7166	15906	16282	10439	8127	0.25376	0.17278	0.12966	0.16018	0.33453	0.25106	0.18548	0.2197	0.1791	0.04587	0.24769	0.05524	24.8668	16.9318	12.7022	15.6787	32.7821	24.5735	18.1256	21.4718	17.5449	4.49779	24.2383	5.43434
Runx2os1	100038355	NC_000083	chr17	+	44735845	44737612	792	2	0.0787	1	-0.82	0.566442	down	17	3	4	10	22	11	22	17	0.00709	0.00138	0.00215	0.00515	0.01032	0.0039	0.00887	0.01058	0.00394	0.0023	0.00842	0.00269	0.70225	0.13445	0.20899	0.50038	1.03696	0.37968	0.87362	1.0272	0.38652	0.22787	0.82936	0.26759
Igf1r	16001	NC_000073	chr7	+	67952257	68233668	17473	22	0.0787	1	-0.35	0.784584	down	5286	5966	3350	4218	5940	10255	5368	4767	0.10003	0.12259	0.08032	0.09723	0.12846	0.1627	0.09811	0.13275	0.10004	0.01504	0.13051	0.02289	9.89762	12.1198	7.93365	9.56672	12.6907	16.0442	9.66203	13.0559	9.87944	1.49192	12.8632	2.26014
ENSMUSG00000083373	0	NC_000068	chr2	+	23908441	23908590	150	1	0.0788	1	-0.28	0.823591	down	115	84	81	91	109	157	133	92	0.25747	0.20404	0.22857	0.24741	0.2782	0.29251	0.28683	0.30209	0.23437	0.02035	0.28991	0.00869	25.0829	19.8777	22.3455	24.0422	27.127	28.6126	27.8858	29.3512	22.8371	1.96821	28.2442	0.82731
4933427I04Rik	664620	NC_000070	chr4	+	123859679	123863165	2183	2	0.0789	NA	0.83	1.77769	up	0	2	1	2	0	0	0	0	0	0.00033	0.00019	0.00037	0	0	0	0	0.00022	0.00014	0	0	0	0.03252	0.01896	0.03631	0	0	0	0	0.02195	0.01422	0	0
Rln3	212108	NC_000074	chr8	-	84042929	84045000	634	2	0.0789	NA	0.83	1.77769	up	0	2	1	2	0	0	0	0	0	0.00115	0.00067	0.00129	0	0	0	0	0.00078	0.0005	0	0	0	0.11197	0.06527	0.12502	0	0	0	0	0.07556	0.04896	0	0
AK140830	0	NC_000075	chr9	-	4746616	4750069	3454	1	0.0789	NA	0.83	1.77769	up	0	2	1	2	0	0	0	0	0	0.00021	0.00012	0.00024	0	0	0	0	0.00014	9e-05	0	0	0	0.02055	0.01198	0.02295	0	0	0	0	0.01387	0.00899	0	0
Slc30a10	226781	NC_000067	chr1	+	185454848	185468762	6508	3	0.0791	NA	-0.84	0.558644	down	0	0	0	0	0	3	2	1	0	0	0	0	0	0.00013	0.0001	8e-05	0	0	8e-05	5e-05	0	0	0	0	0	0.0126	0.00967	0.00735	0	0	0.0074	0.00466
A430090L17Rik	319803	NC_000079	chr13	-	114124348	114151592	3687	14	0.0791	NA	0.84	1.79005	up	1	1	1	1	0	0	0	0	9e-05	0.0001	0.00012	0.00011	0	0	0	0	0.00011	1e-05	0	0	0.00887	0.00963	0.01122	0.01075	0	0	0	0	0.01012	0.00092	0	0
AK036460	0	NC_000083	chr17	-	78693631	78697325	3695	1	0.0791	NA	0.84	1.79005	up	1	1	1	1	0	0	0	0	9e-05	0.0001	0.00012	0.00011	0	0	0	0	0.00011	1e-05	0	0	0.00885	0.00961	0.0112	0.01073	0	0	0	0	0.0101	0.00092	0	0
AK149874	0	NC_000085	chr19	-	38537753	38539420	1668	1	0.0791	NA	-0.84	0.558644	down	0	0	0	0	0	3	2	1	0	0	0	0	0	0.00051	0.00039	0.0003	0	0	0.0003	0.00019	0	0	0	0	0	0.04917	0.03771	0.02869	0	0	0.02889	0.01819
AK153808	0	NC_000068	chr2	-	48944512	48947406	2895	1	0.0791	NA	0.84	1.79005	up	1	1	1	1	0	0	0	0	0.00012	0.00013	0.00015	0.00014	0	0	0	0	0.00013	1e-05	0	0	0.0113	0.01226	0.01429	0.01369	0	0	0	0	0.01288	0.00118	0	0
Otof	83762	NC_000071	chr5	-	30367062	30462669	8914	50	0.0791	NA	0.84	1.79005	up	1	1	1	1	0	0	0	0	4e-05	4e-05	5e-05	5e-05	0	0	0	0	5e-05	0	0	0	0.00367	0.00398	0.00464	0.00445	0	0	0	0	0.00419	0.00038	0	0
AK145314	0	NC_000072	chr6	+	128839749	128843449	732	2	0.0791	NA	0.84	1.79005	up	1	1	1	1	0	0	0	0	0.00046	0.0005	0.00058	0.00056	0	0	0	0	0.00053	5e-05	0	0	0.0447	0.04849	0.05653	0.05414	0	0	0	0	0.05096	0.00465	0	0
AK143459	0	NC_000067	chr1	-	131341302	131342683	1382	1	0.0792	NA	-0.84	0.558644	down	0	0	0	0	3	2	1	0	0	0	0	0	0.00083	0.00041	0.00023	0	0	0	0.00037	0.0003	0	0	0	0	0.08104	0.03956	0.02276	0	0	0	0.03584	0.02963
Gm33298	102636147	NC_000080	chr14	-	93860379	93865851	5473	1	0.0792	1	0.6	1.51572	up	284	482	276	446	148	329	219	290	0.01744	0.03213	0.0214	0.03326	0.01033	0.01686	0.01296	0.02607	0.02606	0.0068	0.01656	0.00596	1.69771	3.12608	2.08679	3.22948	1.00949	1.64331	1.25847	2.53572	2.53502	0.65834	1.61175	0.57928
Vps72	21427	NC_000069	chr3	+	95111022	95123051	3639	7	0.0792	1	0.18	1.13288	up	983	797	668	615	698	1037	768	462	0.08961	0.07878	0.07743	0.06813	0.07234	0.07872	0.06733	0.06173	0.07849	0.00762	0.07003	0.00627	8.83777	7.77418	7.59609	6.69756	7.16044	7.79016	6.63747	6.0756	7.7264	0.76041	6.91592	0.63399
Slc10a6	75750	NC_000071	chr5	-	103605707	103629403	2128	6	0.0794	1	-0.92	0.528509	down	4	16	6	1	5	29	37	10	0.00063	0.00271	0.0012	0.00019	0.00088	0.00383	0.00564	0.00232	0.00118	0.00095	0.00317	0.00177	0.0615	0.26689	0.11667	0.01862	0.08771	0.37254	0.54683	0.22488	0.11592	0.09384	0.30799	0.17076
Gm9437	0	NC_000086	chrX	+	19870824	19871039	216	1	0.0794	1	-0.46	0.726986	down	54	45	20	32	51	90	53	37	0.08369	0.07577	0.03941	0.06037	0.09048	0.11648	0.07948	0.08446	0.06481	0.01689	0.09273	0.01426	8.1792	7.39498	3.83153	5.87111	8.8142	11.3904	7.71694	8.19743	6.31921	1.65878	9.02974	1.41733
Gm42083	105246877	NC_000077	chr11	+	76494380	76496466	1346	2	0.0796	1	-0.53	0.692555	down	22	13	12	12	25	32	21	17	0.00553	0.00341	0.00379	0.00364	0.00713	0.00667	0.00506	0.00621	0.00409	0.00084	0.00627	0.00077	0.53475	0.34283	0.36892	0.35331	0.69336	0.64991	0.49068	0.60441	0.39995	0.07838	0.60959	0.07551
Gm3234	100041251	NC_000078	chr12	-	107463269	107488583	7969	3	0.0796	NA	-0.94	0.521233	down	2	2	0	1	6	3	4	3	8e-05	9e-05	0	5e-05	0.00027	9e-05	0.00016	0.00018	6e-05	4e-05	0.00018	6e-05	0.00821	0.00891	0	0.00497	0.02811	0.01029	0.01579	0.01802	0.00552	0.00352	0.01805	0.00645
AK136783	0	NC_000077	chr11	-	30500863	30505424	4562	1	0.0797	1	0.81	1.75321	up	7	12	10	17	2	6	9	7	0.00052	0.00096	0.00093	0.00152	0.00017	0.00037	0.00063	0.00076	0.00098	0.00036	0.00048	0.00023	0.0502	0.09337	0.09071	0.14768	0.01637	0.03595	0.06205	0.07343	0.09549	0.03465	0.04695	0.02228
B930049G02Rik	319796	NC_000068	chr2	+	181407660	181409524	1865	1	0.0799	NA	0.78	1.71713	up	8	7	12	10	3	6	9	3	0.00144	0.00137	0.00274	0.00219	0.00062	0.0009	0.00156	0.00079	0.00193	0.00057	0.00097	0.00036	0.14034	0.13323	0.26626	0.21249	0.06005	0.08795	0.15177	0.07698	0.18808	0.05476	0.09419	0.0347
Dram1	71712	NC_000076	chr10	-	88322801	88379080	3256	11	0.08	1	-0.43	0.742262	down	352	315	150	234	353	509	305	343	0.03612	0.03494	0.01953	0.02905	0.0413	0.04356	0.03026	0.0517	0.02991	0.00656	0.0417	0.00766	3.53695	3.43403	1.90635	2.8481	4.04722	4.27349	2.94604	5.04126	2.93136	0.64749	4.077	0.74973
F930015N05Rik	654805	NC_000077	chr11	-	64433181	64436653	3473	1	0.08	1	0.82	1.76541	up	7	9	26	20	6	14	10	5	0.00068	0.00095	0.00313	0.00235	0.00066	0.00113	0.00093	0.00071	0.00178	0.00101	0.00086	0.00019	0.06594	0.09198	0.30979	0.22822	0.06449	0.1102	0.09056	0.0689	0.17398	0.09973	0.08354	0.01828
Defb1	13214	NC_000074	chr8	+	21776555	21795185	916	2	0.08	NA	0.82	1.76541	up	1	2	2	0	0	0	0	0	0.00037	0.0008	0.00093	0	0	0	0	0	0.00053	0.00037	0	0	0.03572	0.0775	0.09035	0	0	0	0	0	0.05089	0.03565	0	0
Ubxn8	108159	NC_000074	chr8	-	33619586	33643762	4723	9	0.08	1	0.19	1.14076	up	649	588	560	564	544	692	604	413	0.04607	0.04522	0.05028	0.04864	0.04411	0.04103	0.04135	0.043	0.04755	0.00202	0.04237	0.00125	4.4957	4.41914	4.90643	4.73244	4.29979	4.00532	4.022	4.18467	4.63843	0.19308	4.12794	0.12146
ENSMUSG00000105054	0	NC_000071	chr5	-	52917619	52919209	734	2	0.0801	1	0.54	1.45397	up	26	20	20	18	14	25	11	11	0.01081	0.00864	0.00976	0.00894	0.00656	0.00824	0.00392	0.0066	0.00954	0.00084	0.00633	0.00155	1.15891	0.96719	1.12753	0.97185	0.71203	0.93109	0.47132	0.71718	1.05637	0.08757	0.70791	0.1627
Mterf4	69821	NC_000067	chr1	-	93299211	93305965	5321	4	0.0802	1	-0.31	0.806642	down	341	288	304	283	329	494	570	281	0.02143	0.01967	0.0241	0.02157	0.0236	0.02599	0.03456	0.02586	0.02169	0.00158	0.0275	0.00418	2.09668	1.92122	2.36416	2.10774	2.30818	2.53795	3.36903	2.52722	2.12245	0.15795	2.6856	0.40509
Adra2a	11551	NC_000085	chr19	+	54045182	54048982	3801	1	0.0802	1	-0.71	0.61132	down	46	26	15	12	51	80	55	12	0.00404	0.0025	0.00168	0.00125	0.00515	0.0059	0.00465	0.00156	0.00237	0.00106	0.00431	0.00165	0.39594	0.2428	0.1633	0.12511	0.50089	0.57536	0.45508	0.15108	0.23179	0.10385	0.4206	0.16142
AK038279	0	NC_000070	chr4	-	33303569	33304980	1412	1	0.0803	NA	0.94	1.91853	up	5	1	1	4	0	0	2	0	0.00119	0.00026	0.0003	0.00116	0	0	0.00046	0	0.00073	0.00045	0.00012	0.0002	0.11585	0.02514	0.02931	0.11227	0	0	0.04455	0	0.07064	0.04346	0.01114	0.01929
Rundc3b	242819	NC_000071	chr5	-	8490334	8623027	3899	11	0.0803	1	0.65	1.56917	up	29	33	30	11	12	32	17	8	0.0025	0.00309	0.00325	0.00115	0.00118	0.00228	0.00141	0.00101	0.0025	0.00083	0.00147	0.00049	0.24334	0.30043	0.31839	0.11181	0.11489	0.22436	0.13713	0.09819	0.24349	0.08092	0.14364	0.04861
AK040075	0	NC_000073	chr7	-	7259197	7260190	994	1	0.0803	NA	0.82	1.76541	up	2	1	0	2	0	0	0	0	0.00065	0.00037	0	0.00082	0	0	0	0	0.00046	0.00031	0	0	0.06583	0.03571	0	0.07974	0	0	0	0	0.04532	0.03063	0	0
AK136392	0	NC_000074	chr8	+	127546168	127548987	2820	1	0.0803	NA	0.82	1.76541	up	2	1	0	2	0	0	0	0	0.00024	0.00013	0	0.00029	0	0	0	0	0.00016	0.00011	0	0	0.0232	0.01259	0	0.02811	0	0	0	0	0.01597	0.01079	0	0
Glul	14645	NC_000067	chr1	+	153899929	153909723	3338	10	0.0804	1	0.14	1.10191	up	1944	1578	1363	1240	1462	1903	1695	974	0.19502	0.17168	0.17299	0.15127	0.1675	0.15949	0.1639	0.14319	0.17274	0.01548	0.15852	0.00929	19.0538	16.7803	16.8968	14.7217	16.3504	15.5848	15.9701	13.9637	16.8632	1.53236	15.4672	0.90927
AK047151	0	NC_000082	chr16	-	8631968	8633201	1234	1	0.0804	NA	-0.93	0.524858	down	1	0	3	2	6	5	5	3	0.00027	0	0.00103	0.00066	0.00185	0.00114	0.00131	0.0012	0.00049	0.00039	0.00137	0.00028	0.02651	0	0.1006	0.06423	0.18151	0.11077	0.12743	0.11634	0.04784	0.03807	0.13401	0.02807
Gm13783	100415786	NC_000068	chr2	-	91195904	91202778	734	2	0.0804	NA	0.82	1.76541	up	2	1	2	0	0	0	0	0	0.00092	0.0005	0.00116	0	0	0	0	0	0.00064	0.00044	0	0	0.08915	0.04836	0.11275	0	0	0	0	0	0.06256	0.04284	0	0
AK037331	0	NC_000072	chr6	-	99389078	99392672	3595	1	0.0804	NA	0.82	1.76541	up	2	1	2	0	0	0	0	0	0.00019	0.0001	0.00024	0	0	0	0	0	0.00013	9e-05	0	0	0.0182	0.00987	0.02302	0	0	0	0	0	0.01277	0.00875	0	0
A130048E20Rik	320215	NC_000076	chr10	+	39856218	39858725	2508	1	0.0805	1	0.54	1.45397	up	27	35	39	35	26	22	33	18	0.00362	0.00509	0.00661	0.0057	0.00398	0.00246	0.00424	0.00354	0.00526	0.00109	0.00355	0.00068	0.35221	0.49536	0.64348	0.55305	0.387	0.2398	0.41382	0.34346	0.51103	0.1058	0.34602	0.06627
4833419A21Rik	73755	NC_000070	chr4	-	19902928	19903930	1003	1	0.0805	NA	0.95	1.93187	up	5	3	1	1	0	1	0	1	0.00168	0.00109	0.00042	0.00041	0	0.00028	0	0.00049	0.0009	0.00053	0.00019	0.00021	0.16309	0.10617	0.04126	0.03951	0	0.02726	0	0.04771	0.08751	0.05124	0.01874	0.02009
AK037760	0	NC_000076	chr10	+	98940435	98942920	2486	1	0.0806	NA	0.92	1.89212	up	3	1	2	1	0	0	1	0	0.00041	0.00015	0.00034	0.00016	0	0	0.00013	0	0.00026	0.00011	3e-05	6e-05	0.03948	0.01428	0.03329	0.01594	0	0	0.01265	0	0.02575	0.01088	0.00316	0.00548
Cipc	217732	NC_000078	chr12	+	86947041	86965364	6156	7	0.0807	1	0.21	1.15669	up	1226	904	885	864	960	1233	942	544	0.06675	0.05341	0.06103	0.05716	0.05968	0.05615	0.04949	0.0435	0.05959	0.00494	0.05221	0.00622	6.51573	5.21253	5.94895	5.5621	5.82156	5.47538	4.81255	4.22892	5.80983	0.48368	5.0846	0.61278
Gm6307	622283	NC_000068	chr2	+	180385604	180401802	2019	4	0.0808	NA	-0.96	0.514057	down	1	0	2	1	7	1	3	5	0.00017	0	0.00042	0.0002	0.00133	0.00014	0.00048	0.00122	0.0002	0.00015	0.00079	0.0005	0.0162	0	0.04099	0.01963	0.12943	0.01354	0.04673	0.11851	0.0192	0.0146	0.07705	0.04852
Tlr2	24088	NC_000069	chr3	-	83836272	83841825	3072	3	0.0808	1	-0.59	0.664343	down	312	345	219	102	442	749	382	170	0.03411	0.04093	0.0303	0.01354	0.05517	0.06841	0.04024	0.02727	0.02972	0.01009	0.04777	0.01547	3.3228	3.98636	2.94998	1.31584	5.37115	6.66515	3.9108	2.64824	2.89375	0.98372	4.64884	1.51115
Hivep2	15273	NC_000076	chr10	+	13965774	14151378	19533	16	0.0809	1	0.29	1.22264	up	1633	1527	1095	908	1196	1182	1342	750	0.02803	0.02846	0.02381	0.01892	0.02343	0.01696	0.02219	0.01888	0.02481	0.00385	0.02037	0.00258	2.73519	2.77491	2.31975	1.84222	2.28575	1.65424	2.16076	1.83748	2.41802	0.37722	1.98456	0.25125
AK141007	0	NC_000079	chr13	-	28588507	28595126	6620	1	0.081	NA	0.82	1.76541	up	2	2	0	1	0	0	0	0	0.0001	0.00011	0	6e-05	0	0	0	0	7e-05	4e-05	0	0	0.00988	0.01072	0	0.00599	0	0	0	0	0.00665	0.00423	0	0
Ets1	23871	NC_000075	chr9	+	32636210	32757820	10357	11	0.081	1	0.35	1.27456	up	5171	5024	3200	4014	4311	5003	2768	2526	0.1668	0.17567	0.13066	0.15694	0.15864	0.13498	0.086	0.11947	0.15752	0.01686	0.12477	0.02638	16.3347	17.2185	12.7853	15.3591	15.5386	13.2052	8.40534	11.6716	15.4244	1.65954	12.2052	2.59012
Grhpr	76238	NC_000070	chr4	+	44981387	44992085	2637	11	0.0811	1	-0.29	0.817902	down	304	273	285	234	276	481	464	266	0.03694	0.03613	0.04454	0.03473	0.03875	0.04954	0.05497	0.04803	0.03808	0.00381	0.04782	0.00584	3.77168	3.67478	4.47229	3.51665	3.9072	4.98637	5.5339	4.82726	3.85885	0.36568	4.81368	0.58533
Tmem200b	623230	NC_000070	chr4	+	131921200	131923956	2292	2	0.0811	1	0.49	1.40444	up	462	733	492	389	275	602	579	189	0.06755	0.1164	0.09108	0.06894	0.04582	0.0737	0.08154	0.04051	0.08599	0.01988	0.06039	0.01755	6.59475	11.3519	8.88272	6.72603	4.47904	7.18011	7.94488	3.94618	8.38884	1.93696	5.88755	1.70705
Ano6	105722	NC_000081	chr15	+	95790843	95976952	15842	26	0.0812	1	0.17	1.12506	up	5124	5067	3830	4057	4583	5818	4431	2821	0.10665	0.11428	0.10091	0.10246	0.10893	0.10134	0.08907	0.08608	0.10608	0.00518	0.09635	0.00924	10.5821	11.3532	10.0043	10.1489	10.7996	10.0395	8.7966	8.52163	10.5221	0.52484	9.53933	0.92544
ENSMUSG00000105024	0	NC_000071	chr5	-	145035374	145035821	448	1	0.0812	1	0.53	1.44393	up	37	40	19	23	15	28	31	13	0.02777	0.03225	0.01805	0.02098	0.01275	0.01753	0.02244	0.01433	0.02476	0.00558	0.01676	0.0037	2.70206	3.16928	1.75498	2.03457	1.24991	1.70856	2.17624	1.38866	2.41522	0.55491	1.63084	0.35611
Psg19	26439	NC_000073	chr7	-	18789125	18798542	3669	4	0.0812	NA	0.95	1.93187	up	5	5	1	1	0	2	1	0	0.00046	0.0005	0.00012	0.00011	0	0.00015	9e-05	0	0.0003	0.00018	6e-05	6e-05	0.04459	0.04837	0.01128	0.0108	0	0.0149	0.00857	0	0.02876	0.01777	0.00587	0.00628
Phldb2	208177	NC_000082	chr16	-	45746230	45953701	8013	28	0.0813	1	0.28	1.21419	up	14051	11467	8573	11793	10137	11071	10636	8103	0.58366	0.51655	0.45021	0.5939	0.48011	0.38371	0.42541	0.49307	0.53608	0.0578	0.44558	0.04382	57.3698	50.7964	44.2724	58.3248	47.226	37.7695	41.7452	48.3927	52.6908	5.65888	43.7833	4.28424
ENSMUSG00000074026	0	NC_000074	chr8	-	126476248	126476412	165	1	0.0813	1	-0.38	0.768438	down	49	42	28	28	48	77	49	37	0.09985	0.0929	0.07223	0.06918	0.11165	0.13117	0.09629	0.11056	0.08354	0.01311	0.11242	0.01241	9.7159	9.03533	7.02214	6.72509	10.8598	12.7572	9.33975	10.7312	8.12462	1.27825	10.922	1.21572
B930049P21Rik	442812	NC_000072	chr6	-	99522453	99524168	1716	1	0.0814	1	0.79	1.72907	up	9	7	21	21	10	10	8	5	0.00176	0.00149	0.00521	0.005	0.00217	0.00164	0.00151	0.00134	0.00336	0.00174	0.00167	0.00031	0.17159	0.1448	0.5064	0.48498	0.21755	0.15931	0.14662	0.13944	0.32694	0.16918	0.16573	0.03075
Apol9b	71898	NC_000081	chr15	+	77729072	77736382	1987	4	0.0817	1	0.49	1.40444	up	70	104	60	86	69	98	45	37	0.01184	0.0191	0.01285	0.01759	0.01333	0.01387	0.00725	0.00918	0.01534	0.00307	0.01091	0.00278	1.15258	1.85786	1.24954	1.71524	1.29634	1.34827	0.71226	0.89111	1.49381	0.29903	1.062	0.26851
Sipa1l1	217692	NC_000078	chr12	+	82169378	82451786	12715	28	0.0818	1	0.54	1.45397	up	2773	2390	3645	4127	2246	2073	3411	1805	0.07176	0.06714	0.11949	0.12978	0.06617	0.04483	0.08509	0.06816	0.09704	0.02788	0.06606	0.01429	7.13517	6.67206	11.8625	12.863	6.59417	4.45689	8.43701	6.79345	9.63319	2.75726	6.57038	1.41434
Ston1	77057	NC_000083	chr17	+	88597635	88662586	4661	8	0.0818	1	0.39	1.31039	up	4508	5505	4728	6494	3701	5631	4877	3541	0.32377	0.4292	0.43001	0.56621	0.30345	0.33806	0.33766	0.37318	0.4373	0.08606	0.33809	0.02465	31.6429	41.9234	41.9753	55.215	29.6419	33.026	32.9076	36.356	42.6891	8.36679	32.9829	2.37421
Bach2os	414068	NC_000070	chr4	-	32560679	32571656	5566	4	0.0818	1	0.61	1.52626	up	54	65	40	36	39	55	37	7	0.00325	0.00425	0.00304	0.00264	0.00269	0.00278	0.00216	0.00062	0.0033	0.00059	0.00206	0.00087	0.31741	0.41452	0.29738	0.25632	0.26157	0.27013	0.20907	0.06018	0.32141	0.05809	0.20024	0.08417
AK034444	0	NC_000072	chr6	-	84612237	84615139	2903	1	0.0818	NA	0.78	1.71713	up	12	8	6	13	4	6	10	2	0.00139	0.00101	0.00088	0.00183	0.00053	0.00058	0.00112	0.00034	0.00128	0.00037	0.00064	0.00029	0.13524	0.09782	0.08553	0.17747	0.05144	0.0565	0.10834	0.03297	0.12401	0.03588	0.06231	0.02798
AK134464	0	NC_000074	chr8	+	109692831	109695381	2551	1	0.0818	1	0.6	1.51572	up	27	20	9	15	11	17	13	7	0.00324	0.00254	0.00144	0.00209	0.00155	0.00175	0.00134	0.00135	0.00233	0.00066	0.0015	0.00017	0.34628	0.27829	0.14599	0.23303	0.16097	0.18217	0.16027	0.13132	0.2509	0.07275	0.15868	0.01808
Gm32056	102634482	NC_000076	chr10	+	40239794	40242282	2489	1	0.082	NA	0.83	1.77769	up	8	6	7	6	2	2	4	5	0.00107	0.00088	0.00118	0.00099	0.00031	0.00019	0.00052	0.00099	0.00103	0.00011	0.0005	0.00031	0.10516	0.08557	0.11638	0.09553	0.03	0.02197	0.05054	0.09613	0.10066	0.01142	0.04966	0.02878
Csrnp1	215418	NC_000075	chr9	-	119971163	119985134	7444	11	0.082	1	0.33	1.25701	up	1208	1007	736	651	885	1100	711	412	0.05404	0.04896	0.04176	0.03524	0.04532	0.04116	0.03071	0.027	0.045	0.00713	0.03605	0.00746	5.30923	4.80177	4.09135	3.46576	4.43817	4.03958	3.00391	2.64862	4.41703	0.69911	3.53257	0.7311
Plk4	20873	NC_000069	chr3	+	40799951	40816883	6617	15	0.0821	1	-0.25	0.840896	down	766	659	454	437	655	1019	720	565	0.03852	0.03591	0.02887	0.02669	0.0375	0.04281	0.03478	0.04151	0.0325	0.00487	0.03915	0.00319	3.78738	3.53511	2.83916	2.61724	3.69527	4.20981	3.42212	4.08617	3.19472	0.48141	3.85334	0.31314
Gm9295	100862348	NC_000078	chr12	-	22666471	22697682	2519	4	0.0822	NA	0.74	1.67018	up	16	7	12	6	5	6	6	6	0.00211	0.00101	0.00202	0.00097	0.00076	0.00067	0.00077	0.00117	0.00153	0.00054	0.00084	0.00019	0.20781	0.09864	0.19713	0.09439	0.0741	0.06511	0.07491	0.11399	0.14949	0.05313	0.08203	0.01885
AK142887	0	NC_000075	chr9	+	22228978	22231302	2325	1	0.0822	1	0.69	1.61328	up	22	15	15	27	14	8	20	7	0.00318	0.00231	0.00275	0.00474	0.00231	0.00097	0.00276	0.00148	0.00325	0.00092	0.00188	0.0007	0.30958	0.22901	0.26697	0.46022	0.22479	0.09406	0.27054	0.14408	0.31645	0.08777	0.18337	0.06862
AK136755	0	NC_000076	chr10	-	115288064	115289288	1225	1	0.0823	1	0.26	1.19748	up	619	680	526	514	543	780	461	356	0.16991	0.20259	0.18276	0.17105	0.17007	0.1789	0.12191	0.14322	0.18158	0.01313	0.15352	0.02249	16.532	19.7039	17.7683	16.6284	16.5474	17.4064	11.8355	13.9073	17.6581	1.27726	14.9242	2.20056
Popdc3	78977	NC_000076	chr10	+	45178098	45318452	2083	6	0.0824	1	-0.57	0.673617	down	54	41	80	76	77	199	111	71	0.00872	0.00715	0.01625	0.01476	0.01412	0.02669	0.01714	0.01656	0.01172	0.00386	0.01863	0.00479	0.84816	0.69867	1.58927	1.44593	1.37996	2.61164	1.67593	1.63117	1.14551	0.37923	1.82468	0.46815
AK040655	0	NC_000077	chr11	+	104671263	104672108	846	1	0.0824	1	0.82	1.76541	up	20	11	6	8	6	5	2	8	0.00792	0.00476	0.00302	0.00386	0.00272	0.00166	0.00077	0.00465	0.00489	0.00185	0.00245	0.00145	0.77345	0.46153	0.29348	0.37475	0.26476	0.16157	0.07435	0.45253	0.4758	0.18183	0.2383	0.14086
Tpt1	22070	NC_000080	chr14	+	75845093	75848525	2385	4	0.0824	1	0.24	1.18099	up	16271	13504	14445	12962	11456	15051	16042	9819	2.29219	2.06498	2.57583	2.21715	1.84242	1.7727	2.17906	2.02816	2.28754	0.18549	1.95559	0.15927	223.201	200.98	250.625	215.381	179.313	172.515	211.54	197.019	222.547	18.0645	190.097	15.2739
ENSMUSG00000082738	0	NC_000080	chr14	-	123985276	123985816	541	1	0.0824	1	-0.34	0.790041	down	47	43	37	37	53	75	59	41	0.02917	0.02891	0.02911	0.02792	0.03764	0.03896	0.03528	0.03733	0.02878	0.0005	0.0373	0.00132	2.84231	2.8213	2.83009	2.71037	3.65717	3.78978	3.42987	3.62674	2.80102	0.05286	3.62589	0.12871
ENSMUSG00000082485	0	NC_000082	chr16	+	56758265	56758901	637	1	0.0825	NA	0.95	1.93187	up	2	6	3	2	0	3	1	0	0.00103	0.00344	0.002	0.00126	0	0.00103	0.00051	0	0.00193	0.00094	0.00039	0.00043	0.10272	0.33434	0.19488	0.12443	0	0.12875	0.04937	0	0.18909	0.09051	0.04453	0.05264
Cdk2ap2	52004	NC_000085	chr19	+	4096843	4099019	1975	4	0.0826	1	-0.3	0.812252	down	456	439	419	387	418	745	741	414	0.07709	0.0805	0.08932	0.07889	0.08008	0.10449	0.1198	0.10204	0.08145	0.0047	0.1016	0.01417	7.55386	7.88998	8.77895	7.76547	7.90089	10.3119	11.7998	10.0314	7.99707	0.46714	10.011	1.39134
Tnfsf18	240873	NC_000067	chr1	+	161494655	161505290	2066	3	0.0827	1	0.93	1.90528	up	696	2106	67	198	290	694	144	57	0.11253	0.36878	0.01371	0.03897	0.05364	0.09405	0.02243	0.01336	0.1335	0.14061	0.04587	0.03158	11.0217	36.1832	1.34196	3.79803	5.24004	9.18287	2.19208	1.3203	13.0862	13.8015	4.48382	3.07867
AK156944	0	NC_000071	chr5	-	8731661	8735768	4108	1	0.0829	1	0.74	1.67018	up	24	18	13	12	12	21	4	3	0.00193	0.00156	0.00125	0.00119	0.00109	0.00135	0.00031	0.00024	0.00148	0.00029	0.00075	0.00048	0.19114	0.15553	0.13095	0.11576	0.10905	0.13975	0.03062	0.03495	0.14835	0.02849	0.07859	0.0471
AK087050	0	NC_000074	chr8	+	123953561	123954930	1370	1	0.0829	1	-0.25	0.840896	down	272	229	217	202	300	379	268	233	0.06614	0.06053	0.06699	0.05955	0.08314	0.07698	0.06271	0.08305	0.0633	0.00329	0.07647	0.00833	6.4956	5.93326	6.55443	5.84325	8.17461	7.56255	6.1523	8.13888	6.20664	0.32064	7.50709	0.81903
Tcp10c	100041352	NC_000083	chr17	+	13354572	13377223	2853	15	0.083	NA	-0.95	0.517632	down	0	0	1	2	3	2	4	4	0	0	0.00015	0.00028	0.0004	0.0002	0.00045	0.00069	0.00011	0.00012	0.00044	0.00017	0	0	0.0145	0.02778	0.03925	0.01916	0.04409	0.06709	0.01057	0.01157	0.0424	0.01705
Nek11	208583	NC_000075	chr9	-	105162156	105395524	5586	22	0.0831	NA	0.95	1.93187	up	8	3	4	0	1	1	1	1	0.00046	0.0002	0.00025	0	7e-05	5e-05	6e-05	6e-05	0.00023	0.00016	6e-05	1e-05	0.04686	0.01906	0.02963	0	0.00668	0.00489	0.00563	0.00857	0.02389	0.01699	0.00644	0.00138
AK036498	0	NC_000081	chr15	+	82354488	82358336	3849	1	0.0832	1	0.6	1.51572	up	34	28	57	50	34	36	36	15	0.00297	0.00265	0.0063	0.0053	0.00339	0.00263	0.00303	0.00192	0.0043	0.00154	0.00274	0.00055	0.289	0.25822	0.61281	0.51481	0.32976	0.25568	0.29416	0.1865	0.41871	0.14958	0.26653	0.05311
AK028309	0	NC_000068	chr2	-	156846370	156849715	3346	1	0.0832	1	0.63	1.54756	up	17	23	16	10	14	16	9	5	0.0017	0.00251	0.00204	0.00122	0.00161	0.00134	0.00087	0.00074	0.00187	0.00047	0.00114	0.00035	0.16622	0.24399	0.19787	0.11844	0.1562	0.13072	0.08459	0.07151	0.18163	0.04578	0.11076	0.03424
ENSMUSG00000094615	0	NC_000074	chr8	-	81197627	81198214	588	1	0.0833	1	0.26	1.19748	up	248	204	168	174	195	215	162	136	0.14163	0.12613	0.12133	0.12054	0.1269	0.10236	0.08917	0.11365	0.12741	0.00849	0.10802	0.01392	13.7989	12.3149	11.823	11.7272	12.3801	9.99564	8.66485	11.0686	12.416	0.82897	10.5273	1.36722
ENSMUSG00000102546	0	NC_000067	chr1	-	185878084	185878885	802	1	0.0835	1	0.35	1.27456	up	88	72	60	81	65	67	75	46	0.03685	0.03253	0.03182	0.04121	0.03111	0.02348	0.03021	0.02822	0.0356	0.00377	0.02825	0.00295	3.58987	3.18667	3.0958	4.00253	3.02556	2.28376	2.9411	2.74481	3.46872	0.35995	2.74881	0.28716
Dancr	70036	NC_000071	chr5	+	74093060	74095405	2346	1	0.0835	1	0.31	1.23971	up	204	138	182	158	135	189	167	110	0.02904	0.02144	0.03278	0.02744	0.02209	0.02259	0.02306	0.02311	0.02767	0.00409	0.02271	0.00041	2.84494	2.088	3.21025	2.66903	2.14819	2.20233	2.23878	2.24385	2.70305	0.40522	2.20829	0.03822
ENSMUSG00000096173	0	NC_000081	chr15	+	72913357	72913560	204	1	0.0836	1	-0.29	0.817902	down	164	141	94	97	141	245	179	102	0.27021	0.25207	0.19601	0.19412	0.2652	0.33757	0.28455	0.24653	0.2281	0.03366	0.28346	0.03401	26.3017	24.534	19.0675	18.8437	25.8021	32.8311	27.596	23.9276	22.1867	3.29198	27.5392	3.3192
Pgpep1l	78444	NC_000073	chr7	-	68236450	68264484	2110	7	0.0838	1	-0.71	0.61132	down	14	17	10	25	16	35	36	39	0.00217	0.00275	0.00189	0.00481	0.00287	0.00455	0.00535	0.0089	0.00291	0.00114	0.00542	0.0022	0.21708	0.28599	0.19612	0.46955	0.28308	0.45346	0.53659	0.88453	0.29219	0.10766	0.53941	0.21921
Dot1l	208266	NC_000076	chr10	+	80755129	80795461	9267	26	0.0839	1	0.24	1.18099	up	2813	2249	2483	2499	2387	2942	2615	1472	0.10053	0.08723	0.11259	0.10856	0.09745	0.08799	0.09019	0.07722	0.10223	0.00969	0.08821	0.00725	9.9312	8.61447	11.0875	10.6869	9.61568	8.67867	8.87474	7.60148	10.08	0.9425	8.69264	0.72041
Gm3558	100041874	NC_000080	chr14	-	7536187	7568566	2419	10	0.0839	1	0.74	1.67018	up	23	10	11	6	7	11	9	2	0.00319	0.00151	0.00194	0.00099	0.0011	0.00128	0.00121	0.00041	0.00191	0.00081	0.001	0.00035	0.31107	0.14674	0.18817	0.0983	0.10803	0.12431	0.11701	0.03957	0.18607	0.07887	0.09723	0.03379
E330037M01Rik	319775	NC_000071	chr5	+	26096569	26100512	3944	1	0.0839	NA	-0.88	0.543367	down	0	0	1	0	4	1	8	0	0	0	0.00011	0	0.00039	7e-05	0.00066	0	3e-05	5e-05	0.00028	0.00026	0	0	0.01049	0	0.03786	0.00693	0.06379	0	0.00262	0.00454	0.02714	0.02551
Cdkn2c	12580	NC_000070	chr4	-	109660876	109667189	5006	2	0.084	1	-0.41	0.752623	down	405	504	350	321	359	855	579	516	0.02686	0.03647	0.02954	0.02591	0.02734	0.04762	0.03715	0.05025	0.02969	0.00413	0.04059	0.00908	2.64689	3.5737	2.89316	2.5412	2.67713	4.66901	3.63757	4.93274	2.91374	0.40186	3.97911	0.89403
AK050746	0	NC_000080	chr14	-	119025069	119025936	868	1	0.0841	NA	0.92	1.89212	up	2	1	2	2	0	0	0	1	0.00077	0.00042	0.00098	0.00094	0	0	0	0.00057	0.00078	0.00022	0.00014	0.00025	0.07538	0.04089	0.09535	0.09131	0	0	0	0.05513	0.07573	0.02146	0.01378	0.02387
8030479D07Rik	77544	NC_000068	chr2	+	90970184	90970972	789	1	0.0841	NA	0.92	1.89212	up	2	1	2	2	0	0	0	1	0.00085	0.00046	0.00108	0.00103	0	0	0	0.00062	0.00085	0.00024	0.00015	0.00027	0.08293	0.04499	0.10489	0.10046	0	0	0	0.06065	0.08332	0.0236	0.01516	0.02626
Ppdpf	66496	NC_000068	chr2	+	181187222	181191862	4114	5	0.0842	1	0.18	1.13288	up	369	353	293	293	293	394	329	237	0.03003	0.03112	0.03012	0.02885	0.02724	0.02677	0.0257	0.02823	0.03003	0.0008	0.02699	0.00091	2.93449	3.04571	2.94713	2.82246	2.6587	2.61807	2.5151	2.75685	2.93745	0.07913	2.63718	0.08668
AK136435	0	NC_000069	chr3	+	90342098	90343471	1374	1	0.0842	NA	0.78	1.71713	up	10	7	5	9	6	5	5	1	0.00245	0.00186	0.00155	0.00267	0.00168	0.00103	0.00118	0.00036	0.00213	0.00045	0.00106	0.00047	0.23811	0.18084	0.15058	0.25959	0.16302	0.09948	0.11445	0.03483	0.20728	0.04359	0.10295	0.04581
Pbx1	18514	NC_000067	chr1	-	168119364	168432270	15824	12	0.0843	1	0.63	1.54756	up	3553	2571	6065	6070	2542	2855	4601	2457	0.07496	0.05894	0.16222	0.15577	0.06127	0.05041	0.09378	0.07614	0.11297	0.04643	0.0704	0.0163	7.34598	5.76719	15.8603	15.2018	5.99689	4.93218	9.14448	7.43051	11.0438	4.5278	6.87601	1.58151
Zfp948	381066	NC_000083	chr17	+	21566605	21588699	9414	7	0.0845	1	-0.19	0.876606	down	692	586	487	450	574	957	720	495	0.02445	0.02252	0.02167	0.01939	0.02315	0.02834	0.02458	0.02568	0.02201	0.00182	0.02544	0.0019	2.40493	2.20954	2.14067	1.89436	2.27617	2.77899	2.40537	2.51629	2.16238	0.18259	2.49421	0.18508
AK145660	0	NC_000072	chr6	-	51623736	51626038	2009	2	0.0846	NA	-0.91	0.532185	down	2	2	1	1	3	7	6	2	0.00033	0.00036	0.00021	0.0002	0.00057	0.00098	0.00097	0.00049	0.00028	7e-05	0.00075	0.00022	0.03257	0.03534	0.0206	0.01973	0.05575	0.09525	0.09393	0.04764	0.02706	0.00697	0.07314	0.02164
Vat1l	270097	NC_000074	chr8	+	114205582	114374074	5599	11	0.0846	1	0.54	1.45397	up	79	125	166	114	64	135	112	59	0.00471	0.00799	0.01254	0.00821	0.00432	0.00673	0.00637	0.00516	0.00836	0.00278	0.00565	0.00096	0.46162	0.79246	1.22686	0.8069	0.42671	0.65913	0.62912	0.50428	0.82196	0.27152	0.55481	0.09403
Zcchc10	67966	NC_000077	chr11	+	53324679	53333320	1410	5	0.0847	1	0.25	1.18921	up	308	260	206	191	200	298	198	173	0.07193	0.06639	0.06129	0.05471	0.05391	0.05858	0.04501	0.05979	0.06358	0.00635	0.05432	0.00581	7.14665	6.54535	6.04566	5.36832	5.29514	5.77759	4.41641	5.8716	6.27649	0.65336	5.34018	0.57644
ENSMUSG00000083025	0	NC_000070	chr4	+	11133327	11133608	282	1	0.0847	NA	0.94	1.91853	up	6	3	3	1	2	1	1	0	0.00715	0.00388	0.00453	0.00145	0.00272	0.001	0.00115	0	0.00425	0.00203	0.00122	0.00097	0.6961	0.37762	0.44022	0.14053	0.26476	0.09694	0.11153	0	0.41362	0.19772	0.11831	0.0948
Smarcd2	83796	NC_000077	chr11	-	106263171	106272972	3657	10	0.0849	1	-0.15	0.90125	down	1068	924	807	754	987	1280	1213	791	0.09375	0.08851	0.09023	0.0812	0.09991	0.09423	0.10351	0.1025	0.08842	0.00458	0.10004	0.0036	9.55471	8.96862	9.13154	8.17091	10.0753	9.56829	10.4318	10.351	8.95645	0.50145	10.1066	0.33772
Epdr1	105298	NC_000079	chr13	-	19591706	19619952	2742	4	0.0849	1	-0.6	0.659754	down	545	483	659	812	613	1112	1320	1223	0.06639	0.06395	0.10202	0.12021	0.08528	0.11338	0.15536	0.21849	0.08814	0.02387	0.14313	0.05015	6.5028	6.25256	9.9452	11.7358	8.34564	11.0863	15.1401	21.3446	8.60909	2.32116	13.9792	4.8914
Gm5677	0	NC_000082	chr16	-	87549062	87549451	390	1	0.0851	1	0.32	1.24833	up	120	102	90	83	72	89	108	68	0.10341	0.09545	0.09823	0.08682	0.07076	0.06413	0.08979	0.08597	0.09598	0.00601	0.07766	0.01057	10.0667	9.28355	9.54934	8.43407	6.89183	6.23842	8.70928	8.34399	9.33342	0.59069	7.54588	1.01584
Pgr	18667	NC_000075	chr9	+	8894736	8968611	14324	9	0.0851	1	0.94	1.91853	up	60	90	9	2	8	32	7	0	0.0014	0.00228	0.00027	6e-05	0.0002	0.00062	0.00016	0	0.001	0.0009	0.00024	0.00023	0.13704	0.22303	0.026	0.00553	0.02085	0.06107	0.01537	0	0.0979	0.08788	0.02432	0.02255
Plcxd3	239318	NC_000081	chr15	+	4375491	4575585	7890	4	0.0853	NA	-0.94	0.521233	down	0	2	2	1	3	2	20	1	0	9e-05	0.0001	5e-05	0.00014	7e-05	0.00081	6e-05	6e-05	4e-05	0.00027	0.00031	0	0.009	0.01049	0.00502	0.01419	0.00693	0.07972	0.00607	0.00613	0.00406	0.02673	0.03076
AK140103	0	NC_000072	chr6	+	87986191	87989729	3539	1	0.0853	1	-0.86	0.550953	down	2	4	15	5	9	18	21	19	0.00019	0.00041	0.0018	0.00058	0.00098	0.00143	0.0019	0.00264	0.00075	0.00062	0.00174	0.00061	0.01849	0.04012	0.17539	0.05599	0.09494	0.13904	0.18662	0.25692	0.0725	0.06088	0.16938	0.06005
Nrm	106582	NC_000083	chr17	+	35861318	35865402	1466	4	0.0854	1	-0.32	0.80107	down	196	243	204	184	222	392	289	233	0.04469	0.0604	0.05904	0.05093	0.05799	0.07466	0.06315	0.07798	0.05377	0.00637	0.06844	0.00817	4.37414	5.8837	5.75827	4.97402	5.65309	7.30973	6.19993	7.60592	5.24753	0.61302	6.69217	0.7966
AK049072	0	NC_000068	chr2	-	177897678	177901199	3522	1	0.0854	1	0.74	1.67018	up	24	29	45	58	23	20	45	9	0.00229	0.003	0.00544	0.00671	0.00251	0.0016	0.00414	0.00126	0.00436	0.00179	0.00238	0.00112	0.22294	0.29227	0.52871	0.65262	0.24378	0.15524	0.40183	0.12229	0.42413	0.17393	0.23079	0.10829
AK043045	0	NC_000072	chr6	-	84093772	84107007	3757	4	0.0856	1	0.45	1.36604	up	168	182	138	231	109	155	182	118	0.01428	0.0169	0.01489	0.02413	0.01044	0.01074	0.01512	0.01474	0.01755	0.00392	0.01276	0.00218	1.46298	1.71953	1.51996	2.43666	1.08306	1.12782	1.52354	1.50304	1.78478	0.38823	1.30937	0.20467
Ppfia1	233977	NC_000073	chr7	-	144476755	144553747	12713	31	0.0856	1	-0.17	0.888843	down	2072	1834	1469	1605	2029	2583	2184	1650	0.05333	0.05126	0.04804	0.05018	0.05955	0.05567	0.05441	0.06232	0.0507	0.00191	0.05799	0.00314	5.33228	5.12071	4.78156	5.00323	5.958	5.55426	5.40291	6.21106	5.05945	0.19911	5.78156	0.32041
Gm2274	100039503	NC_000080	chr14	+	26155756	26166188	1683	8	0.0858	1	-0.34	0.790041	down	225	213	235	182	219	377	403	211	0.04405	0.04572	0.058	0.04291	0.04925	0.06136	0.07613	0.06083	0.04767	0.00605	0.06189	0.00954	4.37391	4.49235	5.77802	4.28559	4.85765	6.1236	7.53085	5.99968	4.73247	0.60809	6.12795	0.94845
Slamf8	74748	NC_000067	chr1	-	172581377	172591191	4083	5	0.0859	NA	0.87	1.82766	up	9	10	3	5	6	4	1	1	0.00071	0.00089	0.00031	0.00048	0.00055	0.00028	8e-05	0.00012	0.0006	0.00022	0.00026	0.00018	0.07212	0.08694	0.0304	0.04853	0.05486	0.02678	0.0077	0.01172	0.0595	0.02168	0.02526	0.01851
AK052393	0	NC_000077	chr11	-	11974061	11978451	4391	1	0.0859	NA	0.93	1.90528	up	7	2	1	7	1	2	2	1	0.00054	0.00017	0.0001	0.00065	9e-05	0.00013	0.00015	0.00011	0.00036	0.00023	0.00012	2e-05	0.05216	0.01617	0.00942	0.06318	0.0085	0.01245	0.01432	0.0109	0.03523	0.0229	0.01154	0.00213
Gm9806	100379660	NC_000085	chr19	+	16780547	16782010	1464	1	0.086	1	-0.73	0.602904	down	7	5	3	8	14	17	13	4	0.00161	0.0012	0.00081	0.00206	0.00367	0.00317	0.00259	0.00135	0.00142	0.00047	0.0027	0.00087	0.15643	0.12123	0.0848	0.21656	0.35699	0.31744	0.27927	0.13075	0.14475	0.04858	0.27111	0.08557
Neb	17996	NC_000068	chr2	-	52136640	52338798	29011	163	0.086	1	-0.56	0.678302	down	65	32	28	40	56	59	67	75	0.00072	0.0004	0.0004	0.00055	0.0007	0.00054	0.00072	0.00122	0.00052	0.00013	0.00079	0.00026	0.0733	0.03915	0.03994	0.05464	0.07206	0.0556	0.07263	0.12372	0.05176	0.01388	0.081	0.02559
ENSMUSG00000106926	0	NC_000071	chr5	+	82336851	82337649	799	1	0.086	1	0.11	1.07923	up	2138	1962	1586	1615	1777	2295	1969	1311	0.8989	0.89515	0.84377	0.82451	0.85266	0.80668	0.79811	0.80788	0.86558	0.0322	0.81633	0.02131	87.5451	87.1627	82.1395	80.1031	83.0247	78.5209	77.5037	78.5209	84.2376	3.20123	79.3925	2.13774
ENSMUSG00000083707	0	NC_000068	chr2	+	65277417	65278426	1010	1	0.0862	1	-0.56	0.678302	down	20	20	12	11	34	38	24	11	0.00666	0.00723	0.00506	0.00445	0.01285	0.01056	0.00771	0.00534	0.00585	0.00113	0.00911	0.00284	0.64786	0.70289	0.49165	0.43161	1.25668	1.02852	0.74733	0.5212	0.5685	0.11068	0.88843	0.27839
2610204G07Rik	72468	NC_000079	chr13	+	104684931	104694980	978	2	0.0863	1	0.74	1.67018	up	22	12	8	9	10	12	3	4	0.00756	0.00448	0.00348	0.00376	0.00391	0.00345	0.00099	0.00202	0.00482	0.00162	0.00259	0.00116	0.73596	0.43553	0.33849	0.36469	0.3817	0.33542	0.09647	0.19573	0.46867	0.15835	0.25233	0.11307
ENSMUSG00000100568	0	NC_000075	chr9	+	91216015	91216456	442	1	0.0865	NA	-0.88	0.543367	down	1	3	3	1	7	8	4	3	0.00076	0.00248	0.00289	0.00092	0.00572	0.00483	0.00263	0.00335	0.00176	0.00094	0.00413	0.00121	0.07402	0.24092	0.28086	0.08966	0.59121	0.49479	0.28462	0.32481	0.17136	0.0908	0.42386	0.12474
Gm4793	215714	NC_000067	chr1	+	135584773	135600699	5379	4	0.0866	1	0.35	1.27456	up	143	142	141	143	103	174	160	64	0.00882	0.0095	0.01108	0.01077	0.00727	0.00905	0.00962	0.00585	0.01004	0.00092	0.00795	0.00149	0.86977	0.93706	1.08471	1.05356	0.71483	0.88429	0.9355	0.56939	0.98628	0.08691	0.776	0.14457
Tnik	665113	NC_000069	chr3	+	28263214	28675858	19899	35	0.0866	1	0.47	1.38511	up	1002	1016	873	590	750	1152	652	255	0.01658	0.01815	0.01835	0.01182	0.01415	0.01594	0.01045	0.00622	0.01622	0.00263	0.01169	0.00373	1.64743	1.81235	1.81543	1.17502	1.40701	1.5826	1.03048	0.61325	1.61256	0.2616	1.15833	0.37259
Grik3	14807	NC_000070	chr4	+	125490700	125714173	9013	16	0.0867	1	-0.91	0.532185	down	8	1	8	12	10	6	36	30	0.0003	3e-05	0.00038	0.00054	0.00041	0.00019	0.00128	0.00164	0.00031	0.00018	0.00088	0.0006	0.02904	0.00394	0.03673	0.05276	0.04142	0.0182	0.12562	0.15929	0.03062	0.01762	0.08613	0.05815
Tap2	21355	NC_000083	chr17	+	34203527	34216321	5858	10	0.0868	1	-0.42	0.747425	down	189	189	223	148	198	329	420	189	0.01041	0.01144	0.01581	0.00982	0.01263	0.01533	0.02263	0.01552	0.01187	0.00235	0.01653	0.0037	1.05556	1.14523	1.57526	1.00124	1.26178	1.53531	2.25488	1.54398	1.19432	0.22586	1.64899	0.36776
Pigs	276846	NC_000077	chr11	+	78328415	78343010	6438	9	0.0869	1	-0.16	0.895025	down	1411	1275	995	1096	1343	1934	1435	1095	0.07206	0.07075	0.06435	0.06801	0.07821	0.08228	0.07049	0.08203	0.06879	0.00295	0.07825	0.00476	7.17046	7.02971	6.3954	6.74658	7.78738	8.21211	7.0101	8.13941	6.83554	0.29644	7.78725	0.47657
Sfrp4	20379	NC_000079	chr13	+	19623104	19632994	4049	5	0.0869	1	-0.89	0.539614	down	10	27	28	73	18	80	156	132	0.00083	0.00236	0.00291	0.00721	0.00171	0.00545	0.01229	0.01585	0.00333	0.00237	0.00882	0.00555	0.0808	0.2367	0.28616	0.71449	0.16596	0.54012	1.21171	1.56011	0.32954	0.23482	0.86947	0.54715
Dnajc15	66148	NC_000080	chr14	-	77826215	77874926	659	6	0.0869	1	-0.26	0.835088	down	214	175	124	123	208	291	199	133	0.10415	0.09126	0.07623	0.07347	0.11441	0.11934	0.09359	0.09367	0.08628	0.01234	0.10525	0.01175	10.6243	9.42608	7.78631	7.39679	11.7827	12.0714	9.4971	9.65819	8.80837	1.29579	10.7523	1.1805
Dusp8	18218	NC_000073	chr7	-	142079487	142095880	5237	9	0.0869	1	-0.33	0.795536	down	643	563	341	407	750	920	546	442	0.04118	0.0391	0.02761	0.03158	0.05481	0.04928	0.03366	0.04133	0.03487	0.00551	0.04477	0.00801	4.01698	3.81596	2.69443	3.07989	5.3462	4.80236	3.27894	4.03896	3.40182	0.53712	4.36662	0.781
E330011M16Rik	100313512	NC_000067	chr1	-	55051319	55053112	1794	1	0.087	1	0.51	1.42405	up	26	30	35	22	15	29	24	17	0.00477	0.00585	0.00818	0.00488	0.00319	0.00453	0.00412	0.00459	0.00592	0.00137	0.00411	0.00056	0.47416	0.59358	0.80731	0.48599	0.31213	0.4419	0.42074	0.45348	0.59026	0.13367	0.40706	0.05605
ENSMUSG00000091775	0	NC_000083	chr17	-	47016696	47016956	261	1	0.0873	1	-0.58	0.668964	down	17	28	16	10	22	37	45	18	0.0219	0.0391	0.02609	0.01564	0.03238	0.03985	0.05583	0.034	0.02568	0.00859	0.04051	0.00927	2.13098	3.80799	2.53674	1.51839	3.14665	3.87535	5.42245	3.30036	2.49852	0.83844	3.9362	0.90004
Arhgef39	230098	NC_000070	chr4	-	43496139	43508769	3438	8	0.0873	1	-0.34	0.790041	down	109	117	102	73	102	184	156	112	0.0103	0.01194	0.01234	0.00852	0.01126	0.01458	0.01427	0.01563	0.01077	0.00151	0.01393	0.00162	1.03727	1.20798	1.22769	0.84147	1.10754	1.46306	1.42706	1.55898	1.0786	0.15565	1.38916	0.16959
Cdkn2a	12578	NC_000070	chr4	-	89274471	89294653	1172	4	0.0875	1	0.44	1.3566	up	359	261	259	166	273	195	181	144	0.10289	0.08114	0.09389	0.05776	0.08915	0.04671	0.05002	0.06043	0.08392	0.01697	0.06158	0.0167	10.0216	7.90481	9.14467	5.61312	8.69564	4.54838	4.85707	5.87983	8.17106	1.65729	5.99523	1.63511
Tceal5	331532	NC_000086	chrX	-	136200948	136203876	1263	4	0.0876	1	0.57	1.48452	up	42	41	24	13	18	26	28	11	0.01108	0.01184	0.00798	0.0042	0.00547	0.00579	0.0071	0.00426	0.00877	0.00301	0.00566	0.00101	1.08797	1.15228	0.78633	0.40791	0.53203	0.56276	0.69723	0.41679	0.85862	0.29462	0.5522	0.09986
AK018386	0	NC_000077	chr11	+	72609380	72615789	6410	1	0.0877	1	0.7	1.6245	up	31	18	16	12	17	6	16	6	0.00161	0.00102	0.00106	0.00076	0.00102	0.00026	0.00081	0.00046	0.00111	0.00031	0.00064	0.0003	0.15822	0.09968	0.10329	0.07419	0.09901	0.02559	0.0785	0.04479	0.10884	0.03063	0.06197	0.02857
Gm10792	100038351	NC_000068	chr2	-	112358143	112362149	4007	1	0.0877	1	0.52	1.43396	up	667	815	1150	899	468	887	1024	394	0.05535	0.07361	0.12078	0.09034	0.04416	0.06147	0.08189	0.04779	0.08502	0.02407	0.05883	0.0148	5.446	7.21966	11.8761	8.89128	4.36007	6.05137	8.03718	4.70551	8.35826	2.36839	5.78853	1.44386
Gm12522	100038453	NC_000069	chr3	-	108379277	108383741	2439	3	0.0877	1	-0.77	0.586417	down	8	17	8	3	12	44	16	10	0.0011	0.00244	0.0013	0.0004	0.00184	0.00468	0.00203	0.00201	0.00131	0.00073	0.00264	0.00118	0.10731	0.24741	0.13573	0.04875	0.18367	0.49316	0.20632	0.19621	0.1348	0.07218	0.26984	0.12918
Ednra	13617	NC_000074	chr8	-	77659691	77662412	2722	1	0.0877	NA	0.88	1.84038	up	11	2	13	9	4	3	8	1	0.00132	0.00027	0.00203	0.00135	0.00056	0.00031	0.00095	0.00018	0.00124	0.00063	0.0005	0.00029	0.13221	0.02608	0.19763	0.13103	0.05486	0.03013	0.09243	0.01758	0.12174	0.06145	0.04875	0.02856
Pdzd8	107368	NC_000085	chr19	-	59293231	59345780	9929	5	0.0878	1	0.15	1.10957	up	2424	2366	1838	1859	2146	2593	2303	1338	0.08199	0.08678	0.07877	0.07638	0.08289	0.07326	0.07509	0.06636	0.08098	0.0039	0.0744	0.00588	7.98727	8.45839	7.66012	7.41989	8.06846	7.13915	7.29477	6.44882	7.88142	0.38926	7.2378	0.57564
ENSMUSG00000079374	0	NC_000086	chrX	-	148613253	148615153	1662	3	0.0879	NA	0.79	1.72907	up	0	1	1	3	0	0	0	0	0	0.00022	0.00026	0.00074	0	0	0	0	0.0003	0.00027	0	0	0	0.02136	0.0249	0.07153	0	0	0	0	0.02945	0.0261	0	0
AK081895	0	NC_000078	chr12	+	31938656	31939855	1200	1	0.088	1	0.7	1.6245	up	16	9	15	7	10	7	6	5	0.00448	0.00274	0.00532	0.00238	0.0032	0.00164	0.00162	0.00195	0.00373	0.00121	0.0021	0.00065	0.43622	0.26622	0.51726	0.23117	0.31109	0.15947	0.15725	0.1994	0.36272	0.11822	0.2068	0.0625
ENSMUSG00000094023	0	NC_000080	chr14	+	52769753	52770392	451	2	0.088	NA	0.79	1.72907	up	0	1	3	1	0	0	0	0	0	0.00081	0.00283	0.00091	0	0	0	0	0.00114	0.00104	0	0	0	0.0787	0.27526	0.08787	0	0	0	0	0.11046	0.10109	0	0
Gm10274	0	NC_000076	chr10	-	43456424	43456501	78	1	0.0881	1	0.28	1.21419	up	218	136	126	136	132	166	142	102	0.9388	0.63567	0.68684	0.71112	0.64836	0.59629	0.5886	0.64477	0.74311	0.11622	0.6195	0.02723	91.4393	61.8903	66.8454	69.0984	63.1751	58.1786	57.2555	62.5799	72.3184	11.3432	60.2973	2.60931
1500011K16Rik	67885	NC_000068	chr2	-	127791388	127792490	802	2	0.0881	1	-0.26	0.835088	down	194	157	121	129	172	243	194	162	0.08124	0.07089	0.06333	0.06507	0.0819	0.08472	0.07833	0.09914	0.07013	0.007	0.08602	0.0079	7.91404	6.9487	6.24319	6.3744	8.00609	8.28288	7.60765	9.66652	6.87008	0.65854	8.39078	0.77467
ENSMUSG00000083943	0	NC_000070	chr4	-	63567414	63567660	247	1	0.0881	1	-0.52	0.697372	down	14	19	11	12	25	26	23	16	0.01906	0.02801	0.01896	0.02006	0.03824	0.02981	0.03035	0.03202	0.02152	0.00377	0.03261	0.00335	1.85439	2.73046	1.84286	1.92534	3.77841	2.87757	2.92856	3.09993	2.08826	0.37212	3.17112	0.36017
LOC102639145	102639145	NC_000083	chr17	+	79354402	79358022	3418	2	0.0882	1	-0.46	0.726986	down	70	59	60	67	57	123	116	92	0.00647	0.00609	0.00721	0.00778	0.00611	0.00987	0.01063	0.01265	0.00689	0.00065	0.00982	0.00237	0.67003	0.61271	0.7264	0.77683	0.62254	0.98374	1.06736	1.28809	0.69649	0.06138	0.99043	0.23974
AK148583	0	NC_000067	chr1	-	167389152	167391958	2807	1	0.0883	NA	0.79	1.72907	up	1	0	1	3	0	0	0	0	0.00012	0	0.00015	0.00045	0	0	0	0	0.00018	0.00017	0	0	0.01166	0	0.01474	0.04235	0	0	0	0	0.01719	0.01553	0	0
Pim1	18712	NC_000083	chr17	+	29490794	29496111	2725	7	0.0884	1	0.55	1.46409	up	1376	1362	687	561	804	1274	525	308	0.16829	0.18076	0.10608	0.08332	0.11244	0.13011	0.06175	0.05505	0.13461	0.04095	0.08984	0.03214	16.5205	17.7415	10.4324	8.15869	11.0143	12.7806	6.05921	5.40896	13.2133	4.02256	8.81577	3.15272
AK150127	0	NC_000083	chr17	+	83715524	83718628	3105	1	0.0884	NA	0.89	1.85318	up	4	1	1	1	0	1	0	0	0.00043	0.00012	0.00014	0.00013	0	9e-05	0	0	0.00021	0.00013	2e-05	4e-05	0.04215	0.01143	0.01333	0.01276	0	0.0088	0	0	0.01992	0.01285	0.0022	0.00381
Gm29733	101055854	NC_000067	chr1	-	170850526	170851536	1011	1	0.0885	1	-0.69	0.619854	down	8	8	12	3	10	22	15	13	0.00235	0.00258	0.00433	0.00105	0.00333	0.00529	0.00422	0.0056	0.00258	0.00117	0.00461	0.0009	0.25889	0.28088	0.49116	0.1176	0.36925	0.59487	0.46662	0.61535	0.28713	0.13342	0.51152	0.09998
ENSMUSG00000080778	0	NC_000086	chrX	+	163477652	163479136	1485	1	0.0885	1	0.25	1.18921	up	368	336	217	222	239	372	265	170	0.08167	0.08125	0.0608	0.05947	0.06078	0.06885	0.05637	0.05499	0.0708	0.01067	0.06025	0.00541	8.1076	8.0314	6.04685	5.92448	6.00811	6.84803	5.61232	5.47838	7.02758	1.04316	5.98671	0.53406
Ankrd13b	268445	NC_000077	chr11	-	77470485	77489678	3839	12	0.0886	1	0.37	1.29235	up	818	494	626	719	621	582	658	362	0.07036	0.04604	0.0679	0.07498	0.06091	0.0417	0.05447	0.0454	0.06482	0.01114	0.05062	0.00754	6.97118	4.56759	6.74764	7.42223	6.03865	4.14433	5.39052	4.51253	6.42716	1.10078	5.02151	0.74149
Recql4	79456	NC_000081	chr15	-	76703553	76710576	4166	20	0.0886	1	-0.35	0.784584	down	139	123	65	75	137	198	150	79	0.01105	0.01068	0.00638	0.0073	0.01234	0.01322	0.01155	0.00916	0.00885	0.00204	0.01157	0.00151	1.09161	1.04801	0.64564	0.71345	1.22763	1.29926	1.13239	0.90748	0.87468	0.1972	1.14169	0.14761
C230014O12Rik	329387	NC_000068	chr2	-	34018289	34107729	2668	4	0.0886	1	0.75	1.68179	up	20	19	20	11	14	9	17	1	0.00249	0.0026	0.00319	0.00168	0.00201	0.00095	0.00207	0.00018	0.00249	0.00054	0.0013	0.00079	0.24525	0.25278	0.3102	0.16339	0.19589	0.09222	0.20039	0.01794	0.24291	0.05233	0.12661	0.07622
Rtel1	269400	NC_000068	chr2	+	181288028	181356616	9189	34	0.0886	1	-0.17	0.888843	down	678	516	439	426	601	796	720	407	0.02377	0.01971	0.0195	0.01825	0.0242	0.02337	0.02454	0.02075	0.02031	0.00208	0.02322	0.00149	2.41397	1.99324	1.97693	1.83724	2.44159	2.36807	2.46427	2.11961	2.05534	0.21575	2.34838	0.13679
Ccdc146	75172	NC_000071	chr5	-	21292961	21424677	4371	20	0.0886	1	0.74	1.67018	up	9	11	22	11	9	9	11	3	0.00069	0.00092	0.00202	0.00099	0.00077	0.00056	0.00079	0.00034	0.00115	0.00051	0.00061	0.00018	0.06736	0.08933	0.20828	0.09973	0.07686	0.05629	0.07915	0.03285	0.11618	0.05445	0.06129	0.01868
Sec14l2	67815	NC_000077	chr11	-	4097039	4123415	4144	12	0.0887	1	-0.61	0.655197	down	86	38	31	51	96	82	58	97	0.00666	0.00322	0.003	0.00487	0.00848	0.00534	0.00441	0.01131	0.00444	0.00147	0.00739	0.00272	0.67897	0.32549	0.30955	0.48772	0.8648	0.54093	0.44018	1.12016	0.45043	0.14923	0.74152	0.26908
Dusp28	67446	NC_000067	chr1	+	92906981	92908620	1499	2	0.0888	1	0.32	1.24833	up	88	77	83	79	70	79	85	50	0.01974	0.01874	0.02357	0.02152	0.01792	0.0148	0.01839	0.01645	0.02089	0.00184	0.01689	0.0014	1.92067	1.82334	2.29125	2.08857	1.74326	1.4407	1.78337	1.59624	2.03096	0.17772	1.64089	0.13495
Fdft1	14137	NC_000080	chr14	-	63145150	63179655	5232	11	0.0888	1	0.18	1.13288	up	1638	1559	1357	1065	1273	1682	1536	909	0.10459	0.10816	0.10982	0.08266	0.09279	0.08993	0.09456	0.0852	0.10131	0.01093	0.09062	0.00354	10.2428	10.5769	10.7327	8.06688	9.08296	8.78836	9.23308	8.3143	9.90479	1.07578	8.85468	0.35061
Sall4	99377	NC_000068	chr2	-	168748332	168767943	5592	7	0.0888	NA	0.87	1.82766	up	4	3	10	7	3	2	4	2	0.00024	0.0002	0.00076	0.00051	0.00021	0.0001	0.00023	0.00018	0.00043	0.00023	0.00018	5e-05	0.0234	0.01904	0.074	0.04961	0.02003	0.00978	0.0225	0.01712	0.04151	0.0221	0.01736	0.00477
AK040161	0	NC_000073	chr7	-	16346287	16348226	1940	1	0.0888	1	0.68	1.60214	up	17	11	7	13	8	8	11	3	0.00295	0.00207	0.00156	0.00274	0.00159	0.00116	0.00184	0.00076	0.00233	0.00055	0.00134	0.00041	0.28669	0.20127	0.14931	0.26556	0.15394	0.11273	0.17833	0.074	0.22571	0.05418	0.12975	0.03982
Amigo3	320844	NC_000075	chr9	+	108053159	108055701	2543	1	0.0889	1	-0.29	0.817902	down	113	115	81	88	101	193	156	89	0.01488	0.01646	0.01352	0.01401	0.01521	0.0213	0.01986	0.01723	0.01472	0.00112	0.0184	0.00235	1.45379	1.6052	1.31806	1.37139	1.48266	2.07472	1.92931	1.67484	1.43711	0.10843	1.79038	0.22814
Ush1g	16470	NC_000077	chr11	-	115315192	115322142	3411	3	0.0891	1	0.91	1.87905	up	9	13	60	24	3	5	28	8	0.00089	0.00139	0.00747	0.00288	0.00034	0.00041	0.00266	0.00116	0.00316	0.0026	0.00114	0.00093	0.08632	0.13528	0.72789	0.27884	0.03283	0.04007	0.25817	0.11224	0.30708	0.25305	0.11083	0.09056
4933409L14Rik	67551	NC_000073	chr7	-	137123804	137125707	1904	1	0.0891	NA	-0.9	0.535887	down	1	3	1	1	5	7	2	4	0.00018	0.00058	0.00022	0.00021	0.00096	0.00103	0.00034	0.00104	0.0003	0.00016	0.00084	0.00029	0.01718	0.05593	0.02173	0.02081	0.09803	0.1005	0.03304	0.10054	0.02891	0.01569	0.08303	0.02888
Tceb2	67673	NC_000083	chr17	-	23824740	23829136	535	4	0.0892	1	-0.2	0.870551	down	1532	1244	976	987	1357	1969	1390	1138	0.95942	0.84619	0.77313	0.75083	0.97087	1.03157	0.8401	1.04632	0.83239	0.08138	0.97222	0.08135	93.6863	82.5363	75.4904	73.1118	94.6875	100.61	81.7117	101.793	81.2062	7.9955	94.7006	7.96768
Alkbh8	67667	NC_000075	chr9	+	3388190	3391300	3111	1	0.0893	1	0.24	1.18099	up	149	145	135	120	113	162	143	90	0.01609	0.017	0.01844	0.01567	0.01395	0.01464	0.01489	0.01426	0.0168	0.00106	0.01444	0.00036	1.56696	1.65442	1.79568	1.52864	1.35595	1.42352	1.44564	1.38443	1.63643	0.10263	1.40238	0.03463
1110002O04Rik	68483	NC_000067	chr1	+	35879845	35881119	566	2	0.0894	NA	0.93	1.90528	up	2	4	21	12	1	1	10	1	0.00119	0.00258	0.01579	0.00866	0.00068	0.0005	0.00519	0.00087	0.00705	0.00577	0.00181	0.00196	0.11561	0.25085	1.53532	0.84021	0.06596	0.0483	0.55566	0.08455	0.6855	0.56121	0.18862	0.2123
ENSMUSG00000085799	0	NC_000076	chr10	-	39424618	39424996	379	1	0.0894	NA	0.79	1.72907	up	0	3	1	1	0	0	0	0	0	0.00289	0.00108	0.00108	0	0	0	0	0.00126	0.00104	0	0	0	0.28097	0.10918	0.10456	0	0	0	0	0.12368	0.10076	0	0
Msl3l2	73390	NC_000076	chr10	+	56083827	56117577	3214	4	0.0894	1	-0.32	0.80107	down	92	84	77	59	83	135	139	72	0.00962	0.0095	0.0102	0.00748	0.0099	0.01179	0.01399	0.01097	0.0092	0.00103	0.01166	0.0015	0.93651	0.92771	0.99138	0.72749	0.96405	1.14825	1.36017	1.07205	0.89577	0.10017	1.13613	0.14496
AK076648	0	NC_000081	chr15	+	79314196	79316658	1742	2	0.0894	NA	0.79	1.72907	up	0	3	1	1	0	0	0	0	0	0.00063	0.00021	0.00023	0	0	0	0	0.00027	0.00023	0	0	0	0.06113	0.02375	0.02275	0	0	0	0	0.02691	0.02192	0	0
AK047540	0	NC_000081	chr15	+	37960471	37964977	4507	1	0.0895	1	0.54	1.45397	up	18	20	16	19	14	17	12	10	0.0013	0.00151	0.00145	0.00163	0.00113	0.001	0.00082	0.00097	0.00147	0.00012	0.00098	0.00011	0.13066	0.15751	0.1469	0.16707	0.11596	0.10311	0.08374	0.10618	0.15054	0.01351	0.10225	0.01169
AK081338	0	NC_000069	chr3	-	106543669	106546386	2718	1	0.0897	1	0.56	1.47427	up	23	35	32	32	31	22	23	12	0.00285	0.0047	0.00501	0.00481	0.00438	0.00228	0.00274	0.00218	0.00434	0.00087	0.0029	0.00088	0.27685	0.45709	0.48719	0.46658	0.42577	0.22127	0.26613	0.21128	0.42193	0.08446	0.28111	0.08603
ENSMUSG00000056872	0	NC_000072	chr6	-	149146114	149147866	1753	1	0.0897	1	0.73	1.65864	up	41	31	66	34	21	16	55	12	0.00771	0.00633	0.0154	0.00753	0.00433	0.00243	0.00969	0.00335	0.00924	0.00359	0.00495	0.00282	0.7652	0.62771	1.55796	0.76864	0.4472	0.24951	0.98674	0.32759	0.92988	0.36705	0.50276	0.28816
Ctxn1	330695	NC_000074	chr8	-	4257646	4259274	1226	2	0.0898	1	0.59	1.50525	up	555	298	516	304	453	321	300	105	0.15146	0.08825	0.17874	0.10062	0.14119	0.07325	0.07881	0.04184	0.12977	0.03689	0.08377	0.03602	14.8106	8.62788	17.4163	9.82668	13.7935	7.15754	7.69581	4.09853	12.6704	3.58931	8.18634	3.51601
Timm17b	21855	NC_000086	chrX	+	7899242	7908351	2672	6	0.0898	1	-0.22	0.858565	down	427	442	390	335	420	648	582	383	0.05296	0.05946	0.06117	0.05064	0.05944	0.06713	0.06986	0.06937	0.05606	0.00438	0.06645	0.00418	5.22832	5.87171	6.03982	4.96858	5.86786	6.62961	6.8503	6.85949	5.52711	0.44239	6.55182	0.40546
2310033P09Rik	67862	NC_000077	chr11	+	59208321	59210738	1286	7	0.09	1	-0.26	0.835088	down	197	193	128	128	174	303	242	134	0.05059	0.05419	0.04156	0.03995	0.05085	0.06484	0.05979	0.04981	0.04657	0.00598	0.05632	0.00626	5.01183	5.32715	4.11874	3.94451	5.05097	6.44097	5.91831	4.98647	4.60056	0.58302	5.59918	0.60959
AK038073	0	NC_000072	chr6	-	99029153	99032859	3707	1	0.09	NA	0.93	1.90528	up	2	4	2	4	0	2	1	1	0.00018	0.00039	0.00023	0.00044	0	0.00015	9e-05	0.00013	0.00031	0.00011	9e-05	6e-05	0.01765	0.0383	0.02233	0.04276	0	0.01475	0.00848	0.01291	0.03026	0.01052	0.00903	0.00569
AK140338	0	NC_000076	chr10	-	53304211	53308642	4432	1	0.0901	NA	0.92	1.89212	up	3	1	3	4	0	0	0	2	0.00023	8e-05	0.00029	0.00037	0	0	0	0.00022	0.00024	0.00011	6e-05	0.0001	0.02215	0.00801	0.02801	0.03577	0	0	0	0.0216	0.02348	0.01016	0.0054	0.00935
Rtkn2	170799	NC_000076	chr10	+	67979566	68059740	5700	18	0.0902	1	-0.51	0.702222	down	55	48	33	18	51	89	47	52	0.00323	0.00295	0.00241	0.00127	0.00332	0.00435	0.0026	0.00444	0.00247	0.00075	0.00368	0.00076	0.31569	0.29891	0.23957	0.12515	0.33401	0.42684	0.25933	0.43657	0.24483	0.07466	0.36419	0.07258
Capn15	50817	NC_000083	chr17	-	25958364	25985796	9161	12	0.0902	1	-0.14	0.907519	down	715	619	561	504	674	912	817	482	0.02614	0.02455	0.026	0.02231	0.02816	0.02783	0.02876	0.0258	0.02475	0.00154	0.02764	0.00111	2.55349	2.39843	2.53405	2.18028	2.74653	2.72146	2.8048	2.51787	2.41656	0.14892	2.69767	0.10812
Ebf4	228598	NC_000068	chr2	+	130295169	130370850	4030	18	0.0902	1	0.6	1.51572	up	45	51	64	30	20	49	53	15	0.00363	0.00447	0.00663	0.00286	0.00187	0.00327	0.00409	0.00178	0.0044	0.00141	0.00275	0.00097	0.36532	0.4492	0.65716	0.29501	0.18526	0.33238	0.41361	0.17812	0.44167	0.13586	0.27734	0.0999
Cpm	70574	NC_000076	chr10	+	117629500	117687352	7824	11	0.0904	1	0.74	1.67018	up	153	81	38	27	67	44	23	24	0.00651	0.00374	0.00205	0.00139	0.00329	0.00158	0.00094	0.00151	0.00342	0.00198	0.00183	0.00088	0.63978	0.36748	0.20098	0.13676	0.31968	0.15374	0.09245	0.1468	0.33625	0.19442	0.17817	0.08508
Abra	223513	NC_000081	chr15	-	41864469	41869720	2586	2	0.0904	1	-0.55	0.68302	down	22	24	39	29	31	78	58	33	0.00281	0.00339	0.00642	0.00454	0.0046	0.00845	0.00724	0.00628	0.00429	0.00138	0.00664	0.00141	0.27833	0.32943	0.62407	0.44442	0.44751	0.82455	0.70538	0.61068	0.41906	0.13277	0.64703	0.13788
Nanos1	332397	NC_000085	chr19	+	60755987	60759914	3928	1	0.0905	1	-0.52	0.697372	down	126	168	63	64	144	285	132	114	0.01077	0.01554	0.00682	0.00664	0.01407	0.02036	0.01087	0.01426	0.00994	0.00363	0.01489	0.00343	1.04947	1.51816	0.66369	0.6457	1.36854	1.98346	1.05688	1.38887	0.96925	0.35559	1.44944	0.33522
Larp6	67557	NC_000075	chr9	+	60712989	60739461	3173	3	0.0905	1	0.84	1.79005	up	26	26	81	75	18	9	51	24	0.00274	0.00299	0.01075	0.0096	0.00218	0.0008	0.00519	0.0037	0.00652	0.00368	0.00297	0.00164	0.26809	0.29086	1.05636	0.93673	0.21177	0.07754	0.5055	0.36197	0.63801	0.36111	0.28919	0.16037
Tmem29	382245	NC_000086	chrX	-	150397773	150467331	13181	8	0.0906	1	0.24	1.18099	up	359	282	285	238	274	295	311	185	0.00901	0.00767	0.00913	0.00729	0.00789	0.00622	0.00755	0.00685	0.00827	0.00081	0.00713	0.00064	0.89108	0.75942	0.89473	0.71557	0.77601	0.61182	0.74205	0.67167	0.8152	0.07925	0.70039	0.06349
AK089284	0	NC_000067	chr1	-	53822931	53823860	930	1	0.0908	NA	0.78	1.71713	up	1	3	1	0	0	0	0	0	0.00036	0.00118	0.00046	0	0	0	0	0	0.0005	0.00043	0	0	0.03518	0.1145	0.0445	0	0	0	0	0	0.04855	0.04154	0	0
ENSMUSG00000082724	0	NC_000068	chr2	+	177138660	177142331	2308	3	0.0909	1	0.46	1.37554	up	32	36	39	26	26	29	34	15	0.00448	0.00552	0.00692	0.0044	0.00407	0.00344	0.00462	0.00313	0.00533	0.00102	0.00381	0.00058	0.45361	0.55366	0.69924	0.44644	0.42054	0.34349	0.4633	0.31102	0.53824	0.10216	0.38459	0.06039
AK040431	0	NC_000071	chr5	-	105695523	105695888	366	1	0.0909	NA	0.78	1.71713	up	3	0	1	1	0	0	0	0	0.00276	0	0.00116	0.00112	0	0	0	0	0.00126	0.00098	0	0	0.26817	0	0.11306	0.10828	0	0	0	0	0.12238	0.09555	0	0
AK086589	0	NC_000067	chr1	-	132004588	132008009	3422	1	0.0911	NA	0.81	1.75321	up	8	8	5	3	3	3	4	2	0.00071	0.00085	0.00055	0.00036	0.00034	0.00024	0.00038	0.00029	0.00062	0.00018	0.00031	5e-05	0.07649	0.08298	0.06046	0.03474	0.03273	0.02397	0.03676	0.02797	0.06367	0.0186	0.03036	0.00482
Dusp23	68440	NC_000067	chr1	-	172630764	172632974	1422	2	0.0912	1	-0.32	0.80107	down	117	126	101	106	109	217	169	126	0.02758	0.03231	0.03023	0.0304	0.02937	0.04276	0.03847	0.04354	0.03013	0.00168	0.03853	0.00563	2.69189	3.14521	2.93912	2.95413	2.8615	4.17167	3.73775	4.24034	2.93259	0.16097	3.75282	0.5495
5031425F14Rik	319684	NC_000068	chr2	+	166447451	166458770	4774	3	0.0912	NA	0.92	1.89212	up	5	2	5	2	0	2	2	1	0.00035	0.00015	0.00045	0.00017	0	0.00012	0.00014	0.0001	0.00028	0.00013	9e-05	5e-05	0.03427	0.01487	0.04334	0.0166	0	0.01145	0.01318	0.01002	0.02727	0.01199	0.00866	0.00512
Clcn6	26372	NC_000070	chr4	-	148004259	148038858	7470	25	0.0912	1	-0.2	0.870551	down	710	587	576	488	704	1046	814	440	0.03146	0.02813	0.03232	0.02616	0.03554	0.03872	0.03484	0.02845	0.02952	0.00249	0.03439	0.00373	3.10963	2.7893	3.19078	2.58895	3.51818	3.8279	3.4271	2.81878	2.91967	0.24288	3.39799	0.36592
AK042058	0	NC_000086	chrX	-	74057204	74059369	2166	1	0.0912	NA	0.92	1.89212	up	4	2	3	2	0	3	0	0	0.00062	0.00034	0.00059	0.00038	0	0.00039	0	0	0.00048	0.00012	0.0001	0.00017	0.06042	0.03278	0.05731	0.03659	0	0.03786	0	0	0.04677	0.01221	0.00946	0.01639
ENSMUSG00000081996	0	NC_000086	chrX	+	75723672	75724126	455	1	0.0912	1	-0.63	0.646176	down	11	11	11	6	15	21	13	19	0.00813	0.00882	0.01024	0.00538	0.01262	0.01297	0.00926	0.02059	0.00814	0.00177	0.01386	0.00415	0.79096	0.85814	1.00041	0.52259	1.23068	1.2617	0.89858	1.99835	0.79303	0.17348	1.34733	0.40192
Nr2f1	13865	NC_000079	chr13	-	78188971	78199757	6225	5	0.0914	1	0.49	1.40444	up	171	79	120	99	115	75	98	57	0.00922	0.00461	0.00817	0.00643	0.00708	0.00335	0.0051	0.00451	0.00711	0.00175	0.00501	0.00135	0.89873	0.45047	0.7977	0.63026	0.68964	0.32936	0.49512	0.43819	0.69429	0.17032	0.48808	0.13073
Wnt4	22417	NC_000070	chr4	+	137277489	137299726	4194	5	0.0914	1	0.86	1.81504	up	140	94	631	227	117	59	298	67	0.01119	0.00816	0.06383	0.02206	0.01069	0.00395	0.02295	0.00785	0.02631	0.02227	0.01136	0.00711	1.09212	0.79557	6.22582	2.14497	1.04142	0.38457	2.23466	0.7645	2.56462	2.17246	1.10629	0.69194
Gpi1	14751	NC_000073	chr7	-	34201327	34230336	10601	18	0.0916	1	0.33	1.25701	up	5644	5424	5997	6308	4306	6132	6722	3480	0.17609	0.1839	0.23672	0.23872	0.15337	0.16008	0.20254	0.15921	0.20886	0.029	0.1688	0.01965	17.4185	18.1615	23.409	23.5814	15.1633	15.8126	19.9423	15.7095	20.6426	2.8653	16.6569	1.91278
ENSMUSG00000082120	0	NC_000072	chr6	-	146463326	146463607	282	1	0.0918	1	-0.25	0.840896	down	522	465	396	483	542	753	611	500	0.62169	0.6006	0.59689	0.69797	0.73596	0.749	0.7015	0.8724	0.62929	0.04077	0.76472	0.06455	60.5609	58.5305	58.1088	67.8769	71.7492	72.9954	68.1421	84.8497	61.2693	3.92593	74.4341	6.27203
4930526A20Rik	622485	NC_000083	chr17	-	28075050	28076677	1628	1	0.092	1	-0.2	0.870551	down	594	567	495	437	539	830	762	487	0.12217	0.1265	0.12838	0.10909	0.12658	0.14259	0.15083	0.14687	0.12154	0.00753	0.14172	0.00921	11.9372	12.3625	12.5819	10.6378	12.3595	13.9371	14.7205	14.3154	11.8799	0.75364	13.8331	0.89478
GXL_68016	0	NC_000083	chr17	-	28075050	28076677	1628	1	0.092	1	-0.2	0.870551	down	594	567	495	437	539	830	762	487	0.12217	0.1265	0.12838	0.10909	0.12658	0.14259	0.15083	0.14687	0.12154	0.00753	0.14172	0.00921	11.9372	12.3625	12.5819	10.6378	12.3595	13.9371	14.7205	14.3154	11.8799	0.75364	13.8331	0.89478
AK085019	0	NC_000073	chr7	-	65350747	65353666	2920	1	0.092	NA	0.91	1.87905	up	4	6	1	3	1	2	1	1	0.00046	0.00075	0.00015	0.00042	0.00013	0.00019	0.00011	0.00017	0.00045	0.00021	0.00015	3e-05	0.04482	0.07294	0.01417	0.04072	0.01278	0.01872	0.01077	0.01639	0.04316	0.02083	0.01467	0.00309
Slc2a6	227659	NC_000068	chr2	-	27021363	27028001	4087	5	0.0924	1	-0.64	0.641713	down	38	18	35	29	31	43	80	57	0.00302	0.00158	0.00355	0.00282	0.00282	0.00284	0.00618	0.00678	0.00274	0.00072	0.00465	0.00184	0.30419	0.15633	0.35437	0.2812	0.28315	0.28762	0.61561	0.66742	0.27402	0.07292	0.46345	0.17901
AK142849	0	NC_000078	chr12	+	109600821	109602181	1361	1	0.0925	NA	-0.78	0.582367	down	0	0	0	0	0	1	4	1	0	0	0	0	0	0.00021	0.00095	0.00036	0	0	0.00038	0.00035	0	0	0	0	0	0.02009	0.09243	0.03516	0	0	0.03692	0.03439
Uqcrc2	67003	NC_000073	chr7	+	120635176	120659523	2551	15	0.0925	1	0.13	1.09429	up	3232	2935	2516	2609	2750	3625	2820	2019	0.40615	0.4007	0.39808	0.39666	0.39183	0.37869	0.33947	0.37088	0.4004	0.00362	0.37022	0.01927	41.4507	40.8391	40.8128	40.531	40.2429	38.8461	34.7666	37.8752	40.9084	0.33558	37.9327	2.01238
Tk1	21877	NC_000077	chr11	-	117815509	117826092	5430	9	0.0926	1	-0.27	0.82932	down	896	790	526	484	796	1138	835	684	0.05533	0.05296	0.04107	0.0363	0.05619	0.0588	0.04976	0.06201	0.04641	0.00796	0.05669	0.0045	5.39858	5.16423	4.0085	3.5324	5.47242	5.72917	4.83626	6.02817	4.52593	0.77842	5.5165	0.43923
Gm6410	623223	NC_000074	chr8	+	4674795	4688740	5018	2	0.0926	1	0.66	1.58008	up	20	19	7	10	10	13	6	6	0.00134	0.00138	0.00059	0.00081	0.00076	0.00072	0.00039	0.00059	0.00103	0.00034	0.00061	0.00014	0.1304	0.1344	0.05772	0.07898	0.07439	0.07082	0.0376	0.05722	0.10037	0.03293	0.06001	0.01444
ENSMUSG00000107349	0	NC_000072	chr6	+	19119469	19120777	1309	1	0.0928	1	-0.35	0.784584	down	173	222	126	115	169	324	228	169	0.04358	0.06038	0.04012	0.03516	0.04847	0.06811	0.0553	0.06217	0.04481	0.00947	0.05851	0.00736	4.32392	6.01994	3.98315	3.48163	4.81963	6.76636	5.47796	6.17841	4.45216	0.95345	5.81059	0.73168
Tsen34	66078	NC_000083	chr17	-	28075110	28076399	1290	1	0.0929	1	-0.2	0.870551	down	588	565	491	437	535	827	755	486	0.15262	0.15907	0.1607	0.13767	0.15856	0.1793	0.18859	0.18497	0.15252	0.00909	0.17785	0.01162	14.9128	15.5467	15.7502	13.425	15.4821	17.5253	18.4069	18.0292	14.9087	0.91056	17.3609	1.12888
Amotl1	75723	NC_000075	chr9	-	14541966	14662960	10309	20	0.0934	1	0.38	1.30134	up	10666	8894	5587	6033	8293	8169	5980	3249	0.34515	0.31238	0.2289	0.23701	0.3062	0.22124	0.18655	0.15434	0.28086	0.04937	0.21708	0.05663	33.8498	30.6238	22.4263	23.1921	30.0304	21.6622	18.2435	15.0821	27.523	4.85737	21.2546	5.57556
AK135811	0	NC_000086	chrX	+	76958027	76958816	790	1	0.0934	NA	-0.92	0.528509	down	0	1	1	0	3	4	1	2	0	0.00046	0.00054	0	0.00146	0.00142	0.00041	0.00125	0.00025	0.00025	0.00113	0.00043	0	0.04493	0.05238	0	0.14176	0.13841	0.03981	0.12115	0.02433	0.02447	0.11028	0.04143
Tob1	22057	NC_000077	chr11	+	94211439	94215495	2303	2	0.0935	1	-0.25	0.840896	down	863	602	649	672	974	1122	860	650	0.12578	0.0952	0.11966	0.11899	0.16209	0.13676	0.12098	0.1389	0.11491	0.01168	0.13968	0.01467	12.2599	9.27857	11.6613	11.5638	15.7882	13.3183	11.7443	13.5067	11.1909	1.1358	13.5894	1.44215
9430019H13Rik	77250	NC_000072	chr6	-	92165992	92167007	1016	1	0.0935	1	-0.73	0.602904	down	8	3	10	6	15	13	23	6	0.00265	0.00108	0.00419	0.00241	0.00567	0.0036	0.00734	0.00291	0.00258	0.0011	0.00488	0.00175	0.25761	0.10481	0.40729	0.23404	0.55114	0.34978	0.71196	0.28261	0.25094	0.10739	0.47387	0.16929
Pm20d2	242377	NC_000070	chr4	-	33170401	33189737	5825	8	0.0937	1	-0.74	0.598739	down	67	65	139	125	82	159	405	198	0.00386	0.00405	0.01007	0.00871	0.00533	0.0076	0.02244	0.01672	0.00667	0.00276	0.01302	0.00691	0.37631	0.39609	0.98745	0.85043	0.52551	0.74619	2.18667	1.62667	0.65257	0.27083	1.27126	0.6701
Tsen2	381802	NC_000072	chr6	+	115544664	115578350	6437	11	0.0937	1	0.27	1.20581	up	186	220	154	165	144	205	205	106	0.00942	0.01202	0.00991	0.01018	0.0083	0.00877	0.01008	0.00797	0.01038	0.00098	0.00878	0.0008	0.94537	1.21316	0.98999	1.01584	0.83511	0.8706	1.0016	0.78805	1.04109	0.10249	0.87384	0.07936
4930431P22Rik	73883	NC_000080	chr14	+	76739843	76763266	6338	7	0.0938	NA	0.91	1.87905	up	2	3	3	1	1	0	0	1	0.00011	0.00017	0.0002	6e-05	6e-05	0	0	8e-05	0.00014	5e-05	4e-05	4e-05	0.01032	0.0168	0.01959	0.00625	0.00589	0	0	0.00755	0.01324	0.00525	0.00336	0.00341
AK090063	0	NC_000083	chr17	-	31532291	31535461	3171	1	0.0938	NA	-0.9	0.535887	down	1	1	0	0	4	6	2	0	0.00011	0.00012	0	0	0.00048	0.00053	0.0002	0	6e-05	6e-05	0.0003	0.00022	0.01032	0.01119	0	0	0.04709	0.05173	0.01984	0	0.00538	0.00539	0.02966	0.02102
AK051253	0	NC_000070	chr4	+	136320441	136324948	4508	1	0.0938	NA	-0.88	0.543367	down	2	5	1	0	4	8	5	5	0.00015	0.0004	9e-05	0	0.00034	0.0005	0.00036	0.00055	0.00016	0.00015	0.00044	9e-05	0.01452	0.03937	0.00918	0	0.03312	0.04851	0.03488	0.05308	0.01577	0.01458	0.0424	0.00857
AK158689	0	NC_000078	chr12	+	3732828	3734168	1341	1	0.0939	NA	-0.78	0.582367	down	0	0	0	0	1	1	4	0	0	0	0	0	0.00029	0.00021	0.00097	0	0	0	0.00037	0.00036	0	0	0	0	0.02784	0.02039	0.09381	0	0	0	0.03551	0.03517
Mastl	67121	NC_000068	chr2	-	23115606	23156024	7477	15	0.0939	1	-0.3	0.812252	down	529	521	331	310	585	786	469	409	0.02359	0.02504	0.01864	0.01676	0.02956	0.02926	0.02003	0.02675	0.02101	0.00341	0.0264	0.00384	2.31472	2.47337	1.83188	1.64308	2.92075	2.87372	1.97273	2.61773	2.06576	0.33966	2.59623	0.378
Ndrg1	17988	NC_000081	chr15	-	66929318	66969641	8195	16	0.094	1	-0.57	0.673617	down	791	592	1016	431	1045	1157	2146	608	0.03146	0.02557	0.05122	0.02092	0.04746	0.03851	0.08249	0.03556	0.03229	0.01155	0.05101	0.0187	3.1579	2.5642	5.13027	2.08426	4.7603	3.85952	8.23577	3.55046	3.23416	1.1589	5.10151	1.86335
Rilpl2	80291	NC_000071	chr5	-	124463265	124478366	3925	4	0.0942	1	-0.19	0.876606	down	297	280	241	219	283	395	383	232	0.02532	0.02581	0.02573	0.02261	0.02729	0.02809	0.03133	0.02895	0.02487	0.00132	0.02891	0.00151	2.47564	2.53219	2.54081	2.2112	2.69162	2.7511	3.0689	2.82864	2.43996	0.13443	2.83507	0.14348
Tenm2	23964	NC_000077	chr11	-	36006656	37236808	17304	38	0.0943	NA	-0.92	0.528509	down	1	1	1	0	1	2	3	6	2e-05	2e-05	2e-05	0	2e-05	3e-05	6e-05	0.00017	2e-05	1e-05	7e-05	6e-05	0.00189	0.00205	0.00239	0	0.00216	0.00316	0.00545	0.01659	0.00158	0.00093	0.00684	0.00575
AK028884	0	NC_000074	chr8	+	35658386	35661810	3425	1	0.0943	NA	-0.9	0.535887	down	1	3	1	1	8	4	6	1	0.0001	0.00032	0.00012	0.00012	0.00087	0.00033	0.00057	0.00014	0.00016	9e-05	0.00048	0.00027	0.00955	0.03109	0.01208	0.01157	0.0872	0.03193	0.0551	0.01397	0.01607	0.00872	0.04705	0.02738
ENSMUSG00000082870	0	NC_000077	chr11	+	46036440	46036781	342	1	0.0944	1	-0.27	0.82932	down	224	184	118	170	200	320	235	162	0.21943	0.1953	0.14667	0.20198	0.22385	0.26242	0.22169	0.23239	0.19084	0.02698	0.23509	0.01628	21.4286	19.0972	14.2775	19.6991	21.8308	25.5784	21.6105	22.6683	18.6256	2.65224	22.922	1.58363
1700010B13Rik	100503661	NC_000081	chr15	+	73645852	73647602	1751	1	0.0944	NA	-0.78	0.582367	down	0	0	0	0	1	0	2	2	0	0	0	0	0.00022	0	0.00037	0.00056	0	0	0.00029	0.00021	0	0	0	0	0.02132	0	0.03592	0.05466	0	0	0.02797	0.02001
Sipa1l1	217692	NC_000078	chr12	-	82395815	82397118	1304	1	0.0945	1	0.49	1.40444	up	281	259	333	415	239	225	352	176	0.07207	0.07197	0.10761	0.12947	0.06998	0.04799	0.08683	0.06611	0.09528	0.02451	0.06773	0.0138	7.05017	7.05019	10.5673	12.6123	6.84206	4.71688	8.48962	6.45899	9.31998	2.38218	6.62689	1.34093
Gpr15	71223	NC_000082	chr16	-	58716737	58718724	1842	2	0.0946	NA	0.87	1.82766	up	3	5	5	10	4	1	3	2	0.00055	0.00099	0.00116	0.00222	0.00083	0.00015	0.00053	0.00054	0.00123	0.00061	0.00051	0.00024	0.05328	0.09635	0.11232	0.21515	0.08107	0.01484	0.05122	0.05196	0.11928	0.05942	0.04977	0.02349
Npy6r	18169	NC_000084	chr18	+	44270127	44277700	2567	2	0.0946	NA	0.91	1.87905	up	3	6	6	15	1	4	0	5	0.00039	0.00085	0.00099	0.00239	0.00015	0.00044	0	0.00096	0.00116	0.00075	0.00039	0.00037	0.03824	0.08297	0.09672	0.23157	0.01454	0.0426	0	0.09321	0.11238	0.07213	0.03759	0.03558
Crh	12918	NC_000069	chr3	-	19693401	19695396	1320	2	0.0951	NA	0.9	1.86607	up	3	2	7	4	2	1	1	2	0.00076	0.00055	0.00221	0.00124	0.00058	0.00021	0.00025	0.00075	0.00119	0.00064	0.00045	0.00023	0.07436	0.05378	0.21944	0.12009	0.05656	0.02071	0.02383	0.07251	0.11692	0.06387	0.0434	0.0219
A130038J17Rik	320628	NC_000080	chr14	-	79296751	79300361	3611	1	0.0952	NA	-0.86	0.550953	down	1	0	0	0	4	5	1	0	9e-05	0	0	0	0.00043	0.00036	9e-05	0	2e-05	4e-05	0.00022	0.00018	0.00906	0	0	0	0.04135	0.03785	0.00871	0	0.00227	0.00392	0.02198	0.01793
AK135355	0	NC_000081	chr15	-	26672937	26674753	1817	1	0.0952	NA	0.91	1.87905	up	2	6	3	3	0	3	2	0	0.00037	0.00121	0.0007	0.00067	0	0.00046	0.00036	0	0.00074	0.0003	0.0002	0.00021	0.03601	0.11721	0.06832	0.06543	0	0.04514	0.03462	0	0.07174	0.02914	0.01994	0.02028
Zfp644	52397	NC_000071	chr5	-	106616739	106697287	20921	16	0.0952	1	0.13	1.09429	up	1582	1418	1253	1216	1381	1676	1489	913	0.02533	0.02462	0.02542	0.02365	0.02524	0.02242	0.02303	0.02144	0.02475	0.00071	0.02303	0.0014	2.47397	2.40587	2.47836	2.30343	2.46421	2.18998	2.23839	2.08842	2.41541	0.07075	2.24525	0.13751
Arf5	11844	NC_000072	chr6	+	28423560	28426602	1907	5	0.0952	1	-0.21	0.864537	down	1539	1403	1387	1236	1465	2201	2005	1366	0.2636	0.26229	0.30237	0.25869	0.28705	0.31627	0.33292	0.34372	0.27174	0.01778	0.31999	0.02138	26.4033	26.1147	30.0969	25.6857	28.6783	31.5514	33.0664	34.2791	27.0752	1.76317	31.8938	2.09292
Lrrc8a	241296	NC_000068	chr2	+	30237715	30263790	4308	4	0.0953	1	0.22	1.16473	up	2052	2361	1637	1889	1741	2675	1845	1255	0.15961	0.19938	0.1613	0.17849	0.15469	0.17416	0.13853	0.14322	0.1747	0.01605	0.15265	0.01374	15.5838	19.4535	15.7242	17.3772	15.0865	16.9745	13.4693	13.9411	17.0347	1.56451	14.8679	1.35099
Snai2	20583	NC_000082	chr16	+	14705852	14709395	2031	3	0.0954	1	-0.48	0.716978	down	374	226	257	291	347	366	511	461	0.06161	0.04049	0.05376	0.05824	0.06539	0.05049	0.08139	0.11141	0.05353	0.00802	0.07717	0.02259	6.02466	3.94982	5.23623	5.67815	6.37802	4.9263	7.91287	10.8623	5.22222	0.78597	7.51987	2.1998
Itch	16396	NC_000068	chr2	+	155133379	155226855	17220	25	0.0954	1	0.15	1.10957	up	2469	2598	1880	1859	2038	2741	2454	1411	0.04686	0.05356	0.04505	0.04271	0.04408	0.04348	0.04484	0.03925	0.04705	0.00404	0.04291	0.00217	4.69093	5.35531	4.51773	4.27829	4.41812	4.35136	4.48193	3.92124	4.71057	0.40004	4.29316	0.21964
AK041454	0	NC_000073	chr7	-	110277782	110281527	2141	4	0.0954	1	0.22	1.16473	up	243	224	163	176	182	272	190	114	0.03758	0.03706	0.03163	0.03298	0.03203	0.03491	0.0282	0.0257	0.03481	0.00256	0.03021	0.00353	3.7133	3.71373	3.15041	3.25777	3.17337	3.47298	2.791	2.54811	3.4588	0.25753	2.99636	0.35412
Dfna5	54722	NC_000072	chr6	+	50208085	50208566	482	1	0.0959	1	0.87	1.82766	up	4	4	26	9	4	7	5	4	0.00279	0.00285	0.02284	0.00746	0.00295	0.00375	0.00303	0.00399	0.00898	0.00822	0.00343	0.00045	0.27151	0.29457	2.23214	0.73998	0.3098	0.39701	0.32625	0.39714	0.88455	0.80012	0.35755	0.03995
Ucma	68527	NC_000068	chr2	+	4976122	4985748	884	5	0.096	NA	-0.85	0.554785	down	1	0	0	0	5	0	2	2	0.00025	0	0	0	0.00215	0	0.00073	0.00112	6e-05	0.00011	0.001	0.00078	0.03701	0	0	0	0.21115	0	0.07115	0.10827	0.00925	0.01603	0.09764	0.07621
Parpbp	75317	NC_000076	chr10	-	88091398	88146945	3635	11	0.0961	1	-0.37	0.773782	down	334	290	175	153	352	483	276	219	0.03038	0.02878	0.02015	0.01689	0.03662	0.03679	0.02428	0.02939	0.02405	0.00568	0.03177	0.00526	3.00617	2.83186	1.99218	1.66806	3.61497	3.63239	2.38796	2.88316	2.37457	0.55978	3.12962	0.5242
ENSMUSG00000106592	0	NC_000069	chr3	-	106553478	106553892	415	1	0.0961	NA	-0.78	0.582367	down	0	0	0	0	2	0	2	1	0	0	0	0	0.00185	0	0.00156	0.00119	0	0	0.00115	0.0007	0	0	0	0	0.17991	0	0.15157	0.11531	0	0	0.1117	0.06843
AK149661	0	NC_000073	chr7	+	68332989	68335529	2541	1	0.0961	NA	-0.78	0.582367	down	0	0	0	0	2	0	2	1	0	0	0	0	0.0003	0	0.00026	0.00019	0	0	0.00019	0.00012	0	0	0	0	0.02938	0	0.02475	0.01883	0	0	0.01824	0.01118
Prss35	244954	NC_000075	chr9	+	86743240	86758443	3819	4	0.0961	1	0.89	1.85318	up	162	168	440	298	30	34	385	23	0.01425	0.01606	0.04891	0.0317	0.00302	0.0025	0.03259	0.00294	0.02773	0.01398	0.01026	0.01289	1.38783	1.56149	4.76759	3.09236	0.29325	0.24338	3.17055	0.28821	2.70232	1.36445	0.99885	1.25398
Nhlrc4	621239	NC_000083	chr17	-	25942233	25944961	2318	4	0.0962	NA	-0.77	0.586417	down	0	0	0	0	1	4	1	0	0	0	0	0	0.00017	0.00049	0.00014	0	0	0	0.0002	0.00018	0	0	0	0	0.0161	0.04717	0.01357	0	0	0	0.01921	0.01726
AK029422	0	NC_000068	chr2	-	181496612	181497664	1053	1	0.0962	1	0.27	1.20581	up	140	115	107	107	83	150	108	82	0.04101	0.03552	0.03978	0.03751	0.02741	0.03578	0.02994	0.03482	0.03846	0.00211	0.03199	0.00345	4.34981	3.87657	4.20486	4.02698	2.9425	3.89415	3.22566	3.72662	4.11455	0.17875	3.44723	0.38133
ENSMUSG00000105170	0	NC_000069	chr3	-	142664444	142665506	1063	1	0.0963	NA	0.79	1.72907	up	9	8	12	5	6	8	1	3	0.00283	0.00275	0.00481	0.0019	0.00217	0.00212	0.00031	0.00136	0.00307	0.00107	0.00149	0.00075	0.277	0.26714	0.46714	0.18641	0.21071	0.20573	0.02959	0.13506	0.29942	0.10301	0.14527	0.07318
AK038148	0	NC_000077	chr11	+	3319671	3322947	2035	2	0.0964	1	0.52	1.43396	up	23	22	17	18	18	21	11	9	0.00378	0.00395	0.00356	0.00362	0.00339	0.0029	0.00175	0.00218	0.00373	0.00015	0.00255	0.00063	0.36977	0.38374	0.34568	0.35054	0.3302	0.2821	0.17	0.21164	0.36243	0.01525	0.24849	0.0619
Slc13a5	237831	NC_000077	chr11	-	72241990	72267222	5370	13	0.0964	1	-0.86	0.550953	down	7	4	7	8	28	4	33	5	0.00044	0.00026	0.00055	0.00058	0.00197	0.00021	0.00194	0.00044	0.00046	0.00013	0.00114	0.00082	0.04265	0.02644	0.05394	0.05904	0.19465	0.02036	0.19327	0.04456	0.04552	0.01251	0.11321	0.0812
Cmtm5	67272	NC_000080	chr14	+	54936464	54939277	905	5	0.0964	NA	0.88	1.84038	up	2	3	1	1	0	0	0	1	0.00074	0.00121	0.00047	0.00045	0	0	0	0.00054	0.00072	0.00031	0.00014	0.00023	0.0723	0.11767	0.04572	0.04379	0	0	0	0.05288	0.06987	0.02981	0.01322	0.0229
Gm12967	100040532	NC_000070	chr4	-	129761583	129761916	334	1	0.0965	1	0.46	1.37554	up	50	37	41	39	27	27	43	29	0.0502	0.04043	0.0519	0.04738	0.03103	0.02272	0.04169	0.04272	0.04748	0.00438	0.03454	0.00822	4.89773	3.93218	5.07964	4.62745	3.01775	2.20987	4.04898	4.1551	4.63425	0.4361	3.35792	0.79793
Dock11	75974	NC_000086	chrX	+	35888627	36076570	9453	54	0.0965	1	0.43	1.34723	up	1077	1163	1654	1322	964	1634	1256	580	0.03673	0.0427	0.07093	0.05459	0.03743	0.04668	0.04111	0.02907	0.05124	0.01306	0.03857	0.0064	3.72749	4.36705	7.24038	5.54224	3.80692	4.72533	4.17872	2.93622	5.21929	1.33612	3.9118	0.65112
ENSMUSG00000081153	0	NC_000077	chr11	+	6242378	6242721	344	1	0.0966	1	-0.27	0.82932	down	138	140	87	120	150	226	161	106	0.13408	0.14771	0.10716	0.14197	0.16629	0.18409	0.15021	0.15089	0.13273	0.01554	0.16287	0.01384	13.1248	14.446	10.4654	13.8244	16.2779	17.9597	14.7194	14.7461	12.9652	1.51702	15.9258	1.33303
A630014C17Rik	399633	NC_000077	chr11	+	52276055	52286179	2984	2	0.0966	NA	0.91	1.87905	up	2	1	6	3	0	0	2	1	0.00023	0.00012	0.00086	0.00041	0	0	0.00022	0.00017	0.0004	0.00028	0.0001	0.0001	0.02193	0.0119	0.0832	0.03984	0	0	0.02108	0.01604	0.03922	0.02729	0.00928	0.00945
Car5b	56078	NC_000086	chrX	-	163976822	164028010	6367	8	0.0968	1	-0.62	0.650671	down	186	101	43	78	253	194	107	124	0.00958	0.00566	0.00287	0.00497	0.01488	0.00841	0.00539	0.00936	0.00577	0.00243	0.00951	0.00343	0.95576	0.56307	0.27947	0.48549	1.48338	0.83295	0.52853	0.932	0.57095	0.24516	0.94421	0.34497
AK136291	0	NC_000072	chr6	-	116163157	116164849	1693	1	0.0969	NA	0.9	1.86607	up	4	4	2	5	1	4	1	0	0.00079	0.00086	0.0005	0.00121	0.00023	0.00066	0.00019	0	0.00084	0.00025	0.00027	0.00024	0.0773	0.08387	0.04888	0.11704	0.02205	0.06459	0.01858	0	0.08177	0.02424	0.0263	0.02364
Gpr84	80910	NC_000081	chr15	-	103308233	103311242	2357	2	0.097	1	0.6	1.51572	up	34	21	31	17	20	21	26	5	0.00481	0.00326	0.0056	0.00295	0.00326	0.00251	0.00358	0.00105	0.00416	0.00109	0.0026	0.00098	0.47194	0.31626	0.54425	0.28583	0.31676	0.24356	0.34693	0.10152	0.40457	0.10718	0.25219	0.09476
AK030967	0	NC_000068	chr2	-	160826019	160828769	2751	1	0.097	NA	0.91	1.87905	up	2	2	2	2	1	1	0	0	0.00024	0.00027	0.00031	0.0003	0.00014	0.0001	0	0	0.00028	3e-05	6e-05	6e-05	0.02379	0.02581	0.03008	0.02881	0.01357	0.00994	0	0	0.02712	0.00247	0.00588	0.00602
AK137145	0	NC_000069	chr3	-	95116526	95119302	2141	3	0.0971	1	0.19	1.14076	up	395	329	250	256	281	405	312	177	0.06052	0.05467	0.04872	0.04767	0.0486	0.05157	0.04583	0.03972	0.05289	0.00515	0.04643	0.00437	6.03603	5.45453	4.83191	4.73857	4.89955	5.17116	4.58312	3.95627	5.26526	0.52324	4.65252	0.45266
Tmem132c	208213	NC_000071	chr5	+	127241808	127565793	5850	12	0.0971	NA	0.81	1.75321	up	7	7	6	5	4	1	3	4	0.0004	0.00044	0.00044	0.00035	0.00026	5e-05	0.00017	0.00034	0.00041	4e-05	0.0002	0.00011	0.03915	0.04247	0.04244	0.03387	0.02553	0.00467	0.01613	0.03272	0.03948	0.00351	0.01976	0.01051
[truncated: 52,217 more rows]
